# Supplementary material for: A discussion of RNA virus taxonomy based on the 2020 International Committee on Taxonomy of Viruses report
Source: Front Microbiol. 2022 Oct 14;13:960465. doi: 10.3389/fmicb.2022.960465 (PMC9615923; doi:10.3389/fmicb.2022.960465)
Supplement: Supplementary file 3 [file Table_1.xlsx]

## Sheet: TableS1
Supplementary Table 1: the list of Riboviria(including length, GC content, and Genomic structure)
Isolate Sort	Realm	Subrealm	Kingdom	SubKingdom	Phylum	Subphylum	Class	Subclass	Order	Suborder	Family	Subfamily	Genus	Subgenus	Species	Exemplar or additional isolate	Virus name(s)	Virus name abbreviation(s)	Virus isolate designation	Virus GENBANK accession	Virus REFSEQ accession	Genome composition	Virus number	Length	Host_Source	Genome coverage	GC_content	Genomic structure
1	Riboviria		Orthornavirae		Duplornaviricota		Chrymotiviricetes		Ghabrivirales		Chrysoviridae		Alphachrysovirus		Amasya cherry disease associated chrysovirus	E	Amasya cherry disease associated chrysovirus	ACDACV	Turkey	dsRNA1: AJ781166; dsRNA2: AJ781165; dsRNA3: AJ781164; dsRNA4: AJ781163	dsRNA1: NC_009947; dsRNA2: NC_009946; dsRNA3: NC_009945; dsRNA4: NC_009944	dsRNA	0001.fasta	12381	fungi	Complete genome	0.457222	segmented
2	Riboviria		Orthornavirae		Duplornaviricota		Chrymotiviricetes		Ghabrivirales		Chrysoviridae		Alphachrysovirus		Amasya cherry disease associated chrysovirus	A	cherry chlorotic rusty spot associated chrysovirus	CCRSACV	Italy	dsRNA1: AJ781397; dsRNA2: AJ781398; dsRNA3: AJ781399; dsRNA4: AJ781400		dsRNA			fungi	Complete genome
1	Riboviria		Orthornavirae		Duplornaviricota		Chrymotiviricetes		Ghabrivirales		Chrysoviridae		Alphachrysovirus		Anthurium mosaic-associated chrysovirus	E	Anthurium mosaic-associated virus	AMAV	PHA	dsRNA1: FJ899675; dsRNA2: FJ899676; dsRNA3: FJ899677	dsRNA1: NC_043676; dsRNA2: NC_043677; dsRNA3: NC_043678	dsRNA	0003.fasta	10669	fungi	Complete genome	0.411908	segmented
1	Riboviria		Orthornavirae		Duplornaviricota		Chrymotiviricetes		Ghabrivirales		Chrysoviridae		Alphachrysovirus		Aspergillus fumigatus chrysovirus	E	Aspergillus fumigatus chrysovirus	AfCV	A56	dsRNA1: FN178512; dsRNA2: FN178513; dsRNA3: FN178514; dsRNA4: FN178515	dsRNA1: NC_038872; dsRNA2: NC_038873; dsRNA3: NC_038871; dsRNA4: NC_038874	dsRNA	0004.fasta	13185	fungi	Complete genome	0.497788	segmented
1	Riboviria		Orthornavirae		Duplornaviricota		Chrymotiviricetes		Ghabrivirales		Chrysoviridae		Alphachrysovirus		Brassica campestris chrysovirus	E	Brassica campestris chrysovirus 1	BcCV1	Hubei	dsRNA1: KP782031; dsRNA2: KP782030; dsRNA3: KP782029	dsRNA1: NC_043660; dsRNA2: NC_043659; dsRNA3: NC_043661	dsRNA	0005.fasta	10976	fungi	Complete genome	0.461713	segmented
1	Riboviria		Orthornavirae		Duplornaviricota		Chrymotiviricetes		Ghabrivirales		Chrysoviridae		Alphachrysovirus		Colletotrichum gloeosporioides chrysovirus	E	Colletotrichum gloeosporioides chrysovirus 1	CgCV1	HZ-1	dsRNA1: KT581957; dsRNA2: KT581958; dsRNA3: KT581959	dsRNA1: NC_043666; dsRNA2: NC_043668; dsRNA3: NC_043667	dsRNA	0006.fasta	9398	fungi	Complete genome	0.461384	segmented
1	Riboviria		Orthornavirae		Duplornaviricota		Chrymotiviricetes		Ghabrivirales		Chrysoviridae		Alphachrysovirus		Cryphonectria nitschkei chrysovirus 1	E	Cryphonectria nitschkei chrysovirus 1	CnCV1	BS122	dsRNA1: GQ290649; dsRNA2: GQ290645; dsRNA3: HM013825; dsRNA4: HM013826	dsRNA1: NC_038778; dsRNA2: NC_038779; dsRNA3: NC_038781; dsRNA4: NC_038780	dsRNA	0007.fasta	12127	fungi	Complete coding genome	0.503417	segmented
1	Riboviria		Orthornavirae		Duplornaviricota		Chrymotiviricetes		Ghabrivirales		Chrysoviridae		Alphachrysovirus		Fusarium oxysporum chrysovirus 1	E	Fusarium oxysporum chrysovirus 1	FoCV1	Sharzei	dsRNA1: EF152346; dsRNA2: EF152347; dsRNA3: EF152348	dsRNA1: NC_043218; dsRNA2: NC_043219; dsRNA3: NC_043220	dsRNA	0008.fasta	4547	fungi	partial genome	0.480565	segmented
1	Riboviria		Orthornavirae		Duplornaviricota		Chrymotiviricetes		Ghabrivirales		Chrysoviridae		Alphachrysovirus		Helminthosporium victoriae virus 145S	E	Helminthosporium victoriae virus 145S	HvV145S-A9	A9	dsRNA1: AF297176; dsRNA2: AF297177; dsRNA3: AF297178; dsRNA4: AF297179	dsRNA1: NC_005978; dsRNA2: NC_005979; dsRNA3: NC_005980; dsRNA4: NC_005981	dsRNA	0009.fasta	12869	fungi	Complete genome	0.457003	segmented
2	Riboviria		Orthornavirae		Duplornaviricota		Chrymotiviricetes		Ghabrivirales		Chrysoviridae		Alphachrysovirus		Helminthosporium victoriae virus 145S	A	Bipolaris maydis chrysovirus 1	BmCV1	SS01	dsRNA1: KY489954; dsRNA2: KY489955; dsRNA3: KY489956; dsRNA4: KY489957		dsRNA			fungi	Complete genome
1	Riboviria		Orthornavirae		Duplornaviricota		Chrymotiviricetes		Ghabrivirales		Chrysoviridae		Alphachrysovirus		Isaria javanica chrysovirus	E	Isaria javanica chrysovirus 1	IjCV1	IjCV-1	dsRNA1: KX898416; dsRNA2: KX898417; dsRNA3: KX898418; dsRNA4: KX898419	dsRNA1: NC_033277; dsRNA2: NC_033317; dsRNA3: NC_033318; dsRNA4: NC_033278	dsRNA	0011.fasta	13400	fungi	Complete genome	0.499651	segmented
1	Riboviria		Orthornavirae		Duplornaviricota		Chrymotiviricetes		Ghabrivirales		Chrysoviridae		Alphachrysovirus		Macrophomina phaseolina chrysovirus	E	Macrophomina phaseolina chrysovirus 1	MpCV1	TN263	dsRNA1: KP900886; dsRNA2: KP900887; dsRNA3: KP900888; dsRNA4: KP900889	dsRNA1: NC_043662; dsRNA2: NC_043664; dsRNA3: NC_043663; dsRNA4: NC_043665	dsRNA	0012.fasta	13665	fungi	Complete genome	0.463569	segmented
1	Riboviria		Orthornavirae		Duplornaviricota		Chrymotiviricetes		Ghabrivirales		Chrysoviridae		Alphachrysovirus		Penicillium brevicompactum virus	E	Penicillium brevicompactum virus	PbcV	Indiana			dsRNA			fungi	No entry in Genbank
1	Riboviria		Orthornavirae		Duplornaviricota		Chrymotiviricetes		Ghabrivirales		Chrysoviridae		Alphachrysovirus		Penicillium chrysogenum virus	E	Penicillium chrysogenum virus	PcV	ATCC9480	dsRNA1: AF296439; dsRNA2: AF296440; dsRNA3: AF296441; dsRNA4: AF296442	dsRNA1: NC_007539; dsRNA2: NC_007540; dsRNA3: NC_007541; dsRNA4: NC_007542	dsRNA	0014.fasta	13106	fungi	Complete genome	0.508362	segmented
1	Riboviria		Orthornavirae		Duplornaviricota		Chrymotiviricetes		Ghabrivirales		Chrysoviridae		Alphachrysovirus		Penicillium cyaneofulvum virus	E	Penicillium cyaneo-fulvum virus	PcfV	IMI58138			dsRNA			fungi	No entry in Genbank
1	Riboviria		Orthornavirae		Duplornaviricota		Chrymotiviricetes		Ghabrivirales		Chrysoviridae		Alphachrysovirus		Persea americana chrysovirus	E	Persea americana chrysovirus	PaCV	Spain	dsRNA1: KJ418374; dsRNA2: KJ418375; dsRNA3: KJ418376	dsRNA1: NC_043506; dsRNA2: NC_043508; dsRNA3: NC_043507	dsRNA	0016.fasta	9976	fungi	Complete genome	0.412868	segmented
1	Riboviria		Orthornavirae		Duplornaviricota		Chrymotiviricetes		Ghabrivirales		Chrysoviridae		Alphachrysovirus		Raphanus sativus chrysovirus	E	Raphanus sativas chrysovirus 1	RsCV1	13	dsRNA1: JQ045335; dsRNA2: JQ045336; dsRNA3: JQ045337	dsRNA1: NC_043657; dsRNA2: NC_043656; dsRNA3: NC_043658	dsRNA	0017.fasta	10914	fungi	Complete genome	0.463148	segmented
1	Riboviria		Orthornavirae		Duplornaviricota		Chrymotiviricetes		Ghabrivirales		Chrysoviridae		Alphachrysovirus		Shuangao insect-associated chrysovirus	E	Shuangao chryso-like virus	SCLV	WSB68555	dsRNA1: MF176340; dsRNA2: MF176341; dsRNA3: MF176342; dsRNA4: MF176343		dsRNA			fungi	Complete genome
1	Riboviria		Orthornavirae		Duplornaviricota		Chrymotiviricetes		Ghabrivirales		Chrysoviridae		Alphachrysovirus		Verticillium dahliae chrysovirus 1	E	Verticillium dahliae chrysovirus 1	VdCV1	China	dsRNA1: HM004067; dsRNA2: HM004068; dsRNA3: HM004069; dsRNA4: HM004070	dsRNA1: NC_038784; dsRNA2: NC_038782; dsRNA3: NC_038785; dsRNA4: NC_038783	dsRNA	0019.fasta	13319	fungi	Complete genome	0.503886	segmented
1	Riboviria		Orthornavirae		Duplornaviricota		Chrymotiviricetes		Ghabrivirales		Chrysoviridae		Betachrysovirus		Alternaria alternata chrysovirus	E	Alternaria alternata chrysovirus 1	AaCV1	Japanese pear pathotype N18	dsRNA1: LC350277; dsRNA2: LC350278; dsRNA3: LC350279; dsRNA4: LC350280; dsRNA5: LC350281	dsRNA1: NC_040738; dsRNA2: NC_040739; dsRNA3: NC_040736; dsRNA4: NC_040740; dsRNA5: NC_040737	dsRNA	0020.fasta	13543	fungi	Complete genome	0.555222	segmented
1	Riboviria		Orthornavirae		Duplornaviricota		Chrymotiviricetes		Ghabrivirales		Chrysoviridae		Betachrysovirus		Botryosphaeria dothidea chrysovirus	E	Botryosphaeria dothidea chrysovirus 1	BdCV1	LW-1	dsRNA1: KF688736; dsRNA2: KF688737; dsRNA3: KF688738; dsRNA4: KF688739		dsRNA			fungi	Complete genome
1	Riboviria		Orthornavirae		Duplornaviricota		Chrymotiviricetes		Ghabrivirales		Chrysoviridae		Betachrysovirus		Colletotrichum fructicola chrysovirus 1	E	Colletotrichum fructicola chrysovirus 1	CfCV1	FJ-4	dsRNA1: MG425969; dsRNA2: MG425970; dsRNA3: MG425971; dsRNA4: MG425972; dsRNA5: MG425973; dsRNA6: MG425974; dsRNA7: MG425975	dsRNA1: NC_040485; dsRNA2: NC_040491; dsRNA3: NC_040487; dsRNA4: NC_040488; dsRNA5: NC_040486; dsRNA6: NC_040489; dsRNA7: NC_040490	dsRNA	0022.fasta	16978	fungi	Complete genome	0.567586	segmented
1	Riboviria		Orthornavirae		Duplornaviricota		Chrymotiviricetes		Ghabrivirales		Chrysoviridae		Betachrysovirus		Fusarium graminearum chrysovirus	E	Fusarium graminearum dsRNA mycovirus 2	FgV2	98-8-60	dsRNA1: HQ343295; dsRNA2: HQ343296; dsRNA3: HQ343297; dsRNA4: HQ343298; dsRNA5: HQ343299		dsRNA			fungi	Complete genome
2	Riboviria		Orthornavirae		Duplornaviricota		Chrymotiviricetes		Ghabrivirales		Chrysoviridae		Betachrysovirus		Fusarium graminearum chrysovirus	A	Fusarium graminearum mycovirus China 9	FgV-China 9	China 9	dsRNA1: HQ228213; dsRNA2: HQ228214; dsRNA3: HQ228215; dsRNA4: HQ228216; dsRNA5: HQ228217		dsRNA			fungi	Complete genome
1	Riboviria		Orthornavirae		Duplornaviricota		Chrymotiviricetes		Ghabrivirales		Chrysoviridae		Betachrysovirus		Fusarium oxysporum chrysovirus 2	E	Fusarium oxysporum f. sp. dianthi mycovirus 1	FodV	Fod116	dsRNA1: KP876629; dsRNA2: KP876630; dsRNA3: KP876631; dsRNA4: KP876632	dsRNA1: NC_027563; dsRNA2: NC_027564; dsRNA3: NC_027565; dsRNA4: NC_027566	dsRNA	0025.fasta	12350	fungi	Complete genome	0.494893	segmented
1	Riboviria		Orthornavirae		Duplornaviricota		Chrymotiviricetes		Ghabrivirales		Chrysoviridae		Betachrysovirus		Magnaporthe oryzae chrysovirus	E	Magnaporthe oryzae chrysovirus 1-A	MoCV1-A	Viet Nam	dsRNA1: AB560761; dsRNA2: AB560762; dsRNA3: AB560763; dsRNA4: AB560764; dsRNA5: AB700631	dsRNA1: NC_014462; dsRNA2: NC_014465; dsRNA3: NC_014463; dsRNA4: NC_014464; dsRNA5: NC_038011	dsRNA	0026.fasta	16561	fungi	Complete genome	0.617088	segmented
2	Riboviria		Orthornavirae		Duplornaviricota		Chrymotiviricetes		Ghabrivirales		Chrysoviridae		Betachrysovirus		Magnaporthe oryzae chrysovirus	A	Magnaporthe oryzae chrysovirus 1-B	MoCV1-B	Viet Nam	dsRNA1: AB824667; dsRNA2: AB824668; dsRNA3: AB824669; dsRNA4: AB824670; dsRNA5: AB824671	dsRNA1: NC_023039; dsRNA2: NC_023040; dsRNA3: NC_023041; dsRNA4: NC_023042; dsRNA5: NC_023043	dsRNA	0027.fasta	16266	fungi	Complete genome	0.618783	segmented
1	Riboviria		Orthornavirae		Duplornaviricota		Chrymotiviricetes		Ghabrivirales		Chrysoviridae		Betachrysovirus		Penicillium janczewskii chrysovirus 1	E	Penicillium janczewskii chrysovirus 1	PjCV1	MUT4358	dsRNA1: KT601115; dsRNA2: KT601116; dsRNA3: KT601117; dsRNA4: KT601118	dsRNA1: NC_028495; dsRNA2: NC_ 028500; dsRNA3: NC_028496; dsRNA4: NC_028497	dsRNA	0028.fasta	12527	fungi	Complete genome	0.523798	segmented
1	Riboviria		Orthornavirae		Duplornaviricota		Chrymotiviricetes		Ghabrivirales		Chrysoviridae		Betachrysovirus		Penicillium janczewskii chrysovirus 2	E	Penicillium janczewskii chrysovirus 2	PjCV2	MUT4359	dsRNA1: KT950836; dsRNA2: KT950837; dsRNA3: KT950838; dsRNA4: KT950839	dsRNA1: NC_043672; dsRNA2: NC_043669 ; dsRNA3: NC_043670; dsRNA4: NC_043671	dsRNA	0029.fasta	11442	fungi	Complete genome	0.549371	segmented
1	Riboviria		Orthornavirae		Duplornaviricota		Chrymotiviricetes		Ghabrivirales		Megabirnaviridae		Megabirnavirus		Rosellinia necatrix megabirnavirus 1	E	Rosellinia necatrix megabirnavirus 1	RnMBV1	W779	RNA1: AB512282; RNA2: AB512283	RNA1: NC_013462; RNA2: NC_013463	dsRNA	0030.fasta	16510	fungi	Complete genome	0.526678	segmented
1	Riboviria		Orthornavirae		Duplornaviricota		Chrymotiviricetes		Ghabrivirales		Quadriviridae		Quadrivirus		Rosellinia necatrix quadrivirus 1	E	Rosellinia necatrix quadrivirus 1	RnQV1	W1075	RNA1: AB620061; RNA2: AB620062; RNA3: AB620063; RNA4: AB620064	RNA1: NC_016757; RNA2: NC_016759; RNA3: NC_016760; RNA4: NC_016758	dsRNA	0031.fasta	17624	fungi	Complete genome	0.527917	segmented
2	Riboviria		Orthornavirae		Duplornaviricota		Chrymotiviricetes		Ghabrivirales		Quadriviridae		Quadrivirus		Rosellinia necatrix quadrivirus 1	A	Rosellinia necatrix quadrivirus 1	RnQV1	W1118	RNA1: AB744677; RNA2: AB744678; RNA3: AB744679; RNA4: AB744680		dsRNA			fungi	Complete genome
3	Riboviria		Orthornavirae		Duplornaviricota		Chrymotiviricetes		Ghabrivirales		Quadriviridae		Quadrivirus		Rosellinia necatrix quadrivirus 1	A	Rosellinia necatrix quadrivirus 1	RnQV1	W726	RNA3: AB771723		dsRNA			fungi	Partial genome
1	Riboviria		Orthornavirae		Duplornaviricota		Chrymotiviricetes		Ghabrivirales		Totiviridae		Giardiavirus		Giardia lamblia virus	E	Giardia lamblia virus	GLV	Wang	L13218	NC_003555	dsRNA	0034.fasta	6420	protozoa	Complete genome	0.500318	non-segmented
1	Riboviria		Orthornavirae		Duplornaviricota		Chrymotiviricetes		Ghabrivirales		Totiviridae		Leishmaniavirus		Leishmania RNA virus 1	E	Leishmania RNA virus 1	LRV1	42370	M92355	NC_002063	dsRNA	0035.fasta	5418	protozoa	Complete genome	0.464373	non-segmented
1	Riboviria		Orthornavirae		Duplornaviricota		Chrymotiviricetes		Ghabrivirales		Totiviridae		Leishmaniavirus		Leishmania RNA virus 2	E	Leishmania RNA virus 2	LRV2	42401	U32108	NC_002064	dsRNA	0036.fasta	5374	protozoa	Complete genome	0.460556	non-segmented
1	Riboviria		Orthornavirae		Duplornaviricota		Chrymotiviricetes		Ghabrivirales		Totiviridae		Totivirus		Saccharomyces cerevisiae virus L-A	E	Saccharomyces cerevisiae virus L-A	ScVLA	Icho	J04692	NC_003745	dsRNA	0037.fasta	4716	fungi	Complete genome	0.457199	non-segmented
1	Riboviria		Orthornavirae		Duplornaviricota		Chrymotiviricetes		Ghabrivirales		Totiviridae		Totivirus		Saccharomyces cerevisiae virus LBCLa	E	Saccharomyces cerevisiae virus L-BC (La)	ScVLBC	Bruenn	U01060	NC_001641	dsRNA	0038.fasta	4753	fungi	Complete genome	0.425454	non-segmented
1	Riboviria		Orthornavirae		Duplornaviricota		Chrymotiviricetes		Ghabrivirales		Totiviridae		Totivirus		Scheffersomyces segobiensis virus L	E	Scheffersomyces segobiensis virus L	SsV1	NRRL Y-11571	KC610514	NC_038697	dsRNA	0039.fasta	4744	fungi	Complete genome	0.376386	non-segmented
1	Riboviria		Orthornavirae		Duplornaviricota		Chrymotiviricetes		Ghabrivirales		Totiviridae		Totivirus		Tuber aestivum virus 1	E	Tuber aestivum virus 1	TaV1	Buekk	HQ158596	NC_038698	dsRNA	0040.fasta	4744	fungi	Complete genome	0.424038	non-segmented
1	Riboviria		Orthornavirae		Duplornaviricota		Chrymotiviricetes		Ghabrivirales		Totiviridae		Totivirus		Ustilago maydis virus H1	E	Ustilago maydis virus H1	UmVH1	P1H1	U01059	NC_003823	dsRNA	0041.fasta	6243	fungi	Complete genome	0.51924	non-segmented
1	Riboviria		Orthornavirae		Duplornaviricota		Chrymotiviricetes		Ghabrivirales		Totiviridae		Totivirus		Xanthophyllomyces dendrorhous virus L1A	E	Xanthophyllomyces dendrorhous virus L1A	XdVL1A	Baeza	JN997472	NC_020903	dsRNA	0042.fasta	4856	fungi	Complete genome	0.446822	non-segmented
1	Riboviria		Orthornavirae		Duplornaviricota		Chrymotiviricetes		Ghabrivirales		Totiviridae		Totivirus		Xanthophyllomyces dendrorhous virus L1B	E	Xanthophyllomyces dendrorhous virus L1B	XdVL1B	Baeza	JN997473	NC_038699	dsRNA	0043.fasta	4819	fungi	Complete genome	0.452761	non-segmented
1	Riboviria		Orthornavirae		Duplornaviricota		Chrymotiviricetes		Ghabrivirales		Totiviridae		Trichomonasvirus		Trichomonas vaginalis virus 1	E	Trichomonas vaginalis virus 1	TVV1	T1	U08999	NC_003824	dsRNA	0044.fasta	4773	protozoa	Complete genome	0.448143	non-segmented
1	Riboviria		Orthornavirae		Duplornaviricota		Chrymotiviricetes		Ghabrivirales		Totiviridae		Trichomonasvirus		Trichomonas vaginalis virus 2	E	Trichomonas vaginalis virus 2	TVV2	Bessarab	AF127178	NC_003873	dsRNA	0045.fasta	4803	protozoa	Complete genome	0.457283	non-segmented
1	Riboviria		Orthornavirae		Duplornaviricota		Chrymotiviricetes		Ghabrivirales		Totiviridae		Trichomonasvirus		Trichomonas vaginalis virus 3	E	Trichomonas vaginalis virus 3	TVV3	Bessarab	AF325840	NC_004034	dsRNA	0046.fasta	4975	protozoa	Complete genome	0.477732	non-segmented
1	Riboviria		Orthornavirae		Duplornaviricota		Chrymotiviricetes		Ghabrivirales		Totiviridae		Trichomonasvirus		Trichomonas vaginalis virus 4	E	Trichomonas vaginalis virus 4	TVV4	OC3	HQ607520	NC_038700	dsRNA	0047.fasta	5092	protozoa	Complete genome	0.493142	non-segmented
1	Riboviria		Orthornavirae		Duplornaviricota		Chrymotiviricetes		Ghabrivirales		Totiviridae		Victorivirus		Aspergillus foetidus slow virus 1	E	Aspergillus foetidus slow virus 1	AfSV1	Coutts	HE588147	NC_038928	dsRNA	0048.fasta	5352	fungi	Complete genome	0.578705	non-segmented
1	Riboviria		Orthornavirae		Duplornaviricota		Chrymotiviricetes		Ghabrivirales		Totiviridae		Victorivirus		Beauveria bassiana victorivirus 1	E	Beauveria bassiana victorivirus 1	BbV1	Bb06/02	HE572591	NC_038929	dsRNA	0049.fasta	5368	fungi	Complete genome	0.552777	non-segmented
1	Riboviria		Orthornavirae		Duplornaviricota		Chrymotiviricetes		Ghabrivirales		Totiviridae		Victorivirus		Chalara elegans RNA Virus 1	E	Chalara elegans RNA Virus 1	CeRV1	Park	AY561500	NC_005883	dsRNA	0050.fasta	5445	fungi	Complete genome	0.525841	non-segmented
1	Riboviria		Orthornavirae		Duplornaviricota		Chrymotiviricetes		Ghabrivirales		Totiviridae		Victorivirus		Coniothyrium minitans RNA virus	E	Coniothyrium minitans RNA virus	CmRV	Cheng	AF527633	NC_007523	dsRNA	0051.fasta	5110	fungi	Complete genome	0.591292	non-segmented
1	Riboviria		Orthornavirae		Duplornaviricota		Chrymotiviricetes		Ghabrivirales		Totiviridae		Victorivirus		Epichloe festucae virus 1	E	Epichloe festucae virus 1	EfV	P23	AM261427	NC_038930	dsRNA	0052.fasta	5333	fungi	Complete coding genome	0.601675	non-segmented
1	Riboviria		Orthornavirae		Duplornaviricota		Chrymotiviricetes		Ghabrivirales		Totiviridae		Victorivirus		Gremmeniella abietina RNA virus L1	E	Gremmeniella abietina RNA virus L1	GaRVL1	A/HR2	AF337175	NC_003876	dsRNA	0053.fasta	5273	fungi	Complete genome	0.568456	non-segmented
1	Riboviria		Orthornavirae		Duplornaviricota		Chrymotiviricetes		Ghabrivirales		Totiviridae		Victorivirus		Helicobasidium mompa totivirus 1-17	E	Helicobasidium mompa totivirus 1-17	HmTV	17/Osake	AB085814	NC_005074	dsRNA	0054.fasta	5361	fungi	Complete genome	0.552319	non-segmented
1	Riboviria		Orthornavirae		Duplornaviricota		Chrymotiviricetes		Ghabrivirales		Totiviridae		Victorivirus		Helminthosporium victoriae virus 190S	E	Helminthosporium victoriae virus 190S	HvV190S	Huang	U41345	NC_003607	dsRNA	0055.fasta	5322	fungi	Complete genome	0.581068	non-segmented
1	Riboviria		Orthornavirae		Duplornaviricota		Chrymotiviricetes		Ghabrivirales		Totiviridae		Victorivirus		Magnaporthe oryzae virus 1	E	Magnaporthe oryzae virus 1	MoV1	Yokoi	AB176964	NC_006367	dsRNA	0056.fasta	5494	fungi	Complete genome	0.578987	non-segmented
1	Riboviria		Orthornavirae		Duplornaviricota		Chrymotiviricetes		Ghabrivirales		Totiviridae		Victorivirus		Magnaporthe oryzae virus 2	E	Magnaporthe oryzae virus 2	MoV2	Namba	AB300379	NC_010246	dsRNA	0057.fasta	5326	fungi	Complete genome	0.618224	non-segmented
1	Riboviria		Orthornavirae		Duplornaviricota		Chrymotiviricetes		Ghabrivirales		Totiviridae		Victorivirus		Rosellinia necatrix victorivirus 1	E	Rosellinia necatrix victorivirus 1	RnV1	W1029	AB742454	NC_021565	dsRNA	0058.fasta	5492	fungi	Complete genome	0.616623	non-segmented
1	Riboviria		Orthornavirae		Duplornaviricota		Chrymotiviricetes		Ghabrivirales		Totiviridae		Victorivirus		Sphaeropsis sapinea RNA virus 1	E	Sphaeropsis sapinea RNA virus 1	SsRV1	Preisig	AF038665	NC_001963	dsRNA	0059.fasta	5300	fungi	Complete genome	0.616322	non-segmented
1	Riboviria		Orthornavirae		Duplornaviricota		Chrymotiviricetes		Ghabrivirales		Totiviridae		Victorivirus		Sphaeropsis sapinea RNA virus 2	E	Sphaeropsis sapinea RNA virus 2	SsRV2	Preisg	AF039080	NC_001964	dsRNA	0060.fasta	5340	fungi	Complete genome	0.62975	non-segmented
1	Riboviria		Orthornavirae		Duplornaviricota		Chrymotiviricetes		Ghabrivirales		Totiviridae		Victorivirus		Tolypocladium cylindrosporum virus 1	E	Tolypocladium cylindrosporum virus 1	TcV1	Castilla y Leon	FR750562	NC_014823	dsRNA	0061.fasta	5339	fungi	Complete genome	0.609915	non-segmented
1	Riboviria		Orthornavirae		Duplornaviricota		Resentoviricetes		Reovirales		Reoviridae	Sedoreovirinae	Cardoreovirus		Eriocheir sinensis reovirus	E	Eriocheir sinensis reovirus	ESRV	WX-2012	Seg1: KP638402; Seg2: KP638403; Seg3: KP638404; Seg4: KP638405; Seg5: KP638406; Seg6: KP638407; Seg7: KP638408; Seg8: KP638409; Seg9: KP638410; Seg10: KP638411; Seg11: KP638412; Seg12: KP638413	Seg1: NC_043180; Seg2: NC_043185; Seg3: NC_042183; Seg4: NC_043184; Seg5: NC_043190; Seg6: NC_043182; Seg7: NC_043186; Seg8: NC_043187; Seg9: NC_043188; Seg10: NC_043181; Seg11: NC_043191; Seg12: NC_043043189	dsRNA	0062.fasta	78675	invertebrates	Complete genome	0.327467	segmented
1	Riboviria		Orthornavirae		Duplornaviricota		Resentoviricetes		Reovirales		Reoviridae	Sedoreovirinae	Mimoreovirus		Micromonas pusilla reovirus	E	Micromonas pusilla reovirus	MpRV	Netherlands	S1: DQ126101; S2: DQ126102; S3: DQ126103; S4: DQ126104; S5: DQ126105; S6: DQ126106; S7: DQ126107; S8: DQ126108; S9: DQ126109; S10: DQ126110; S11: DQ126111	S1: NC_008171; S2: NC_008172; S3: NC_008173; S4: NC_008174; S5: NC_008175; S6: NC_008176; S7: NC_008177; S8: NC_008178; S9: NC_008179; S10: NC_008180; S11: NC_008181	dsRNA	0063.fasta	26716	algae	Complete genome	0.439911	segmented
1	Riboviria		Orthornavirae		Duplornaviricota		Resentoviricetes		Reovirales		Reoviridae	Sedoreovirinae	Orbivirus		African horse sickness virus	E	African horse sickness virus	AHSV	serotype 9	Seg1: U94887; Seg2: AF021235; Seg3: M94681; Seg4: D14402; Seg5: U73658; Seg6: M94682; Seg7: D12533; Seg8: M69090; Seg9: U33000; Seg10: D12479	Seg1: NC_006021; Seg2: NC_005996; Seg3: NC_006017; Seg4: NC_006012; Seg5: NC_006020; Seg6: NC_006018; Seg7: NC_006011; Seg8: NC_006016; Seg9: NC_006019; Seg10: NC_006009	dsRNA	0064.fasta	20493	invertebrates, vertebrates	Complete genome	0.427982	segmented
1	Riboviria		Orthornavirae		Duplornaviricota		Resentoviricetes		Reovirales		Reoviridae	Sedoreovirinae	Orbivirus		Bluetongue virus	E	bluetongue virus	BTV	serotype 10	Seg1: X12819; Seg2: M11787; Seg3: M22096; Seg4: Y00421; Seg5: Y00422; Seg6: D12532; Seg7: X06463; Seg8: D00500; Seg9: D00509; Seg10: M28981	Seg1: NC_006023; Seg2: NC_006013; Seg3: NC_006014; Seg4: NC_006024; Seg5: NC_006025; Seg6: NC_006010; Seg7: NC_006022; Seg8: NC_006007; Seg9: NC_006008; Seg10: NC_006015	dsRNA	0065.fasta	20056	invertebrates, vertebrates	Complete genome	0.43838	segmented
1	Riboviria		Orthornavirae		Duplornaviricota		Resentoviricetes		Reovirales		Reoviridae	Sedoreovirinae	Orbivirus		Changuinola virus	E	Changuinola virus	CGLV	BE AN 28873	Seg1: KF624614; Seg2: KF624615; Seg3: KF624616; Seg4: KF624617; Seg5: KF624618; Seg6: KF624619; Seg7: KF624620; Seg8: KF624621; Seg9: KF624622; Seg10: KF624623	Seg1: NC_022639; Seg2: NC_022633; Seg3: NC_022634; Seg4: NC_022640; Seg5: NC_022635; Seg6: NC_022641; Seg7: NC_022636; Seg8: NC_022637; Seg9: NC_022642; Seg10: NC_022638	dsRNA	0066.fasta	20918	invertebrates, vertebrates	Complete genome	0.422569	segmented
1	Riboviria		Orthornavirae		Duplornaviricota		Resentoviricetes		Reovirales		Reoviridae	Sedoreovirinae	Orbivirus		Chenuda virus	E	Chenuda virus	CNUV	EGY1954/01	Seg1: KP268794; Seg2: KP268795; Seg3: KP268796; Seg4: KP268797; Seg5: KP268798; Seg6: KP268799; Seg7: KP268800; Seg8: KP268801; Seg9: KP268802; Seg10: KP268803	Seg1: NC_027534; Seg2: NC_027535; Seg3: NC_027536; Seg4: NC_027537; Seg5: NC_027538; Seg6: NC_027548; Seg7: NC_027549; Seg8: NC_027550; Seg9: NC_027551; Seg10: NC_027552	dsRNA	0067.fasta	19230	invertebrates, vertebrates	Complete genome	0.553144	segmented
1	Riboviria		Orthornavirae		Duplornaviricota		Resentoviricetes		Reovirales		Reoviridae	Sedoreovirinae	Orbivirus		Chobar Gorge virus	E	Chobar Gorge virus	CGV	NEP1970/01	Seg1: KP268784; Seg2: KP268785; Seg3: KP268786; Seg4: KP268787; Seg5: KP268788; Seg6: KP268789; Seg7: KP268790; Seg8: KP268791; Seg9: KP268792; Seg10: KP268793	Seg1: NC_027553; Seg2: NC_027554; Seg3: NC_027555; Seg4: NC_027556; Seg5: NC_027557; Seg6: NC_027558; Seg7: NC_027559; Seg8: NC_027560; Seg9: NC_027561; Seg10: NC_027562	dsRNA	0068.fasta	19268	invertebrates, vertebrates	Complete genome	0.525771	segmented
1	Riboviria		Orthornavirae		Duplornaviricota		Resentoviricetes		Reovirales		Reoviridae	Sedoreovirinae	Orbivirus		Corriparta virus	E	Corriparta virus	CORV	AUS1960/01	Seg1: KC853042; Seg2: KC853043; Seg3: KC853044; Seg4: KC853045; Seg5: KC853046; Seg6: KC853047; Seg7: KC853048; Seg8: KC853049; Seg9: KC853050; Seg10: KC853051	Seg1: NC_038568; Seg2: NC_038564; Seg3: NC_038570; Seg4: NC_038565; Seg5: NC_038566; Seg6: NC_038571; Seg7: NC_038572; Seg8: NC_038573; Seg9: NC_038567; Seg10: NC_038569	dsRNA	0069.fasta	20207	invertebrates, vertebrates	Complete genome	0.442168	segmented
1	Riboviria		Orthornavirae		Duplornaviricota		Resentoviricetes		Reovirales		Reoviridae	Sedoreovirinae	Orbivirus		Epizootic hemorrhagic disease virus	E	epizootic hemorrhagic disease virus	EHDV	USA1955/01	Seg1: AM744977; Seg2: AM744978; Seg3: AM744979; Seg4: AM744980; Seg5: AM744981; Seg6: AM744982; Seg7: AM744983; Seg8: AM744984; Seg9: AM744985; Seg10: AM744986	Seg1: NC_013396; Seg2: NC_013397; Seg3: NC_013398; Seg4: NC_013399; Seg5: NC_013400; Seg6: NC_013401; Seg7: NC_013402; Seg8: NC_013403; Seg9: NC_013404; Seg10: NC_013405	dsRNA	0070.fasta	20618	invertebrates, vertebrates	Complete genome	0.421408	segmented
1	Riboviria		Orthornavirae		Duplornaviricota		Resentoviricetes		Reovirales		Reoviridae	Sedoreovirinae	Orbivirus		Equine encephalosis virus	E	equine encephalosis virus	EEV	HS103/06	Seg1: FJ183384; Seg2: FJ183385; Seg3: FJ183386; Seg4: FJ183387; Seg5: FJ183388; Seg6: FJ183389; Seg7: FJ183391; Seg8: FJ183390; Seg9: FJ183392; Seg10: FJ183393	Seg1: NC_038574; Seg2: NC_038582; Seg3: NC_038575; Seg4: NC_038581; Seg5: NC_038576; Seg6: NC_038577; Seg7: NC_038578; Seg8: NC_038583; Seg9: NC_038579; Seg10: NC_038580	dsRNA	0071.fasta	20534	vertebrates	Complete genome	0.452257	segmented
1	Riboviria		Orthornavirae		Duplornaviricota		Resentoviricetes		Reovirales		Reoviridae	Sedoreovirinae	Orbivirus		Eubenangee virus	E	Eubenangee virus	EUBV	Aus1963/01	Seg1: JQ070376; Seg2: JQ070377; Seg3: JQ070378; Seg4: JQ070379; Seg5: JQ070380; Seg6: JQ070381; Seg7: JQ070382; Seg8: JQ070383; Seg9: JQ070384; Seg10: JQ070385	Seg1: NC_038592; Seg2: NC_038588; Seg3: NC_038584; Seg4: NC_038591; Seg5: NC_038585; Seg6: NC_038586; Seg7: NC_038589; Seg8: NC_038587; Seg9: NC_038590: Seg10: NC_038593	dsRNA	0072.fasta	20376	invertebrates, vertebrates	Complete genome	0.441176	segmented
1	Riboviria		Orthornavirae		Duplornaviricota		Resentoviricetes		Reovirales		Reoviridae	Sedoreovirinae	Orbivirus		Great Island virus	E	Great Island virus	GIV	CanAR 42	Seg1: HM543465; Seg2: HM543466; Seg3: HM543467; Seg4: HM543468; Seg5: HM543469; Seg6: HM543470; Seg7: HM543471; Seg8: HM543472; Seg9: HM543473; Seg10: HM543474	Seg1: NC_014522; Seg2: NC_014523; Seg3: NC_014524; Seg4: NC_014525; Seg5: NC_014526; Seg6: NC_014527; Seg7: NC_014528; Seg8: NC_014529; Seg9: NC_014530; Seg10: NC_014531	dsRNA	0073.fasta	18749	invertebrates, vertebrates	Complete genome	0.577298	segmented
1	Riboviria		Orthornavirae		Duplornaviricota		Resentoviricetes		Reovirales		Reoviridae	Sedoreovirinae	Orbivirus		Ieri virus	E	Ieri virus	IERIV				dsRNA			invertebrates, vertebrates	No entry in Genbank
1	Riboviria		Orthornavirae		Duplornaviricota		Resentoviricetes		Reovirales		Reoviridae	Sedoreovirinae	Orbivirus		Lebombo virus	E	Lebombo virus	LEBV	SAAR 3896	Seg1: JQ610665; Seg2: JQ610666; Seg3: JQ610667; Seg4: JQ610668; Seg5: JQ610669; Seg6: JQ610670; Seg7: JQ610671; Seg8: JQ610672; Seg9: JQ610673; Seg10: JQ610674	Seg1: NC_038594; Seg2: NC_038600; Seg3: NC_038595; Seg4: NC_038596; Seg5: NC_038601; Seg6: NC_038597; Seg7: NC_038599; Seg8: NC_038598; Seg9: NC_038603; Seg10: NC_038602	dsRNA	0075.fasta	20278	invertebrates, vertebrates	Complete genome	0.471339	segmented
1	Riboviria		Orthornavirae		Duplornaviricota		Resentoviricetes		Reovirales		Reoviridae	Sedoreovirinae	Orbivirus		Orungo virus	E	Orungo virus	ORUV	UGMP 359	Seg1: JQ610675; Seg2: JQ610676; Seg3: JQ610677; Seg4: JQ610678; Seg5: JQ610679; Seg6: JQ610680; Seg7: JQ610681; Seg8: JQ610682; Seg9: JQ610683; Seg10: JQ610684	Seg1: NC_038604; Seg2: NC_038605; Seg3: NC_038610; Seg4: NC_038606; Seg5: NC_038611; Seg6: NC_038609; Seg7: NC_038607; Seg8: NC_038608; Seg9: NC_038612; Seg10: NC_038613	dsRNA	0076.fasta	19898	invertebrates, vertebrates	Complete genome	0.459092	segmented
1	Riboviria		Orthornavirae		Duplornaviricota		Resentoviricetes		Reovirales		Reoviridae	Sedoreovirinae	Orbivirus		Palyam virus	E	Palyam virus	PALV		Seg1: AB018086; Seg2: AB014725; Seg3: AB014728; Seg4: AB018087; Seg5: AB018089; Seg6: AB014726; Seg7: AB014727; Seg8: AB018090; Seg9: AB018088; Seg10: AB018091	Seg1: NC_005990; Seg2: NC_005986; Seg3: NC_005989; Seg4: NC_005991; Seg5: NC_005993; Seg6: NC_005987; Seg7: NC_005988; Seg8: NC_005994; Seg9: NC_005992; Seg10: NC_005995	dsRNA	0077.fasta	19752	invertebrates, vertebrates	Complete genome	0.393525	segmented
1	Riboviria		Orthornavirae		Duplornaviricota		Resentoviricetes		Reovirales		Reoviridae	Sedoreovirinae	Orbivirus		Peruvian horse sickness virus	E	Peruvian horse sickness virus	PHSV		Seg1: DQ248057; Seg2: DQ248058; Seg3: DQ248059; Seg4: DQ248060; Seg5: DQ248064; Seg6: DQ248061; Seg7: DQ248065; Seg8: DQ248063; Seg9: DQ248062; Seg10: DQ248066	Seg1: NC_007748; Seg2: NC_007749; Seg3: NC_007750; Seg4: NC_007751; Seg5: NC_007755; Seg6: NC_007752; Seg7: NC_007756; Seg8: NC_007754; Seg9: NC_007753; Seg10: NC_007757	dsRNA	0078.fasta	20746	vertebrates	Complete genome	0.360198	segmented
1	Riboviria		Orthornavirae		Duplornaviricota		Resentoviricetes		Reovirales		Reoviridae	Sedoreovirinae	Orbivirus		St Croix River virus	E	St Croix River virus	SCRV		Seg1: AF133431; Seg2: AF133432; Seg3: AF145400; Seg4: AF145401; Seg5: AF145402; Seg6: AF145403; Seg7: AF145404; Seg8: AF145405; Seg9: AF145406; Seg10: AF145407	Seg1: NC_005997; Seg2: NC_005998; Seg3: NC_005999; Seg4: NC_006000; Seg5: NC_006001; Seg6: NC_006002; Seg7: NC_006003; Seg8: NC_006004; Seg9: NC_006005; Seg10: NC_006006	dsRNA	0079.fasta	19475	invertebrates	Complete genome	0.516665	segmented
1	Riboviria		Orthornavirae		Duplornaviricota		Resentoviricetes		Reovirales		Reoviridae	Sedoreovirinae	Orbivirus		Umatilla virus	E	Umatilla virus	UMAV	USA1961/01	Seg1: HQ842619; Seg2: HQ842620; Seg3: HQ842621; Seg4: HQ842622; Seg5: HQ842623; Seg6: HQ842624; Seg7: HQ842625; Seg8: HQ842626; Seg9: HQ842627; Seg10: HQ842628	Seg1: NC_024503; Seg2: NC_024504; Seg3: NC_024505; Seg4: NC_024506; Seg5: NC_024507; Seg6: NC_024508; Seg7: NC_024509; Seg8: NC_024510; Seg9: NC_024499; Seg10: NC_024500	dsRNA	0080.fasta	20455	invertebrates, vertebrates	Complete genome	0.408923	segmented
1	Riboviria		Orthornavirae		Duplornaviricota		Resentoviricetes		Reovirales		Reoviridae	Sedoreovirinae	Orbivirus		Wad Medani virus	E	Wad Medani virus	WMV	SUD1952/01	Seg1: KP268804; Seg2: KP268805; Seg3: KP268806; Seg4: KP268807; Seg5: KP268808; Seg6: KP268809; Seg7: KP268810; Seg8: KP268811; Seg9: KP268812; Seg10: KP268813	Seg1: NC_027533; Seg2: NC_027539; Seg3: NC_027540; Seg4: NC_027541; Seg5: NC_027542; Seg6: NC_027543; Seg7: NC_027544; Seg8: NC_027545; Seg9: NC_027546; Seg10: NC_027547	dsRNA	0081.fasta	19362	invertebrates, vertebrates	Complete genome	0.534457	segmented
1	Riboviria		Orthornavirae		Duplornaviricota		Resentoviricetes		Reovirales		Reoviridae	Sedoreovirinae	Orbivirus		Wallal virus	E	Wallal virus	WALV	927	Seg1: KF234259; Seg2: KF234260; Seg3: KF234261; Seg4: KF234262; Seg5: KF234263; Seg6: KF234264; Seg7: KF234265; Seg8: KF234266; Seg9: KF234267; Seg10: KF234268	Seg1: NC_022553; Seg2: NC_022554; Seg3: NC_022555; Seg4: NC_022560; Seg5: NC_022556; Seg6: NC_022561; Seg7: NC_022557; Seg8: NC_022562; Seg9: NC_022558; Seg10: NC_022559	dsRNA	0082.fasta	20140	invertebrates, vertebrates	Complete genome	0.390197	segmented
1	Riboviria		Orthornavirae		Duplornaviricota		Resentoviricetes		Reovirales		Reoviridae	Sedoreovirinae	Orbivirus		Warrego virus	E	Warrego virus	WARV	Aus1969/01	Seg1: KJ495755; Seg2: KJ495756; Seg3: KJ495757; Seg4: KJ495758; Seg5: KJ495759; Seg6: KJ495760; Seg7: KJ495762; Seg8: KJ495761; Seg9: KJ495763; Seg10: KJ495764	Seg1: NC_038614; Seg2: NC_038620; Seg3: NC_038615; Seg4: NC_038616; Seg5: NC_038618; Seg6: NC_038621; Seg7: NC_038623; Seg8: NC_038622; Seg9: NC_038619; Seg10: NC_038617	dsRNA	0083.fasta	20461	invertebrates, vertebrates	Complete genome	0.381052	segmented
1	Riboviria		Orthornavirae		Duplornaviricota		Resentoviricetes		Reovirales		Reoviridae	Sedoreovirinae	Orbivirus		Wongorr virus	E	Wongorr virus	WGRV	mm13443	U56992	NC_043192	dsRNA	0084.fasta	1333	invertebrates, vertebrates	Partial genome	0.48757	non-segmented
1	Riboviria		Orthornavirae		Duplornaviricota		Resentoviricetes		Reovirales		Reoviridae	Sedoreovirinae	Orbivirus		Yunnan orbivirus	E	Yunnan orbivirus	YUOV	YOV-77-2	Seg1: AY701509; Seg2: AY701510; Seg3: AY701511; Seg4: AY701512; Seg5: AY701513; Seg6: AY701514; Seg7: AY701515; Seg8: AY701516; Seg9: AY701517; Seg10: AY701518	Seg1: NC_007656; Seg2: NC_007657; Seg3: NC_007658; Seg4: NC_007659; Seg5: NC_007660; Seg6: NC_007661; Seg7: NC_007662; Seg8: NC_007663; Seg9: NC_007664; Seg10: NC_007665	dsRNA	0085.fasta	20706	invertebrates, vertebrates	Complete genome	0.407674	segmented
1	Riboviria		Orthornavirae		Duplornaviricota		Resentoviricetes		Reovirales		Reoviridae	Sedoreovirinae	Phytoreovirus		Rice dwarf virus	E	rice dwarf virus	RDV	China	RNA1: U73201; RNA2: U73202; RNA3: U72757; RNA4: U36562; RNA5: U36563; RNA6: U36564; RNA7: U36402; RNA8: U36565; RNA9: U36566; RNA10: U36567; RNA11: U36568; RNA12: U36569	RNA1: NC_003773; RNA2: NC_003774; RNA3: NC_003772; RNA4: NC_003761; RNA5: NC_003762; RNA6: NC_003763; RNA7: NC_003760; RNA8: NC_003764; RNA9: NC_003765; RNA10: NC_003766; RNA11: NC_003767; RNA12: NC_003768	dsRNA	0086.fasta	25922	plants, invertebrates	Complete genome	0.43842	segmented
1	Riboviria		Orthornavirae		Duplornaviricota		Resentoviricetes		Reovirales		Reoviridae	Sedoreovirinae	Phytoreovirus		Rice gall dwarf virus	E	rice gall dwarf virus	RGDV	Thailand	RNA1: AB254451; RNA2: D86439; RNA3: D13774; RNA4: AB254452; RNA5: D76429; RNA6: AB254454; RNA7: AB254453; RNA8: D13410; RNA9: D01047; RNA10: D13411; RNA11: AB030009; RNA12: AB254455	RNA1: NC_009248; RNA2: NC_009244; RNA3: NC_009243; RNA4: NC_009249; RNA5: NC_009247; RNA6: NC_009251; RNA7: NC_009250; RNA8: NC_009241; RNA9: NC_009246; RNA10: NC_009242; RNA11: NC_009245; RNA12: NC_009252	dsRNA	0087.fasta	26879	plants, invertebrates	Complete genome	0.401177	segmented
1	Riboviria		Orthornavirae		Duplornaviricota		Resentoviricetes		Reovirales		Reoviridae	Sedoreovirinae	Phytoreovirus		Wound tumor virus	E	wound tumor virus	WTV	Asamizu	RNA4: M24117; RNA5: J03020; RNA6: M24116; RNA7: X14218; RNA8: J04344; RNA9: M24115; RNA10: M24114; RNA11: X14219; RNA12: M11133	RNA4: NC_038945; RNA5: NC_038948; RNA6: NC_038946; RNA7: NC_038944; RNA8: NC_038949; RNA9: NC_038947; RNA10: NC_038950; RNA11: NC_038952; RNA12: NC_038951	dsRNA	0088.fasta	15428	plants, invertebrates	Partial genome	0.399353	segmented
1	Riboviria		Orthornavirae		Duplornaviricota		Resentoviricetes		Reovirales		Reoviridae	Sedoreovirinae	Rotavirus		Rotavirus A	E	rotavirus A	RVA	RVA/Simian-tc/ZAF/SA11-H96/1958/G3P5B[2]	Seg1: DQ838640; Seg2: DQ838635; Seg3: DQ838645; Seg4: DQ841262; Seg5: DQ838599; Seg6: DQ838650; Seg7: DQ838610; Seg8: DQ838615; Seg9: DQ838620; Seg10: DQ838625; Seg11: DQ838630	Seg1: NC_011507; Seg2: NC_011506; Seg3: NC_011508; Seg4: NC_011510; Seg5: NC_011500; Seg6: NC_011509; Seg7: NC_011501; Seg8: NC_011502; Seg9: NC_011503; Seg10: NC_011504; Seg11: NC_011505	dsRNA	0089.fasta	19419	vertebrates	Complete genome	0.33787	segmented
1	Riboviria		Orthornavirae		Duplornaviricota		Resentoviricetes		Reovirales		Reoviridae	Sedoreovirinae	Rotavirus		Rotavirus B	E	rotavirus B	RVB	RVB/Human-wt/BGD/Bang373/2000/GXP[X]	Seg1: EU490415; Seg2: AY238390; Seg3: EU490418; Seg4: AY238388; Seg5: AY238391; Seg6: AY238389; Seg7: AY238392; Seg8: AY238393; Seg9: AY238385; Seg10: AY238384; Seg11: AY238394	Seg1: NC_021541; Seg2: NC_021545; Seg3: NC_021551; Seg4: NC_021543; Seg5: NC_021546; Seg6: NC_021544; Seg7: NC_021547; Seg8: NC_021548; Seg9: NC_021542; Seg10: NC_021550; Seg11: NC_021549	dsRNA	0090.fasta	19301	vertebrates	Complete genome	0.370019	segmented
1	Riboviria		Orthornavirae		Duplornaviricota		Resentoviricetes		Reovirales		Reoviridae	Sedoreovirinae	Rotavirus		Rotavirus C	E	rotavirus C	RVC	RVC/Human-tc/GBR/Bristol/1988/G4P[2]	Seg1: AJ304859; Seg2: AJ303139; Seg3: X79442; Seg4: X96697; Seg5: X59843; Seg6: AJ132203; Seg7: AJ132204; Seg8: X77257; Seg9: AJ132205; Seg10: M81488; Seg11: X83967	Seg1: NC_007547; Seg2: NC_007546; Seg3: NC_007572; Seg4: NC_007574; Seg5: NC_007570; Seg6: NC_007543; Seg7: NC_007544; Seg8: NC_007571; Seg9: NC_007545; Seg10: NC_007569; Seg11: NC_007573	dsRNA	0091.fasta	18779	vertebrates	Complete genome	0.317897	segmented
1	Riboviria		Orthornavirae		Duplornaviricota		Resentoviricetes		Reovirales		Reoviridae	Sedoreovirinae	Rotavirus		Rotavirus D	E	rotavirus D	RVD	RVD/Chicken-wt/DEU/05V0049/2005/GXP[X]	Seg1: GU733443; Seg2: GU733444; Seg3: GU733445; Seg4: GU733446; Seg5: GU733447; Seg6: GU733448; Seg7: GU733449; Seg8: GU733450; Seg9: GU733451; Seg10: GU733452; Seg11: GU733453	Seg1: NC_014511; Seg2: NC_014512; Seg3: NC_014513; Seg4: NC_014514; Seg5: NC_014515; Seg6: NC_014516; Seg7: NC_014517; Seg8: NC_014518; Seg9: NC_014519; Seg10: NC_014520; Seg11: NC_014521	dsRNA	0092.fasta	19629	vertebrates	Complete genome	0.332688	segmented
1	Riboviria		Orthornavirae		Duplornaviricota		Resentoviricetes		Reovirales		Reoviridae	Sedoreovirinae	Rotavirus		Rotavirus F	E	rotavirus F	RVF	RVF/Chicken-wt/DEU/03V0568/2003/GXP[X]	Seg1: JN596591; Seg2: JQ919995; Seg3: JQ919997; Seg4: JQ919996; Seg5: JQ919999; Seg6: HQ403603; Seg7: JQ920001; Seg8: JQ920000; Seg9: JQ919998; Seg10: JQ920003; Seg11: JQ920002	Seg1: NC_021625; Seg2: NC_021626; Seg3: NC_021631; Seg4: NC_021630; Seg5: NC_021632; Seg6: NC_021635; Seg7: NC_021633; Seg8: NC_021628; Seg9: NC_021627; Seg10: NC_021629; Seg11: NC_021634	dsRNA	0093.fasta	19492	vertebrates	Complete genome	0.346485	segmented
1	Riboviria		Orthornavirae		Duplornaviricota		Resentoviricetes		Reovirales		Reoviridae	Sedoreovirinae	Rotavirus		Rotavirus G	E	rotavirus G	RVG	RVG/Chicken-wt/DEU/03V0567/2003/GXP[X]	Seg1: JN596592; Seg2: JQ920004; Seg3: JQ920006; Seg4: JQ920005; Seg5: JQ920008; Seg6: HQ403604; Seg7: JQ920010; Seg8: JQ920009; Seg9: JQ920007; Seg10: JQ920011; Seg11: JQ920012	Seg1: NC_021590; Seg2: NC_021580; Seg3: NC_021581; Seg4: NC_021589; Seg5: NC_021583; Seg6: NC_021588; Seg7: NC_021585; Seg8: NC_021584; Seg9: NC_021582; Seg10: NC_021586; Seg11: NC_021587	dsRNA	0094.fasta	19334	vertebrates	Complete genome	0.35145	segmented
1	Riboviria		Orthornavirae		Duplornaviricota		Resentoviricetes		Reovirales		Reoviridae	Sedoreovirinae	Rotavirus		Rotavirus H	E	rotavirus H	RVH	RVH/Human-tc/CHN/NADRV-J19/1997/GXP[X]	Seg1: DQ113897; Seg2: DQ113898; Seg3: DQ113899; Seg4: DQ113900; Seg5: DQ113901; Seg6: DQ113902; Seg7: DQ113903; Seg8: DQ113904; Seg9: DQ113905; Seg10: DQ113906; Seg11: DQ113907	Seg1: NC_007548; Seg2: NC_007549; Seg3: NC_007551; Seg4: NC_007550; Seg5: NC_007552; Seg6: NC_007553; Seg7: NC_007555; Seg8: NC_007554; Seg9: NC_007556; Seg10: NC_007557; Seg11: NC_007558	dsRNA	0095.fasta	18971	vertebrates	Complete genome	0.334494	segmented
1	Riboviria		Orthornavirae		Duplornaviricota		Resentoviricetes		Reovirales		Reoviridae	Sedoreovirinae	Rotavirus		Rotavirus I	E	rotavirus I	RVI	KE135/2012	Seg1: KM369892; Seg2: KM369893; Seg3: KM369894; Seg4: KM369895; Seg5: KM369887; Seg6: KM369896; Seg7: KM369889; Seg8: KM369888; Seg9: KM369897; Seg10: KM369890; Seg11: KM369891	Seg1: NC_026825; Seg2: NC_026826; Seg3: NC_026827; Seg4: NC_026828; Seg5: NC_026820; Seg6: NC_026829; Seg7: NC_026822; Seg8: NC_026821; Seg9: NC_026830; Seg10: NC_026823; Seg11: NC_026824	dsRNA	0096.fasta	19007	vertebrates	Complete genome	0.353806	segmented
1	Riboviria		Orthornavirae		Duplornaviricota		Resentoviricetes		Reovirales		Reoviridae	Sedoreovirinae	Rotavirus		Rotavirus J	E	rotavirus J	RVJ	BO4351/Ms/2014	Seg1: KX756624; Seg2: KX756625; Seg3: KX756627; Seg4: KX756626; Seg5: KX756619; Seg6: KX756628; Seg7: KX756621; Seg8: KX756620; Seg9: KX756629; Seg10: KX756622; Seg11: KX756623		dsRNA			vertebrates	Complete genome
1	Riboviria		Orthornavirae		Duplornaviricota		Resentoviricetes		Reovirales		Reoviridae	Sedoreovirinae	Seadornavirus		Banna virus	E	Banna virus	BAV	JKT-6423	Seg1: AF133430; Seg2: AF134514; Seg3: AF134515; Seg4: AF134516; Seg5: AF134517; Seg6: AF134518; Seg7: AF052018; Seg8: AF052017; Seg9: AF052016; Seg10: AF052015; Seg11: AF052014; Seg12: AF019908	Seg1: NC_004211; Seg2: NC_004217; Seg3: NC_004218; Seg4: NC_004219; Seg5: NC_004220; Seg6: NC_004221; Seg7: NC_004204; Seg8: NC_004203; Seg9: NC_004202; Seg10: NC_004201; Seg11: NC_004200; Seg12: NC_004198	dsRNA	0098.fasta	21758	invertebrates, vertebrates	Complete genome	0.393673	segmented
1	Riboviria		Orthornavirae		Duplornaviricota		Resentoviricetes		Reovirales		Reoviridae	Sedoreovirinae	Seadornavirus		Kadipiro virus	E	Kadipiro virus	KDV	JKT-7075	Seg1: AF133429; Seg2: AF134509; Seg3: AF134510; Seg4: AF134511; Seg5: AF134512; Seg6: AF134513; Seg7: AF052023; Seg8: AF052022; Seg9: AF052021; Seg10: AF052020; Seg11: AF052019; Seg12: AF019909	Seg1: NC_004210; Seg2: NC_004212; Seg3: NC_004213; Seg4: NC_004214; Seg5: NC_004215; Seg6: NC_004216; Seg7: NC_004209; Seg8: NC_004208; Seg9: NC_004207; Seg10: NC_004206; Seg11: NC_004205; Seg12: NC_004199	dsRNA	0099.fasta	22076	invertebrates	Complete genome	0.376536	segmented
1	Riboviria		Orthornavirae		Duplornaviricota		Resentoviricetes		Reovirales		Reoviridae	Sedoreovirinae	Seadornavirus		Liao ning virus	E	Liao ning virus	LNSV		Seg1: AY701339; Seg2: AY701340; Seg3: AY701341; Seg4: AY701342; Seg5: AY701343; Seg6: AY701344; Seg7: AY701345; Seg8: AY701346; Seg9: AY701347; Seg10: AY701348; Seg11: AY701349; Seg12: AY701350	Seg1: NC_007736; Seg2: NC_007737; Seg3: NC_007738; Seg4: NC_007739; Seg5: NC_007740; Seg6: NC_007741; Seg7: NC_007742; Seg8: NC_007743; Seg9: NC_007744; Seg10: NC_007745; Seg11: NC_007746; Seg12: NC_007747	dsRNA	0100.fasta	21727	invertebrates	Complete genome	0.414687	segmented
1	Riboviria		Orthornavirae		Duplornaviricota		Resentoviricetes		Reovirales		Reoviridae	Spinareovirinae	Aquareovirus		Aquareovirus A	E	aquareovirus A	ARVA	CS	Seg1: AF418294; Seg2: AF418295; Seg3: AF418296; Seg4: AF418297; Seg5: AF418298; Seg6: AF418299; Seg7: AF418300; Seg8: AF418301; Seg9: AF418302; Seg10: AF418303; Seg11: AF418304	Seg1: NC_007582; Seg2: NC_007583; Seg3: NC_007584; Seg4: NC_007585; Seg5: NC_007586; Seg6: NC_007592; Seg7: NC_007587; Seg8: NC_007588; Seg9: NC_007589; Seg10: NC_007590; Seg11: NC_007591	dsRNA	0101.fasta	24073	vertebrates	Complete genome	0.554599	segmented
1	Riboviria		Orthornavirae		Duplornaviricota		Resentoviricetes		Reovirales		Reoviridae	Spinareovirinae	Aquareovirus		Aquareovirus B	E	aquareovirus B; Green River chinook virus	ARVB		Seg1: KC588376; Seg2: KC588377; Seg3: KC588378; Seg5: KC588379; Seg6: KC588380; Seg7: KC588381; Seg8: KC588382; Seg9: KC588383; Seg10: KC588384; Seg11: KC588385	Seg1: NC_038630; Seg2: NC_038633; Seg3: NC_038629; Seg5: NC_038624; Seg6: NC_038625; Seg7: NC_038631; Seg8: NC_038626; Seg9: NC_038627; Seg10: NC_038632; Seg11: NC_038628	dsRNA	0102.fasta	19073	vertebrates	Partial genome	0.554872	segmented
1	Riboviria		Orthornavirae		Duplornaviricota		Resentoviricetes		Reovirales		Reoviridae	Spinareovirinae	Aquareovirus		Aquareovirus C	E	aquareovirus C; golden shiner reovirus	ARVC		Seg1: AF403398; Seg2: AF403399; Seg3: AF403400; Seg4: AF403401; Seg5: AF403402; Seg6: AF403403; Seg7: AF403404; Seg8: AF403405; Seg9: AF403406; Seg10: AF403407; Seg11: AF403408	Seg1: NC_005166; Seg2: NC_005167; Seg3: NC_005168; Seg4: NC_005169; Seg5: NC_005170; Seg6: NC_005171; Seg7: NC_005172; Seg8: NC_005173; Seg9: NC_005174; Seg10: NC_005175; Seg11: NC_005176	dsRNA	0103.fasta	24768	vertebrates	Complete genome	0.556724	segmented
1	Riboviria		Orthornavirae		Duplornaviricota		Resentoviricetes		Reovirales		Reoviridae	Spinareovirinae	Aquareovirus		Aquareovirus D	E	aquareovirus D	ARVD				dsRNA			vertebrates	No entry in Genbank
1	Riboviria		Orthornavirae		Duplornaviricota		Resentoviricetes		Reovirales		Reoviridae	Spinareovirinae	Aquareovirus		Aquareovirus E	E	aquareovirus E; Scophthalmus maximus reovirus	ARVE		L1: HM989930; L2: HM989931; L3: HM989932; M4: HM989933; M5: HM989934; M6: HM989935; S7: HM989936; S8: HM989937; S9: HM989938; S10: HM989939; S11: HM989940	L1: NC_038640; L2: NC_038634; L3: NC_038635; M4: NC_038038641; M5: NC_038636; M6: NC_038637; S7: NC_038643; S8: NC_038639; S9: NC_038638; S10: NC_038642; S11: NC_038644	dsRNA	0105.fasta	22455	vertebrates	Complete genome	0.549344	segmented
1	Riboviria		Orthornavirae		Duplornaviricota		Resentoviricetes		Reovirales		Reoviridae	Spinareovirinae	Aquareovirus		Aquareovirus F	E	aquareovirus F	ARVF				dsRNA			vertebrates	No entry in Genbank
1	Riboviria		Orthornavirae		Duplornaviricota		Resentoviricetes		Reovirales		Reoviridae	Spinareovirinae	Aquareovirus		Aquareovirus G	E	aquareovirus G	ARVG	PB01_155	Seg1: EF589098; Seg2: EF589099; Seg3: EF589100; Seg4: EF589101; Seg5: EF589102; Seg6: EF589103; Seg7: EF589104; Seg8: EF589105; Seg9: EF589106; Seg10: EF589107; Seg11: EF589108	Seg1: NC_010584; Seg2: NC_010585; Seg3: NC_010586; Seg4: NC_010587; Seg5: NC_010588; Seg6: NC_010589; Seg7: NC_010590; Seg8: NC_010591; Seg9: NC_010592; Seg10: NC_010593; Seg11: NC_010594	dsRNA	0107.fasta	24713	vertebrates	Complete genome	0.556305	segmented
1	Riboviria		Orthornavirae		Duplornaviricota		Resentoviricetes		Reovirales		Reoviridae	Spinareovirinae	Coltivirus		Colorado tick fever coltivirus	E	Colorado tick fever virus	CTFV	Florio N-7180	Seg1: AF133428; Seg2: AF139758; Seg3: AF139759; Seg4: AF139760; Seg5: AF139761; Seg6: AF139762; Seg7: AF139763; Seg8: AF139764; Seg9: AF000720; Seg10: AF139765; Seg11: U72694; Seg12: U53227	Seg1: NC_004181; Seg2: NC_004182; Seg3: NC_004183; Seg4: NC_004184; Seg5: NC_004185; Seg6: NC_004186; Seg7: NC_004187; Seg8: NC_004188; Seg9: NC_004180; Seg10: NC_004189; Seg11: NC_004191; Seg12: NC_004190	dsRNA	0108.fasta	30427	vertebrates	Complete genome	0.466205	segmented
1	Riboviria		Orthornavirae		Duplornaviricota		Resentoviricetes		Reovirales		Reoviridae	Spinareovirinae	Coltivirus		Eyach coltivirus	E	Eyach virus	EyV	FR578	Seg1: AF282467; Seg 2: AF282468; Seg3: AF282469; Seg4: AF282470; Seg5: AF282471; Seg6: AF282472; Seg7: AF282473; Seg8: AF282474; Seg9: AF282475; Seg10: AF282476; Seg11: AF282477; Seg12: AF282478	Seg1: NC_003696; Seg2: NC_003697; Seg3: NC_003698; Seg4: NC_003699; Seg5: NC_003700; Seg6: NC_003701; Seg7: NC_003702; Seg8: NC_003703; Seg9: NC_003704; Seg10: NC_003705; Seg11: NC_003706; Seg12: NC_003707	dsRNA	0109.fasta	30273	vertebrates	Complete genome	0.45779	segmented
1	Riboviria		Orthornavirae		Duplornaviricota		Resentoviricetes		Reovirales		Reoviridae	Spinareovirinae	Coltivirus		Kundal coltivirus	E	Kundal virus	KUNDV	MCL-13-T-316	Seg1: MH327935; Seg2: MH327936; Seg3: MH327937; Seg4: MH327938; Seg5: MH327939; Seg6: MH327940; Seg7: MH327941; Seg8: MH327942; Seg9: MH327943; Seg10: MH327944; Seg11: MH327945; Seg12: MH327946		dsRNA			invertebrates, vertebrates	Complete coding genome
1	Riboviria		Orthornavirae		Duplornaviricota		Resentoviricetes		Reovirales		Reoviridae	Spinareovirinae	Coltivirus		Tai Forest coltivirus	E	Taï Forest reovirus	TFRV	B30	Seg1: KX989543; Seg2: KX989544; Seg3: KX989545; Seg4-1: MF511051; Seg4-2: MF511052; Seg5: MF511053; Seg8: MF511054; Seg9: KX989546; Seg10: MF511055; Seg11: MF511056		dsRNA			invertebrates, vertebrates	Complete coding genome
1	Riboviria		Orthornavirae		Duplornaviricota		Resentoviricetes		Reovirales		Reoviridae	Spinareovirinae	Coltivirus		Tarumizu coltivirus	E	Tarumizu tick virus	TarTV	13T269	Seg1: LC275156; Seg2: LC275157; Seg3: LC275158; Seg4: LC275159; Seg5: LC275160; Seg6: LC275161; Seg7: LC275162; Seg8: LC275163; Seg9: LC275164; Seg10: LC275165; Seg11: LC275166; Seg12: LC275167		dsRNA			invertebrates, vertebrates	Complete coding genome
1	Riboviria		Orthornavirae		Duplornaviricota		Resentoviricetes		Reovirales		Reoviridae	Spinareovirinae	Cypovirus		Cypovirus 1	E	cypovirus 1; Lymantria dispar cypovirus 1	CPV1		Seg1: AF389462; Seg2: AF389463; Seg3: AF389464; Seg4: AF389465; Seg5: AF389466; Seg6: AF389467; Seg7: AF389468; Seg8: AF389469; Seg9: AF389470; Seg10: AF389471	Seg1: NC_003016; Seg2: NC_003017; Seg3: NC_003018; Seg4: NC_003019; Seg5: NC_003020; Seg6: NC_003021; Seg7: NC_003022; Seg8: NC_003023; Seg9: NC_003024; Seg10: NC_003025	dsRNA	0113.fasta	25811	invertebrates	Complete genome	0.432332	segmented
1	Riboviria		Orthornavirae		Duplornaviricota		Resentoviricetes		Reovirales		Reoviridae	Spinareovirinae	Cypovirus		Cypovirus 2	E	cypovirus 2; Inachis io cypovirus 2	CPV2		Seg1: KC588366; Seg2: KC588367; Seg3: KC588368; Seg4: KC588369; Seg5: KC588370; Seg6: KC588371; Seg7: KC588372; Seg8: KC588373; Seg9: KC588374; Seg10: KC588375	Seg1: NC_023491; Seg2: NC_023486; Seg3: NC_023492; Seg4: NC_023487; Seg5: NC_023488; Seg6: NC_023493; Seg7: NC_023489; Seg8: NC_023494; Seg9: NC_023490; Seg10: NC_023495	dsRNA	0114.fasta	25050	invertebrates	Complete genome	0.386888	segmented
1	Riboviria		Orthornavirae		Duplornaviricota		Resentoviricetes		Reovirales		Reoviridae	Spinareovirinae	Cypovirus		Cypovirus 3	E	cypovirus 3	CPV3				dsRNA			invertebrates	No entry in Genbank
1	Riboviria		Orthornavirae		Duplornaviricota		Resentoviricetes		Reovirales		Reoviridae	Spinareovirinae	Cypovirus		Cypovirus 4	E	cypovirus 4	CPV4				dsRNA			invertebrates	No entry in Genbank
1	Riboviria		Orthornavirae		Duplornaviricota		Resentoviricetes		Reovirales		Reoviridae	Spinareovirinae	Cypovirus		Cypovirus 5	E	cypovirus 5; Heliothis armigera cypovirus 5	CPV5		Seg1: EF634325; Seg2: EF634324; Seg3: EF634323; Seg4: EF634322; Seg5: EF634321; Seg6: EF634320; Seg7: DQ077913; Seg8: DQ178180; Seg9: DQ178179; Seg10: DQ077912	Seg1: NC_010670; Seg2: NC_010669; Seg3: NC_010668; Seg4: NC_010667; Seg5: NC_010666; Seg6: NC_010665; Seg7: NC_010662; Seg8: NC_010664; Seg9: NC_010663; Seg10: NC_010661	dsRNA	0117.fasta	25919	invertebrates	Complete genome	0.365019	segmented
1	Riboviria		Orthornavirae		Duplornaviricota		Resentoviricetes		Reovirales		Reoviridae	Spinareovirinae	Cypovirus		Cypovirus 6	E	cypovirus 6	CPV6				dsRNA			invertebrates	No entry in Genbank
1	Riboviria		Orthornavirae		Duplornaviricota		Resentoviricetes		Reovirales		Reoviridae	Spinareovirinae	Cypovirus		Cypovirus 7	E	cypovirus 7	CPV7				dsRNA			invertebrates	No entry in Genbank
1	Riboviria		Orthornavirae		Duplornaviricota		Resentoviricetes		Reovirales		Reoviridae	Spinareovirinae	Cypovirus		Cypovirus 8	E	cypovirus 8	CPV8				dsRNA			invertebrates	No entry in Genbank
1	Riboviria		Orthornavirae		Duplornaviricota		Resentoviricetes		Reovirales		Reoviridae	Spinareovirinae	Cypovirus		Cypovirus 9	E	cypovirus 9	CPV9				dsRNA			invertebrates	No entry in Genbank
1	Riboviria		Orthornavirae		Duplornaviricota		Resentoviricetes		Reovirales		Reoviridae	Spinareovirinae	Cypovirus		Cypovirus 10	E	cypovirus 10	CPV10				dsRNA			invertebrates	No entry in Genbank
1	Riboviria		Orthornavirae		Duplornaviricota		Resentoviricetes		Reovirales		Reoviridae	Spinareovirinae	Cypovirus		Cypovirus 11	E	cypovirus 11	CPV11				dsRNA			invertebrates	No entry in Genbank
1	Riboviria		Orthornavirae		Duplornaviricota		Resentoviricetes		Reovirales		Reoviridae	Spinareovirinae	Cypovirus		Cypovirus 12	E	cypovirus 12	CPV12				dsRNA			invertebrates	No entry in Genbank
1	Riboviria		Orthornavirae		Duplornaviricota		Resentoviricetes		Reovirales		Reoviridae	Spinareovirinae	Cypovirus		Cypovirus 13	E	cypovirus 13	CPV13				dsRNA			invertebrates	No entry in Genbank
1	Riboviria		Orthornavirae		Duplornaviricota		Resentoviricetes		Reovirales		Reoviridae	Spinareovirinae	Cypovirus		Cypovirus 14	E	cypovirus 14; Lymantria dispar cypovirus 14	CPV14		Seg1: AF389452; Seg2: AF389453; Seg3: AF389454; Seg4: AF389455; Seg5: AF389456; Seg6: AF389457; Seg7: AF389458; Seg8: AF389459; Seg9: AF389460; Seg10: AF389461	Seg1: NC_003006; Seg2: NC_003007; Seg3: NC_003008; Seg4: NC_003009; Seg5: NC_003010; Seg6: NC_003011; Seg7: NC_003012; Seg8: NC_003013; Seg9: NC_003014; Seg10: NC_003015	dsRNA	0126.fasta	26212	invertebrates	Complete genome	0.403427	segmented
1	Riboviria		Orthornavirae		Duplornaviricota		Resentoviricetes		Reovirales		Reoviridae	Spinareovirinae	Cypovirus		Cypovirus 15	E	cypovirus 15: Trichoplusia ni cypovirus 15	CPV15		Seg1: AF291683; Seg2: AF291684; Seg3: AF291685; Seg4: AF291686; Seg5: AF291687; Seg6: AF291688; Seg7: AF291689; Seg8: AF291690; Seg9: AF291691; Seg10: AF291692; Seg11: AF291693	Seg1: NC_002557; Seg2: NC_002558; Seg3: NC_002559; Seg4: NC_002567; Seg5: NC_002560; Seg6: NC_002561; Seg7: NC_002562; Seg8: NC_002563; Seg9: NC_002564; Seg10: NC_002565; Seg11: NC_002566	dsRNA	0127.fasta	26509	invertebrates	Complete genome	0.364881	segmented
1	Riboviria		Orthornavirae		Duplornaviricota		Resentoviricetes		Reovirales		Reoviridae	Spinareovirinae	Cypovirus		Cypovirus 16	E	cypovirus 16	CPV16	British Columbia 2006	Seg2: EU486988; Seg3: EU486989; Seg4: EU486990; Seg5: EU201039; Seg7: EU201040; Seg8: EU201041; Seg9: EU201042; Seg10: EU201043	Seg2: NC_038648; Seg3: NC_038649; Seg4: NC_038652; Seg5: NC_038645; Seg7: NC_038651; Seg8: NC_038646; Seg9: NC_038647; Seg10: NC_038650	dsRNA	0128.fasta	19955	invertebrates	Partial genome	0.407539	segmented
1	Riboviria		Orthornavirae		Duplornaviricota		Resentoviricetes		Reovirales		Reoviridae	Spinareovirinae	Dinovernavirus		Aedes pseudoscutellaris reovirus	E	Aedes pseudoscutellaris reovirus	APRV		Seg1: DQ087276; Seg2: DQ087277; Seg3: DQ087278; Seg4: DQ087279; Seg5: DQ087280; Seg6: DQ087281; Seg7: DQ087282; Seg8: DQ087283; Seg9: DQ087284	Seg1: NC_007666; Seg2: NC_007667; Seg3: NC_007668; Seg4: NC_007669; Seg5: NC_007670; Seg6: NC_007671; Seg7: NC_007672; Seg8: NC_007673; Seg9: NC_007674	dsRNA	0129.fasta	24167	invertebrates	Complete genome	0.340233	segmented
1	Riboviria		Orthornavirae		Duplornaviricota		Resentoviricetes		Reovirales		Reoviridae	Spinareovirinae	Fijivirus		Fiji disease virus	E	Fiji disease virus	FDV	McQualter	Seg1: AY029520; Seg2: AF049704; Seg3: AF359556; Seg4: AF049705; Seg5: AY029521; Seg6: AF356083; Seg7: AY789927; Seg8: AY297693; Seg9: AF050086; Seg10: AY297694	Seg1: NC_007159; Seg2: NC_007154; Seg3: NC_007158; Seg4: NC_007155; Seg5: NC_007160; Seg6: NC_007157; Seg7: NC_007163; Seg8: NC_007161; Seg9: NC_007156; Seg10: NC_007162	dsRNA	0130.fasta	30377	plants, invertebrates	Complete genome	0.319777	segmented
1	Riboviria		Orthornavirae		Duplornaviricota		Resentoviricetes		Reovirales		Reoviridae	Spinareovirinae	Fijivirus		Garlic dwarf virus	E	garlic dwarf virus	GDV				dsRNA			plants, invertebrates	No entry in Genbank
1	Riboviria		Orthornavirae		Duplornaviricota		Resentoviricetes		Reovirales		Reoviridae	Spinareovirinae	Fijivirus		Maize rough dwarf virus	E	maize rough dwarf virus	MRDV	Jo-4	Seg1: KU984966; Seg2: KU984967; Seg3: KU984968; Seg4: KU984969; Seg5: KU984970; Seg6: KU984971; Seg7: KU984972; Seg8: KU984973; Seg9: KU984974; Seg10: KU984975;_x000D_		dsRNA			plants, invertebrates	Complete genome
1	Riboviria		Orthornavirae		Duplornaviricota		Resentoviricetes		Reovirales		Reoviridae	Spinareovirinae	Fijivirus		Mal de Rio Cuarto virus	E	mal de Río Cuarto virus	MRCV	Argentina	S1: AF499925; S2: AF499926; S3: AF499928; S4: AF395873; S5: AY607587; S6: AF499927; S7: AY923115; S8: AF395872; S9: DQ023312; S10: AY607586	Seg1: NC_008733; Seg2: NC_008730; Seg3: NC_008732; Seg4: NC_008729; Seg5: NC_008735; Seg6: NC_008731; Seg7: NC_008736; Seg8: NC_008728; Seg9: NC_008737; Seg10: NC_008734	dsRNA	0133.fasta	30192	plants, invertebrates	Complete genome	0.340012	segmented
1	Riboviria		Orthornavirae		Duplornaviricota		Resentoviricetes		Reovirales		Reoviridae	Spinareovirinae	Fijivirus		Nilaparvata lugens reovirus	E	Nilaparvata lugens reovirus	NLRV	Izumo	S1: D49693; S2: D49694; S3: D49695; S4: D49696; S5: D49697; S6: D49698; S7: D49699; S8: D26127; S9: D49700; S10: D14691	Seg1: NC_003654; Seg2: NC_003655; Seg3: NC_003656; Seg4: NC_003657; Seg5: NC_003658; Seg6: NC_003659; Seg7: NC_003660; Seg8: NC_003653; Seg9: NC_003661; Seg10: NC_003652	dsRNA	0134.fasta	29824	invertebrates	Complete genome	0.348405	segmented
1	Riboviria		Orthornavirae		Duplornaviricota		Resentoviricetes		Reovirales		Reoviridae	Spinareovirinae	Fijivirus		Oat sterile dwarf virus	E	oat sterile dwarf virus	OSDV	Uyeda	S7: AB011024; S8: AB011025; S9: AB011026; S10: AB011027	S7: NC_038655; S8: NC_038656; S9: NC_038653; S10: NC_038654	dsRNA	0135.fasta	7933	plants, invertebrates	Partial genome	0.347942	segmented
1	Riboviria		Orthornavirae		Duplornaviricota		Resentoviricetes		Reovirales		Reoviridae	Spinareovirinae	Fijivirus		Pangola stunt virus	E	pangola stunt virus	PaSV				dsRNA			plants, invertebrates	No entry in Genbank
1	Riboviria		Orthornavirae		Duplornaviricota		Resentoviricetes		Reovirales		Reoviridae	Spinareovirinae	Fijivirus		Rice black streaked dwarf virus	E	rice black streaked dwarf virus	RBSDV	Zhejiang	S1: AJ294757; S2: AJ409145; S3: AJ293984; S4: AJ409146; S5: AJ409147; S6: AJ409148; S7: AJ297427; S8: AJ297431; S9: AJ297430; S10: AJ297433	S1: NC_003729; S2: NC_003734; S3: NC_003728; S4: NC_003735; S5: NC_003736; S6: NC_003737; S7: NC_003730; S8: NC_003732; S9: NC_003731; S10: NC_003733	dsRNA	0137.fasta	30314	plants, invertebrates	Complete genome	0.343768	segmented
1	Riboviria		Orthornavirae		Duplornaviricota		Resentoviricetes		Reovirales		Reoviridae	Spinareovirinae	Fijivirus		Southern rice black-streaked dwarf virus	E	southern rice black-streaked dwarf virus	SRBSDV	HN	S1: FN563989; S2: FN563990; S3: FN563991; S4: FN563992; S5: FN563993; S6: FN563994; S7: FN563995; S8: FN563996; S9: EU523359; S10: EU523360	S1: NC_014714; S2: NC_014715; S3: NC_014716; S4: NC_014717; S5: NC_014708; S6: NC_014709; S7: NC_014710; S8: NC_014711; S9: NC_014712; S10: NC_014713	dsRNA	0138.fasta	30367	plants, invertebrates	Complete genome	0.344602	segmented
1	Riboviria		Orthornavirae		Duplornaviricota		Resentoviricetes		Reovirales		Reoviridae	Spinareovirinae	Idnoreovirus		Idnoreovirus 1	E	idnoreovirus 1	IRV1		X82045; X82046; X82047; X82048; X82049; X80480; X80481	NC_043372; NC_043371; NC_043367; NC_043373; NC_043368; NC_043370; NC_043369	dsRNA	0139.fasta	7554	invertebrates	Partial genome	0.355414	segmented
1	Riboviria		Orthornavirae		Duplornaviricota		Resentoviricetes		Reovirales		Reoviridae	Spinareovirinae	Idnoreovirus		Idnoreovirus 2	E	idnoreovirus 2	IRV2				dsRNA			invertebrates	No entry in Genbank
1	Riboviria		Orthornavirae		Duplornaviricota		Resentoviricetes		Reovirales		Reoviridae	Spinareovirinae	Idnoreovirus		Idnoreovirus 3	E	idnoreovirus 3	IRV3				dsRNA			invertebrates	No entry in Genbank
1	Riboviria		Orthornavirae		Duplornaviricota		Resentoviricetes		Reovirales		Reoviridae	Spinareovirinae	Idnoreovirus		Idnoreovirus 4	E	idnoreovirus 4	IRV4				dsRNA			invertebrates	No entry in Genbank
1	Riboviria		Orthornavirae		Duplornaviricota		Resentoviricetes		Reovirales		Reoviridae	Spinareovirinae	Idnoreovirus		Idnoreovirus 5	E	idnoreovirus 5	IRV5				dsRNA			invertebrates	No entry in Genbank
1	Riboviria		Orthornavirae		Duplornaviricota		Resentoviricetes		Reovirales		Reoviridae	Spinareovirinae	Mycoreovirus		Mycoreovirus 1	E	mycoreovirus 1	MYRV1	Suzuki	S1: AY277888; S2: AY277889; S3: AY277890; S4: AB179636; S5: AB179637; S6: AB179638; S7: AB179639; S8: AB179640; S9: AB179641; S10: AB179642; S11: AB179643	S1: NC_010743; S2: NC_010744; S3: NC_010745; S4: NC_010746; S5: NC_010747; S6: NC_010748; S7: NC_010749; S8: NC_010750; S9: NC_010751; S10: NC_010752; S11: NC_010753	dsRNA	0144.fasta	24411	fungi	Complete genome	0.419906	segmented
1	Riboviria		Orthornavirae		Duplornaviricota		Resentoviricetes		Reovirales		Reoviridae	Spinareovirinae	Mycoreovirus		Mycoreovirus 2	E	mycoreovirus 2	MYRV2	C18	DQ902580	NC_038657	dsRNA	0145.fasta	3377	fungi	Partial genome	0.463106	non-segmented
1	Riboviria		Orthornavirae		Duplornaviricota		Resentoviricetes		Reovirales		Reoviridae	Spinareovirinae	Mycoreovirus		Mycoreovirus 3	E	mycoreovirus 3	MYRV3	Osaki	S1: AB102674; S2: AB098022; S3: AB102675; S4: AB073276; S5: AB098023; S6: AB073277; S7: AB073278; S8: AB073279; S9: AB073280; S10: AB073281; S11: AB073282; S12: AB073283	S1: NC_007535; S2: NC_007533; S3: NC_007536; S5: NC_007524; S5: NC_007534; S6: NC_007525; S7: NC_007526; S8: NC_007527; S9: NC_007528; S10: NC_007529; S11: NC_007531; S12: NC_007532	dsRNA	0146.fasta	25817	fungi	Complete genome	0.485688	segmented
1	Riboviria		Orthornavirae		Duplornaviricota		Resentoviricetes		Reovirales		Reoviridae	Spinareovirinae	Orthoreovirus		Avian orthoreovirus	E	avian orthoreovirus	ARV	AVS-B	L1: FR694191; L2: FR694192; L3: FR694193; M1: FR694194; M2: FR694195; M3: FR694196; S1: FR694197; S2: FR694198; S3: FR694199; S4: FR694200	L1: NC_015126; L2: NC_015127; L3: NC_015128; M1: NC_015129; M2: NC_015130; M3: NC_015131; S1: NC_015132; S2: NC_015133; S3: NC_015134; S4: NC_015135	dsRNA	0147.fasta	24454	vertebrates	Complete genome	0.48588	segmented
1	Riboviria		Orthornavirae		Duplornaviricota		Resentoviricetes		Reovirales		Reoviridae	Spinareovirinae	Orthoreovirus		Baboon orthoreovirus	E	baboon orthoreovirus	BRV		L1: HQ847903; L2: HQ847904; L3: HQ847905; M1: HQ847906; M2: HQ847907; M3: HQ847908; S1: AF059719; S2: AF059723; S3: AF059727; S4: AF406787	L1: NC_015877; L2: NC_015878; L3: NC_015879; M1: NC_015880; M2: NC_015881; M3: NC_015882; S1: NC_015883; S2: NC_015884; S3: NC_015886; S4: NC_015885	dsRNA	0148.fasta	23389	vertebrates	Complete genome	0.378326	segmented
1	Riboviria		Orthornavirae		Duplornaviricota		Resentoviricetes		Reovirales		Reoviridae	Spinareovirinae	Orthoreovirus		Broome orthoreovirus	E	Broome reovirus	BrRV		L1: GQ258977; L2: GQ258978; L3: GQ258979; M1: GQ258980; M2: GQ258981; M3: GQ258982; S1: GQ258983; S2: GQ258984; S3: GQ258985; S4: GQ258986	L1: NC_014236; L2: NC_014237; L3: NC_014238; M1: NC_014239; M2: NC_014240; M3: NC_014241; S1: NC_014242; S2: NC_014243; S3: NC_014244; S4: NC_014245	dsRNA	0149.fasta	23606	vertebrates	Complete genome	0.421995	segmented
1	Riboviria		Orthornavirae		Duplornaviricota		Resentoviricetes		Reovirales		Reoviridae	Spinareovirinae	Orthoreovirus		Mahlapitsi orthoreovirus	E	Mahlapitsi virus	MAHLV	2511	L1: KU198602; L2: KU198603; L3: KU198604; M1: KU198605; M2: KU198606; M3: KU198607; S1: KU198608; S2: KU198609; S3: KU198610; S4: KU198611	L1: NC_029917; L2: NC_029911; L3: NC_029912; M1: NC_029913; M2: NC_029918; M3: NC_029914; S1: NC_029915; S2: NC_029919; S3: NC_029916; S4: NC_029920	dsRNA	0150.fasta	24272	invertebrates	Complete genome	0.437779	segmented
1	Riboviria		Orthornavirae		Duplornaviricota		Resentoviricetes		Reovirales		Reoviridae	Spinareovirinae	Orthoreovirus		Mammalian orthoreovirus	E	mammalian orthoreovirus	MRV	Dearing strain T3D	L1: HM159613; L2: HM159614; L3: HM159615; M1: HM159616; M2: HM159617; M3: HM159618; S1: HM159619; S2: HM159620; S3: HM159621; S4: HM159622		dsRNA			vertebrates	Complete genome
1	Riboviria		Orthornavirae		Duplornaviricota		Resentoviricetes		Reovirales		Reoviridae	Spinareovirinae	Orthoreovirus		Nelson Bay orthoreovirus	E	Nelson Bay orthoreovirus	NBV		L1: JF342666; L2: JF342667; L3: JF342668; M1: JF342669; M2: JF342670; M3: JF342671; S1: AY357730; S2: AY357731; S3: AY357732; S4: AY357733	L1: NC_038665; L2: NC_038660; L3: NC_038662; M1: NC_038661; M2: NC_038664; M3: NC_038666; S1: NC_038667; S2: NC_038659; S3: NC_038663; S4: NC_038658	dsRNA	0152.fasta	24333	vertebrates	Complete genome	0.48213	segmented
1	Riboviria		Orthornavirae		Duplornaviricota		Resentoviricetes		Reovirales		Reoviridae	Spinareovirinae	Orthoreovirus		Neoavian orthoreovirus	E	Pycnonotidae reovirus	PyRV	S1133	L1: KF741756; L2: KF741757; L3: KF741758; M1: KF741759; M2: KF741760; M3: KF741761; S1: KF741762; S2: KF741763; S3: KF741764; S4: KF741765		dsRNA			vertebrates	Complete genome
1	Riboviria		Orthornavirae		Duplornaviricota		Resentoviricetes		Reovirales		Reoviridae	Spinareovirinae	Orthoreovirus		Piscine orthoreovirus	E	piscine orthoreovirus	PRV	CGA280-05	L1: KC795565; L2: KC795566; L3: KC795567; M1: KC795568; M2: KC795569; M3: KC795570; S1: KC795571; S2: KC795572; S3: KC795573; S4: KC795574	L1: NC_036476; L2: NC_036468; L3: NC_036477; M1: NC_036469; M2: NC_036470; M3: NC_036471; S1: NC_036472; S2: NC_036473; S3: NC_036474; S4: NC_036475	dsRNA	0154.fasta	24577	vertebrates	Complete genome	0.472049	segmented
1	Riboviria		Orthornavirae		Duplornaviricota		Resentoviricetes		Reovirales		Reoviridae	Spinareovirinae	Orthoreovirus		Reptilian orthoreovirus	E	reptilian orthoreovirus	RRV	1947-02-01	L1: KC852153; L2: KC852155; L3: KC852154; M1: KC852158; M2: KC852156; M3: KC852157; S1: KC852161; S2: KC852159; S3: KC852160; S4: KC852162	L1: NC_023813; L2: NC_023814; L3: NC_023819; M1: NC_023816; M2: NC_023815; M3: NC_023820; S1: NC_023822; S2: NC_023821; S3: NC_023817; S4: NC_023818	dsRNA	0155.fasta	25150	vertebrates	Complete genome	0.456579	segmented
1	Riboviria		Orthornavirae		Duplornaviricota		Resentoviricetes		Reovirales		Reoviridae	Spinareovirinae	Orthoreovirus		Testudine orthoreovirus	E	Chelonian reovirus	ChRV	CH1197/96	L1: KT696547; L2: KT696549; L3: KT696548; M1: KT696551; M2: KT696552; M3: KT696550 ; S1: KT696554; S2: KT696555; S3: KT696553; S4: KT696556		dsRNA			vertebrates	Complete genome
1	Riboviria		Orthornavirae		Duplornaviricota		Resentoviricetes		Reovirales		Reoviridae	Spinareovirinae	Oryzavirus		Echinochloa ragged stunt virus	E	Echinochloa ragged stunt virus	ERSV				dsRNA			plants, invertebrates	No entry in Genbank
1	Riboviria		Orthornavirae		Duplornaviricota		Resentoviricetes		Reovirales		Reoviridae	Spinareovirinae	Oryzavirus		Rice ragged stunt virus	E	rice ragged stunt virus	RRSV	Thai-isolate	RNA1: AF020334; RNA2: AF020335; RNA3: AF020336; RNA4: U66714; RNA5: U33633; RNA6: AF020337; RNA7: U66713; RNA8: L46682; RNA9: L38899; RNA10: U66712	RNA1: NC_003749; RNA2: NC_003750; RNA3: NC_003751; RNA4: NC_003771; RNA5: NC_003759; RNA6: NC_003752; RNA7: NC_003770; RNA8: NC_003758; RNA9: NC_003757; RNA10: NC_003769	dsRNA	0158.fasta	27339	plants, invertebrates	Complete genome	0.448261	segmented
1	Riboviria		Orthornavirae		Duplornaviricota		Vidaverviricetes		Mindivirales		Cystoviridae		Cystovirus		Pseudomonas virus phi6	E	Pseudomonas phage phi6	phi6		L: M17461; M: M17462; S: M12921	L: NC_003715; M: NC_003716; S: NC_003714	dsRNA	0159.fasta	13780	bacteria	Complete genome	0.558157	segmented
1	Riboviria		Orthornavirae		Duplornaviricota		Vidaverviricetes		Mindivirales		Cystoviridae		Cystovirus		Pseudomonas virus phi8	E	Pseudomonas phage phi8	phi8		L: AF226851; M: AF226852; S: AF226853	L: NC_003299; M: NC_003300; S: NC_003301	dsRNA	0160.fasta	15397	bacteria	Complete genome	0.545067	segmented
1	Riboviria		Orthornavirae		Duplornaviricota		Vidaverviricetes		Mindivirales		Cystoviridae		Cystovirus		Pseudomonas virus phi12	E	Pseudomonas phage phi12	phi12		L: AF408636; M: AY039807; S: AY034425	L: NC_004173; M: NC_004175; S: NC_004174	dsRNA	0161.fasta	13564	bacteria	Complete genome	0.552121	segmented
1	Riboviria		Orthornavirae		Duplornaviricota		Vidaverviricetes		Mindivirales		Cystoviridae		Cystovirus		Pseudomonas virus phi13	E	Pseudomonas phage phi13	phi13		L: AF261668; M: AF261667; S: AF261666	L: NC_004172; M: NC_004171; S: NC_004170	dsRNA	0162.fasta	14048	bacteria	Complete genome	0.577308	segmented
1	Riboviria		Orthornavirae		Duplornaviricota		Vidaverviricetes		Mindivirales		Cystoviridae		Cystovirus		Pseudomonas virus phi2954	E	Pseudomonas phage phi2954	phi2954		L: FJ608823; M: FJ608824; S: FJ608825	L: NC_012091; M: NC_012092; S: NC_012093	dsRNA	0163.fasta	13074	bacteria	Complete genome	0.534534	segmented
1	Riboviria		Orthornavirae		Duplornaviricota		Vidaverviricetes		Mindivirales		Cystoviridae		Cystovirus		Pseudomonas virus phiNN	E	Pseudomonas phage phiNN	phiNN		L: KJ957164; M: KJ957165; S: KJ957166	L: NC_042068; M: NC_042069; S: NC_042070	dsRNA	0164.fasta	13654	bacteria	Complete genome	0.546994	segmented
1	Riboviria		Orthornavirae		Duplornaviricota		Vidaverviricetes		Mindivirales		Cystoviridae		Cystovirus		Pseudomonas virus phiYY	E	Pseudomonas phage phiYY	phiYY		L: KX074201; M: KX074202; S: KX074203	L: NC_042071; M: NC_042072; S: NC_042073	dsRNA	0165.fasta	13909	bacteria	Complete genome	0.587918	segmented
1	Riboviria		Orthornavirae		Kitrinoviricota		Alsuviricetes		Hepelivirales		Alphatetraviridae		Betatetravirus		Antheraea eucalypti virus	E	Antheraea eucalypti virus	AeV				ssRNA(+)			invertebrates	No entry in Genbank
1	Riboviria		Orthornavirae		Kitrinoviricota		Alsuviricetes		Hepelivirales		Alphatetraviridae		Betatetravirus		Darna trima virus	E	Darna trima virus	DtV				ssRNA(+)			invertebrates	No entry in Genbank
1	Riboviria		Orthornavirae		Kitrinoviricota		Alsuviricetes		Hepelivirales		Alphatetraviridae		Betatetravirus		Dasychira pudibunda virus	E	Dasychira pudibunda virus	DpV				ssRNA(+)			invertebrates	No entry in Genbank
1	Riboviria		Orthornavirae		Kitrinoviricota		Alsuviricetes		Hepelivirales		Alphatetraviridae		Betatetravirus		Nudaurelia capensis beta virus	E	Nudaurelia capensis beta virus	NcBV		AF102884	NC_001990	ssRNA(+)	0169.fasta	6782	invertebrates	Complete genome	0.540618	non-segmented
1	Riboviria		Orthornavirae		Kitrinoviricota		Alsuviricetes		Hepelivirales		Alphatetraviridae		Betatetravirus		Philosamia cynthia x ricini virus	E	Philosamia cynthia x ricini virus	PxV				ssRNA(+)			invertebrates	No entry in Genbank
1	Riboviria		Orthornavirae		Kitrinoviricota		Alsuviricetes		Hepelivirales		Alphatetraviridae		Betatetravirus		Pseudoplusia includens virus	E	Pseudoplusia includens virus	PiV				ssRNA(+)			invertebrates	No entry in Genbank
1	Riboviria		Orthornavirae		Kitrinoviricota		Alsuviricetes		Hepelivirales		Alphatetraviridae		Betatetravirus		Trichoplusia ni virus	E	Trichoplusia ni virus	TnV				ssRNA(+)			invertebrates	No entry in Genbank
1	Riboviria		Orthornavirae		Kitrinoviricota		Alsuviricetes		Hepelivirales		Alphatetraviridae		Omegatetravirus		Dendrolimus punctatus virus	E	Dendrolimus punctatus virus	DpuV		RNA1: AY594352; RNA2: AY594353	RNA1: NC_005898; RNA2: NC_005899	ssRNA(+)	0173.fasta	8235	invertebrates	Complete genome	0.567574	segmented
1	Riboviria		Orthornavirae		Kitrinoviricota		Alsuviricetes		Hepelivirales		Alphatetraviridae		Omegatetravirus		Helicoverpa armigera stunt virus	E	Helicoverpa armigera stunt virus	HaSV		RNA1: U18246; RNA2: L37299	RNA1: NC_001981; RNA2: NC_001982	ssRNA(+)	0174.fasta	8046	invertebrates	Complete genome	0.59419	segmented
1	Riboviria		Orthornavirae		Kitrinoviricota		Alsuviricetes		Hepelivirales		Alphatetraviridae		Omegatetravirus		Nudaurelia capensis omega virus	E	Nudaurelia capensis omega virus	NcOV		S43937	NC_038335	ssRNA(+)	0175.fasta	2568	invertebrates	Partial genome	0.521527	non-segmented
1	Riboviria		Orthornavirae		Kitrinoviricota		Alsuviricetes		Hepelivirales		Benyviridae		Benyvirus		Beet necrotic yellow vein virus	E	beet necrotic yellow vein virus	BNYVV	S	RNA1: D84410; RNA2: D84411; RNA3: D84412; RNA4: D84413; RNA5: D63936	RNA1: NC_003514; RNA2: NC_003515; RNA3: NC_003516; RNA4: NC_003517; RNA5: NC_003513	ssRNA(+)	0176.fasta	16498	plants	Complete genome	0.402907	segmented
1	Riboviria		Orthornavirae		Kitrinoviricota		Alsuviricetes		Hepelivirales		Benyviridae		Benyvirus		Beet soil-borne mosaic virus	E	beet soil-borne mosaic virus	BSBMV	MRM06	RNA1: JF513082; RNA2: JF513083; RNA3: EU410955; RNA4: FJ424610	RNA1: NC_039226; RNA2: NC_039225; RNA3: NC_029224; RNA4: NC_039227	ssRNA(+)	0177.fasta	31140	plants	Complete genome	0.331974	segmented
1	Riboviria		Orthornavirae		Kitrinoviricota		Alsuviricetes		Hepelivirales		Benyviridae		Benyvirus		Burdock mottle virus	E	burdock mottle virus	BdMV	S	RNA1: AB818898; RNA2: AB818899	RNA1: NC_021735; RNA2: NC_021736	ssRNA(+)	0178.fasta	11662	plants	Complete genome	0.439297	segmented
1	Riboviria		Orthornavirae		Kitrinoviricota		Alsuviricetes		Hepelivirales		Benyviridae		Benyvirus		Rice stripe necrosis virus	E	rice stripe necrosis virus	RSNV	Columbia	RNA1: EU099844; RNA2: EU099845	RNA1: NC_038775; RNA2: NC_038774	ssRNA(+)	0179.fasta	11599	plants	Complete genome	0.442303	segmented
1	Riboviria		Orthornavirae		Kitrinoviricota		Alsuviricetes		Hepelivirales		Hepeviridae		Orthohepevirus		Orthohepevirus A	E	human hepatitis E virus genotype 1a	HEV	Burma	M73218		ssRNA(+)			vertebrates	Complete coding genome
2	Riboviria		Orthornavirae		Kitrinoviricota		Alsuviricetes		Hepelivirales		Hepeviridae		Orthohepevirus		Orthohepevirus A	A	human hepatitis E virus genotype 1a	HEV	China B	L08816	NC_001434	ssRNA(+)	0181.fasta	7328	vertebrates	Complete coding genome	0.579284	non-segmented
3	Riboviria		Orthornavirae		Kitrinoviricota		Alsuviricetes		Hepelivirales		Hepeviridae		Orthohepevirus		Orthohepevirus A	A	human hepatitis E virus genotype 2a	HEV	Mex-14	M74506		ssRNA(+)			vertebrates	Partial genome
4	Riboviria		Orthornavirae		Kitrinoviricota		Alsuviricetes		Hepelivirales		Hepeviridae		Orthohepevirus		Orthohepevirus A	A	swine hepatitis E virus genotype 3a	HEV	Meng	AF082843		ssRNA(+)			vertebrates	Complete coding genome
5	Riboviria		Orthornavirae		Kitrinoviricota		Alsuviricetes		Hepelivirales		Hepeviridae		Orthohepevirus		Orthohepevirus A	A	swine hepatitis E virus genotype 4a	HEV	Ch-S-1	EF077630		ssRNA(+)			vertebrates	Complete genome
6	Riboviria		Orthornavirae		Kitrinoviricota		Alsuviricetes		Hepelivirales		Hepeviridae		Orthohepevirus		Orthohepevirus A	A	wild boar hepatitis E virus genotype 5a	HEV	JBOAR135-Shiz09	AB573435		ssRNA(+)			vertebrates	Complete coding genome
7	Riboviria		Orthornavirae		Kitrinoviricota		Alsuviricetes		Hepelivirales		Hepeviridae		Orthohepevirus		Orthohepevirus A	A	wild boar hepatitis E virus genotype 6a	HEV	wbJOY_06	AB602441		ssRNA(+)			vertebrates	Complete coding genome
8	Riboviria		Orthornavirae		Kitrinoviricota		Alsuviricetes		Hepelivirales		Hepeviridae		Orthohepevirus		Orthohepevirus A	A	camel hepatitis E virus genotype 7a	HEV	DcHEV/178C	KJ496143		ssRNA(+)			vertebrates	Complete genome
9	Riboviria		Orthornavirae		Kitrinoviricota		Alsuviricetes		Hepelivirales		Hepeviridae		Orthohepevirus		Orthohepevirus A	A	camel hepatitis E virus genotype 8a	HEV	BcHEV/12XJ	KX387865		ssRNA(+)			vertebrates	Complete genome
1	Riboviria		Orthornavirae		Kitrinoviricota		Alsuviricetes		Hepelivirales		Hepeviridae		Orthohepevirus		Orthohepevirus B	E	avian hepatitis E virus	AHEV		AY535004	NC_023425	ssRNA(+)	0189.fasta	6798	vertebrates	Complete genome	0.555188	non-segmented
2	Riboviria		Orthornavirae		Kitrinoviricota		Alsuviricetes		Hepelivirales		Hepeviridae		Orthohepevirus		Orthohepevirus B	A	avian hepatitis E virus	AHEV		EF206691		ssRNA(+)			vertebrates	Complete coding genome
3	Riboviria		Orthornavirae		Kitrinoviricota		Alsuviricetes		Hepelivirales		Hepeviridae		Orthohepevirus		Orthohepevirus B	A	avian hepatitis E virus	AHEV	CaHEV	GU954430		ssRNA(+)			vertebrates	Complete genome
4	Riboviria		Orthornavirae		Kitrinoviricota		Alsuviricetes		Hepelivirales		Hepeviridae		Orthohepevirus		Orthohepevirus B	A	avian hepatitis E virus	AHEV	HH-F9	JN597006		ssRNA(+)			vertebrates	Complete genome
1	Riboviria		Orthornavirae		Kitrinoviricota		Alsuviricetes		Hepelivirales		Hepeviridae		Orthohepevirus		Orthohepevirus C	E	rat hepatitis E virus	RHEV	R63	GU345042	NC_038504	ssRNA(+)	0193.fasta		vertebrates	Complete genome	0.555188	non-segmented
2	Riboviria		Orthornavirae		Kitrinoviricota		Alsuviricetes		Hepelivirales		Hepeviridae		Orthohepevirus		Orthohepevirus C	A	rat hepatitis E virus	RHEV	LA-B350	KM516906		ssRNA(+)			vertebrates	Complete genome
3	Riboviria		Orthornavirae		Kitrinoviricota		Alsuviricetes		Hepelivirales		Hepeviridae		Orthohepevirus		Orthohepevirus C	A	ferret hepatitis E virus	FrHEV	SF4370	LC057247		ssRNA(+)			vertebrates	Complete genome
4	Riboviria		Orthornavirae		Kitrinoviricota		Alsuviricetes		Hepelivirales		Hepeviridae		Orthohepevirus		Orthohepevirus C	A	ferret hepatitis E virus	FrHEV	4	JN998606		ssRNA(+)		7131	vertebrates	Complete genome
1	Riboviria		Orthornavirae		Kitrinoviricota		Alsuviricetes		Hepelivirales		Hepeviridae		Orthohepevirus		Orthohepevirus D	E	bat hepatitis E virus	BaHEV	BS7/GE/2009	JQ001749	NC_018382	ssRNA(+)	0197.fasta	6969	vertebrates	Complete genome	0.516015	non-segmented
1	Riboviria		Orthornavirae		Kitrinoviricota		Alsuviricetes		Hepelivirales		Hepeviridae		Piscihepevirus		Piscihepevirus A	E	cutthroat trout virus	CTV	Heenan88	HQ731075	NC_015521	ssRNA(+)	0198.fasta	7468	vertebrates	Complete genome	0.493785	non-segmented
1	Riboviria		Orthornavirae		Kitrinoviricota		Alsuviricetes		Hepelivirales		Matonaviridae		Rubivirus		Rubella virus	E	rubella virus	RUBV	F -Therin	M15240	NC_001545	ssRNA(+)	0199.fasta	9947	vertebrates	Complete genome	0.695915	non-segmented
1	Riboviria		Orthornavirae		Kitrinoviricota		Alsuviricetes		Martellivirales		Bromoviridae		Alfamovirus		Alfalfa mosaic virus	E	alfalfa mosaic virus	AMV	425 Leiden	RNA1: L00163; RNA2: X01572; RNA3: K02703	RNA1: NC_001495; RNA2: NC_002024; RNA3: NC_002025	ssRNA(+)	0200.fasta	8575	plants	Complete genome	0.426782	segmented
1	Riboviria		Orthornavirae		Kitrinoviricota		Alsuviricetes		Martellivirales		Bromoviridae		Anulavirus		Amazon lily mild mottle virus	E	amazon lily mild mottle virus	ALMMV	Japan	RNA1: AB724113; RNA2: AB724114; RNA3: AB724115	RNA1: NC_018402; RNA2: NC_018403; RNA3: NC_018404	ssRNA(+)	0201.fasta	8662	plants	Complete genome	0.439255	segmented
1	Riboviria		Orthornavirae		Kitrinoviricota		Alsuviricetes		Martellivirales		Bromoviridae		Anulavirus		Pelargonium zonate spot virus	E	pelargonium zonate spot virus	PZSV	Apulia	RNA1: AJ272327; RNA2: AJ272328; RNA3: AJ272329	RNA1: NC_003649; RNA2: NC_003650; RNA3: NC_003651	ssRNA(+)	0202.fasta	8800	plants	Complete genome	0.43858	segmented
1	Riboviria		Orthornavirae		Kitrinoviricota		Alsuviricetes		Martellivirales		Bromoviridae		Bromovirus		Broad bean mottle virus	E	broad bean mottle virus	BBMV	Dzianott	RNA1: M65138; RNA2: M64713; RNA3: M60291	RNA1: NC_004008; RNA2: NC_004007; RNA3: NC_004006	ssRNA(+)	0203.fasta	8558	plants	Complete genome	0.431557	segmented
1	Riboviria		Orthornavirae		Kitrinoviricota		Alsuviricetes		Martellivirales		Bromoviridae		Bromovirus		Brome mosaic virus	E	brome mosaic virus	BMV	Russian wheat	RNA1: X02380; RNA2: X01678; RNA3: J02042	RNA1: NC_002026; RNA2: NC_002027; RNA3: NC_002028	ssRNA(+)	0204.fasta	8503	plants	Complete genome	0.465557	segmented
1	Riboviria		Orthornavirae		Kitrinoviricota		Alsuviricetes		Martellivirales		Bromoviridae		Bromovirus		Cassia yellow blotch virus	E	cassia yellow blotch virus	CYBV	KU1	RNA1: AB194806; RNA2: AB194807; RNA3: AB194808	RNA1: NC_006999; RNA2: NC_007000; RNA3: NC_007001	ssRNA(+)	0205.fasta	8298	plants	Complete genome	0.451983	segmented
1	Riboviria		Orthornavirae		Kitrinoviricota		Alsuviricetes		Martellivirales		Bromoviridae		Bromovirus		Cowpea chlorotic mottle virus	E	cowpea chlorotic mottle virus	CCMV	Dzianott	RNA1: M65139; RNA2: M28817; RNA3: M28818	RNA1: NC_003543; RNA2: NC_003541; RNA3: NC_003542	ssRNA(+)	0206.fasta	8443	plants	Complete genome	0.435492	segmented
1	Riboviria		Orthornavirae		Kitrinoviricota		Alsuviricetes		Martellivirales		Bromoviridae		Bromovirus		Melandrium yellow fleck virus	E	melandrium yellow fleck virus	MYFV	KU1	RNA1: AB444583; RNA2: AB444584; RNA3: AB444585	RNA1: NC_013266; RNA2: NC_013267; RNA3: NC_013268	ssRNA(+)	0207.fasta	8964	plants	Complete genome	0.417862	segmented
1	Riboviria		Orthornavirae		Kitrinoviricota		Alsuviricetes		Martellivirales		Bromoviridae		Bromovirus		Spring beauty latent virus	E	spring beauty latent virus	SBLV	KU1	RNA1: AB080598; RNA2: AB080599; RNA3: AB080600	RNA1: NC_004120; RNA2: NC_004121; RNA3: NC_004122	ssRNA(+)	0208.fasta	8682	plants	Complete genome	0.420677	segmented
1	Riboviria		Orthornavirae		Kitrinoviricota		Alsuviricetes		Martellivirales		Bromoviridae		Cucumovirus		Cucumber mosaic virus	E	cucumber mosaic virus	CMV	Fny	RNA1: D00356; RNA2: D00355; RNA3: D10538	RNA1: NC_002034; RNA2: NC_002035; RNA3: NC_001440	ssRNA(+)	0209.fasta	8930	plants	Complete genome	0.465087	segmented
1	Riboviria		Orthornavirae		Kitrinoviricota		Alsuviricetes		Martellivirales		Bromoviridae		Cucumovirus		Gayfeather mild mottle virus	E	gayfeather mild mottle virus	GMMV	Lithuania	RNA1: FM881899; RNA2: FM881900; RNA3: FM881901	RNA1: NC_012134; RNA2: NC_012135; RNA3: NC_012136	ssRNA(+)	0210.fasta	8823	plants	Complete genome	0.46601	segmented
1	Riboviria		Orthornavirae		Kitrinoviricota		Alsuviricetes		Martellivirales		Bromoviridae		Cucumovirus		Peanut stunt virus	E	peanut stunt virus	PSV	ER	RNA1: U15728; RNA2: U15729; RNA3: U15730	RNA1: NC_002038; RNA2: NC_002039; RNA3: NC_002040	ssRNA(+)	0211.fasta	8789	plants	Complete genome	0.464843	segmented
1	Riboviria		Orthornavirae		Kitrinoviricota		Alsuviricetes		Martellivirales		Bromoviridae		Cucumovirus		Tomato aspermy virus	E	tomato aspermy virus	TAV	V	RNA1: D10044; RNA2: D10663; RNA3: AJ277268	RNA1: NC_003837; RNA2: NC_003838; RNA3: NC_003836	ssRNA(+)	0212.fasta	9178	plants	Complete genome	0.444195	segmented
1	Riboviria		Orthornavirae		Kitrinoviricota		Alsuviricetes		Martellivirales		Bromoviridae		Ilarvirus		Ageratum latent virus	E	Ageratum latent virus 1998	AGLV	1998	RNA1: JX463340; RNA2: JX463341; RNA3: JX463342	RNA1: NC_022127; RNA2: NC_022128; RNA3: NC_022129	ssRNA(+)	0213.fasta	8947	plants	Complete genome	0.399884	segmented
1	Riboviria		Orthornavirae		Kitrinoviricota		Alsuviricetes		Martellivirales		Bromoviridae		Ilarvirus		American plum line pattern virus	E	american plum line pattern virus	APLPV	Scott	RNA1: AF235033; RNA2: AF235165; RNA3: AF235166	RNA1: NC_003451; RNA2: NC_003452; RNA3: NC_003453	ssRNA(+)	0214.fasta	8151	plants	Complete genome	0.444868	segmented
1	Riboviria		Orthornavirae		Kitrinoviricota		Alsuviricetes		Martellivirales		Bromoviridae		Ilarvirus		Apple mosaic virus	E	apple mosaic virus	AMV	Shiel	RNA1: AF174584; RNA2: AF174585; RNA3: U15608	RNA1: NC_003464; RNA2: NC_003465; RNA3: NC_003480	ssRNA(+)	0215.fasta	8864	plants	Complete genome	0.447251	segmented
1	Riboviria		Orthornavirae		Kitrinoviricota		Alsuviricetes		Martellivirales		Bromoviridae		Ilarvirus		Asparagus virus 2	E	asparagus virus 2	AV2	USA	RNA1: EU919666; RNA2: EU919667; RNA3: X86352	RNA1: NC_011808; RNA2: NC_011809; RNA3: NC_011807	ssRNA(+)	0216.fasta	8944	plants	Complete genome	0.431682	segmented
1	Riboviria		Orthornavirae		Kitrinoviricota		Alsuviricetes		Martellivirales		Bromoviridae		Ilarvirus		Blackberry chlorotic ringspot virus	E	blackberry chlorotic ringspot virus	BCRV	UK	RNA1: DQ091193; RNA2: DQ091194; RNA3: DQ091195	RNA1: NC_011553; RNA2: NC_011554; RNA3: NC_011555	ssRNA(+)	0217.fasta	8966	plants	Complete genome	0.428966	segmented
1	Riboviria		Orthornavirae		Kitrinoviricota		Alsuviricetes		Martellivirales		Bromoviridae		Ilarvirus		Blueberry shock virus	E	blueberry shock virus	BSV	Berkely	RNA1: KF031037; RNA2: KF031038; RNA3: KF031039	RNA1: NC_022250; RNA2: NC_022251; RNA3: NC_022252	ssRNA(+)	0218.fasta	8382	plants	Complete genome	0.428732	segmented
1	Riboviria		Orthornavirae		Kitrinoviricota		Alsuviricetes		Martellivirales		Bromoviridae		Ilarvirus		Citrus leaf rugose virus	E	citrus leaf rugose virus	CLRV	Scott	RNA1: U23715; RNA2: U17726; RNA3: U17390	RNA1: NC_003548; RNA2: NC_003547; RNA3: NC_003546	ssRNA(+)	0219.fasta	9000	plants	Complete genome	0.440528	segmented
1	Riboviria		Orthornavirae		Kitrinoviricota		Alsuviricetes		Martellivirales		Bromoviridae		Ilarvirus		Citrus variegation virus	E	citrus variegation virus	CVV	Li	RNA1: EF584664; RNA2: EF584665; RNA3: U17389	RNA1: NC_009537; RNA2: NC_009538; RNA3: NC_009536	ssRNA(+)	0220.fasta	8969	plants	Complete genome	0.432386	segmented
1	Riboviria		Orthornavirae		Kitrinoviricota		Alsuviricetes		Martellivirales		Bromoviridae		Ilarvirus		Elm mottle virus	E	elm mottle virus	EMoV	Scott	RNA1: U57047; RNA2: U34050; RNA3: U85399	RNA1: NC_003569; RNA2: NC_003568; RNA3: NC_003570	ssRNA(+)	0221.fasta	8947	plants	Complete genome	0.444046	segmented
1	Riboviria		Orthornavirae		Kitrinoviricota		Alsuviricetes		Martellivirales		Bromoviridae		Ilarvirus		Fragaria chiloensis latent virus	E	Fragaria chiloensis latent virus	FCILV	CFRA 9087	RNA1: AY682102; RNA2: AY707771; RNA3: AY707772	RNA1: NC_006566; RNA2: NC_006567; RNA3: NC_006568	ssRNA(+)	0222.fasta	8820	plants	Complete genome	0.423275	segmented
1	Riboviria		Orthornavirae		Kitrinoviricota		Alsuviricetes		Martellivirales		Bromoviridae		Ilarvirus		Humulus japonicus latent virus	E	Humulus japonicus latent virus	HJLV	UK	RNA1: AY500236; RNA2: AY500237; RNA3: AY500238	RNA1: NC_006064; RNA2: NC_006065; RNA3: NC_006066	ssRNA(+)	0223.fasta	8434	plants	Complete genome	0.421969	segmented
1	Riboviria		Orthornavirae		Kitrinoviricota		Alsuviricetes		Martellivirales		Bromoviridae		Ilarvirus		Lilac leaf chlorosis virus	E	lilac leaf chlorosis virus	LLCV	Varga	RNA1: HE572565; RNA2: FN669168; RNA3: FN669169	RNA1: NC_025477; RNA2: NC_025478; RNA3: NC_025481	ssRNA(+)	0224.fasta	8700	plants	Complete genome	0.444031	segmented
1	Riboviria		Orthornavirae		Kitrinoviricota		Alsuviricetes		Martellivirales		Bromoviridae		Ilarvirus		Lilac ring mottle virus	E	lilac ring mottle virus	LRMV	Netherlands	RNA2: EU919669; RNA3: U17391	RNA2: NC_038777; RNA3: NC_038776	ssRNA(+)	0225.fasta	5364	plants	Partial genome	0.435688	segmented
1	Riboviria		Orthornavirae		Kitrinoviricota		Alsuviricetes		Martellivirales		Bromoviridae		Ilarvirus		Parietaria mottle virus	E	parietaria mottle virus	PMV	Ge	RNA1: AY496068; RNA2: AY496069; RNA3: U35145	RNA1: NC_005848; RNA2: NC_005849; RNA3: NC_005854	ssRNA(+)	0226.fasta	9019	plants	Complete genome	0.450864	segmented
1	Riboviria		Orthornavirae		Kitrinoviricota		Alsuviricetes		Martellivirales		Bromoviridae		Ilarvirus		Privet ringspot virus	E	privet ringspot virus	PrRSV	Win-01	RNA1: KT290039; RNA2: KT290040; RNA3: KT290041	RNA1: NC_027928; RNA2: NC_027929; RNA3: NC_027930	ssRNA(+)	0227.fasta	8791	plants	Complete genome	0.421694	segmented
1	Riboviria		Orthornavirae		Kitrinoviricota		Alsuviricetes		Martellivirales		Bromoviridae		Ilarvirus		Prune dwarf virus	E	prune dwarf virus	PDV	Salmo BC cherry	RNA1: U57648; RNA2: AF277662; RNA3: L28145	RNA1: NC_008039; RNA2: NC_008037; RNA3: NC_008038	ssRNA(+)	0228.fasta	8377	plants	Complete genome	0.405029	segmented
1	Riboviria		Orthornavirae		Kitrinoviricota		Alsuviricetes		Martellivirales		Bromoviridae		Ilarvirus		Prunus necrotic ringspot virus	E	prunus necrotic ringspot virus	PNRV	CH57	RNA1: AF278534; RNA2: AF278535; RNA3: U57046	RNA1: NC_004362; RNA2: NC_004363; RNA3: NC_004364	ssRNA(+)	0229.fasta	8200	plants	Complete genome	0.443742	segmented
1	Riboviria		Orthornavirae		Kitrinoviricota		Alsuviricetes		Martellivirales		Bromoviridae		Ilarvirus		Spinach latent virus	E	spinach latent virus	SLV	Scott	RNA1: U93192; RNA2: U93193; RNA3: U93194	RNA1: NC_003808; RNA2: NC_003809; RNA3: NC_003810	ssRNA(+)	0230.fasta	9092	plants	Complete genome	0.428473	segmented
1	Riboviria		Orthornavirae		Kitrinoviricota		Alsuviricetes		Martellivirales		Bromoviridae		Ilarvirus		Strawberry necrotic shock virus	E	strawberry necrotic shock virus	SNSV	Maryland	RNA1: DQ318818; RNA2: AY743591; RNA3: AY363228	RNA1: NC_008708; RNA2: NC_008707; RNA3: NC_008706	ssRNA(+)	0231.fasta	8881	plants	Complete genome	0.416288	segmented
1	Riboviria		Orthornavirae		Kitrinoviricota		Alsuviricetes		Martellivirales		Bromoviridae		Ilarvirus		Tobacco streak virus	E	tobacco streak virus	TSV	WC	RNA1: U80934; RNA2: U75538; RNA3: X00435	RNA1: NC_003844; RNA2: NC_003842; RNA3: NC_003845	ssRNA(+)	0232.fasta	8971	plants	Complete genome	0.433468	segmented
1	Riboviria		Orthornavirae		Kitrinoviricota		Alsuviricetes		Martellivirales		Bromoviridae		Ilarvirus		Tomato necrotic streak virus	E	tomato necrotic streak virus	TomNSV	13-382	RNA1: KT779204; RNA2: KT779205; RNA3: KT779206	RNA1: NC_039074; RNA2: NC_039075; RNA3: NC_039076	ssRNA(+)	0233.fasta	9016	plants	Complete genome	0.439345	segmented
1	Riboviria		Orthornavirae		Kitrinoviricota		Alsuviricetes		Martellivirales		Bromoviridae		Ilarvirus		Tulare apple mosaic virus	E	tulare apple mosaic virus	TAMV	Scott	RNA1: AF226160; RNA2: AF226161; RNA3: AF226162	RNA1: NC_003833; RNA2: NC_003834; RNA3: NC_003835	ssRNA(+)	0234.fasta	8949	plants	Complete genome	0.443316	segmented
1	Riboviria		Orthornavirae		Kitrinoviricota		Alsuviricetes		Martellivirales		Bromoviridae		Oleavirus		Olive latent virus 2	E	olive latent virus 2	OLV2	Apulia	RNA1: X94346; RNA2: X94347; RNA3: X76993	RNA1: NC_003673; RNA2: NC_003674; RNA3: NC_003671	ssRNA(+)	0235.fasta	8601	plants	Complete genome	0.481682	segmented
1	Riboviria		Orthornavirae		Kitrinoviricota		Alsuviricetes		Martellivirales		Closteroviridae		Ampelovirus		Air potato ampelovirus 1	E	air potato ampelovirus 1	AiPoV1	FL	MH206615		ssRNA(+)			plants	Complete genome
1	Riboviria		Orthornavirae		Kitrinoviricota		Alsuviricetes		Martellivirales		Closteroviridae		Ampelovirus		Blackberry vein banding-associated virus	E	blackberry vein banding-associated virus	BVBaV	Mississippi1	KC904540	NC_022072	ssRNA(+)	0237.fasta	19003	plants	Complete genome	0.4758	non-segmented
1	Riboviria		Orthornavirae		Kitrinoviricota		Alsuviricetes		Martellivirales		Closteroviridae		Ampelovirus		Grapevine leafroll-associated virus 1	E	grapevine leafroll-associated virus 1	GLRaV1	1050	JQ023131	NC_016509	ssRNA(+)	0238.fasta	18995	plants	Complete genome	0.449384	non-segmented
1	Riboviria		Orthornavirae		Kitrinoviricota		Alsuviricetes		Martellivirales		Closteroviridae		Ampelovirus		Grapevine leafroll-associated virus 3	E	grapevine leafroll-associated virus 3	GLRaV3	NY1	AF037268	NC_004667	ssRNA(+)	0239.fasta	18244	plants	Complete genome	0.46135	non-segmented
1	Riboviria		Orthornavirae		Kitrinoviricota		Alsuviricetes		Martellivirales		Closteroviridae		Ampelovirus		Grapevine leafroll-associated virus 4	E	grapevine leafroll-associated virus 4	GLRaV4	LR106	FJ467503	NC_016416	ssRNA(+)	0240.fasta	14097	plants	Complete genome	0.431977	non-segmented
1	Riboviria		Orthornavirae		Kitrinoviricota		Alsuviricetes		Martellivirales		Closteroviridae		Ampelovirus		Grapevine leafroll-associated virus 13	E	grapevine leafroll-associated virus 13	GLRaV13	a177	LC052212	NC_029783	ssRNA(+)	0241.fasta	17957	plants	Complete genome	0.44882	non-segmented
1	Riboviria		Orthornavirae		Kitrinoviricota		Alsuviricetes		Martellivirales		Closteroviridae		Ampelovirus		Little cherry virus 2	E	little cherry virus 2	LChV2	USA6b	AF531505	NC_005065	ssRNA(+)	0242.fasta	15313	plants	Complete genome	0.408517	non-segmented
1	Riboviria		Orthornavirae		Kitrinoviricota		Alsuviricetes		Martellivirales		Closteroviridae		Ampelovirus		Pineapple mealybug wilt-associated virus 1	E	pineapple mealybug wilt-associated virus 1	PMWaV1	Melzer	AF414119	NC_010178	ssRNA(+)	0243.fasta	13332	plants	Complete genome	0.426049	non-segmented
1	Riboviria		Orthornavirae		Kitrinoviricota		Alsuviricetes		Martellivirales		Closteroviridae		Ampelovirus		Pineapple mealybug wilt-associated virus 2	E	pineapple mealybug wilt-associated virus 2	PMWaV2	Hawaii	AF283103	NC_043105	ssRNA(+)	0244.fasta	15334	plants	Partial genome	0.435751	non-segmented
1	Riboviria		Orthornavirae		Kitrinoviricota		Alsuviricetes		Martellivirales		Closteroviridae		Ampelovirus		Pineapple mealybug wilt-associated virus 3	E	pineapple mealybug wilt-associated virus 3	PMWaV3	Hawaii	DQ399259	NC_043406	ssRNA(+)	0245.fasta	12377	plants	Partial genome	0.425048	non-segmented
1	Riboviria		Orthornavirae		Kitrinoviricota		Alsuviricetes		Martellivirales		Closteroviridae		Ampelovirus		Pistachio ampelovirus A	E	pistachio ampelovirus	PAVA	W10	MF198462		ssRNA(+)			plants	Complete coding genome
1	Riboviria		Orthornavirae		Kitrinoviricota		Alsuviricetes		Martellivirales		Closteroviridae		Ampelovirus		Plum bark necrosis stem pitting-associated virus	E	plum bark necrosis stem pitting-associated virus	PBNSPaV	USA	EF546442	NC_009992	ssRNA(+)	0247.fasta	14502	plants	Complete genome	0.415771	non-segmented
1	Riboviria		Orthornavirae		Kitrinoviricota		Alsuviricetes		Martellivirales		Closteroviridae		Closterovirus		Arracacha virus 1	E	arracacha virus 1	ArrV-1	MS#6	MG919988	NC_040570	ssRNA(+)	0248.fasta	16051	plants	Complete genome	0.446719	non-segmented
1	Riboviria		Orthornavirae		Kitrinoviricota		Alsuviricetes		Martellivirales		Closteroviridae		Closterovirus		Beet yellow stunt virus	E	beet yellow stunt virus	BYSV	Sonchus	U51931	NC_043106	ssRNA(+)	0249.fasta	10852	plants	Partial genome	0.444886	non-segmented
1	Riboviria		Orthornavirae		Kitrinoviricota		Alsuviricetes		Martellivirales		Closteroviridae		Closterovirus		Beet yellows virus	E	beet yellows virus	BYV	Ukrainian	X73476	NC_001598	ssRNA(+)	0250.fasta	15752	plants	Complete genome	0.460381	non-segmented
1	Riboviria		Orthornavirae		Kitrinoviricota		Alsuviricetes		Martellivirales		Closteroviridae		Closterovirus		Blackcurrant closterovirus 1	E	blackcurrant closterovirus 1	BCCV-1	BC	MH267701	NC_040834	ssRNA(+)	0251.fasta	17650	plants	Complete genome	0.461818	non-segmented
1	Riboviria		Orthornavirae		Kitrinoviricota		Alsuviricetes		Martellivirales		Closteroviridae		Closterovirus		Burdock yellows virus	E	burdock yellows virus	BuYV	Arctium			ssRNA(+)			plants	No entry in Genbank
1	Riboviria		Orthornavirae		Kitrinoviricota		Alsuviricetes		Martellivirales		Closteroviridae		Closterovirus		Carnation necrotic fleck virus	E	carnation necrotic fleck virus	CNFV	USA	GU234166	NC_038419	ssRNA(+)	0253.fasta	10769	plants	Partial genome	0.44333	non-segmented
1	Riboviria		Orthornavirae		Kitrinoviricota		Alsuviricetes		Martellivirales		Closteroviridae		Closterovirus		Carrot yellow leaf virus	E	carrot yellow leaf virus	CYLV	Germany	FJ869862	NC_013007	ssRNA(+)	0254.fasta	16644	plants	Complete genome	0.450755	non-segmented
1	Riboviria		Orthornavirae		Kitrinoviricota		Alsuviricetes		Martellivirales		Closteroviridae		Closterovirus		Citrus tristeza virus	E	citrus tristeza virus	CTV	T36	U16304	NC_001661	ssRNA(+)	0255.fasta	19625	plants	Complete genome	0.452681	non-segmented
1	Riboviria		Orthornavirae		Kitrinoviricota		Alsuviricetes		Martellivirales		Closteroviridae		Closterovirus		Grapevine leafroll-associated virus 2	E	grapevine leafroll-associated virus 2	GLRaV2	93/955	AY881628	NC_007448	ssRNA(+)	0256.fasta	16814	plants	Complete genome	0.46029	non-segmented
1	Riboviria		Orthornavirae		Kitrinoviricota		Alsuviricetes		Martellivirales		Closteroviridae		Closterovirus		Mint virus 1	E	mint virus 1	MV1	NCGR MEN 454.004	AY792620	NC_006944	ssRNA(+)	0257.fasta	15715	plants	Complete genome	0.460692	non-segmented
1	Riboviria		Orthornavirae		Kitrinoviricota		Alsuviricetes		Martellivirales		Closteroviridae		Closterovirus		Raspberry leaf mottle virus	E	raspberry leaf mottle virus	RLMoV	HCRL Glen Clova	DQ357218	NC_008585	ssRNA(+)	0258.fasta	17809	plants	Complete genome	0.474506	non-segmented
1	Riboviria		Orthornavirae		Kitrinoviricota		Alsuviricetes		Martellivirales		Closteroviridae		Closterovirus		Rehmannia virus 1	E	rehmannia virus 1	ReV-1	Rg	MH033657	NC_040572	ssRNA(+)	0259.fasta	15601	plants	Complete genome	0.445568	non-segmented
1	Riboviria		Orthornavirae		Kitrinoviricota		Alsuviricetes		Martellivirales		Closteroviridae		Closterovirus		Rose leaf rosette-associated virus	E	rose leaf rosette-associated virus	RLRaV	CWR.1	KJ748003	NC_024906	ssRNA(+)	0260.fasta	17995	plants	Complete genome	0.46647	non-segmented
1	Riboviria		Orthornavirae		Kitrinoviricota		Alsuviricetes		Martellivirales		Closteroviridae		Closterovirus		Strawberry chlorotic fleck-associated virus	E	strawberry chlorotic fleck-associated virus	SCFaV	USA	DQ860839	NC_008366	ssRNA(+)	0261.fasta	17358	plants	Complete genome	0.410661	non-segmented
1	Riboviria		Orthornavirae		Kitrinoviricota		Alsuviricetes		Martellivirales		Closteroviridae		Closterovirus		Tobacco virus 1	E	tobacco virus 1	TV1	AnHui	KT203917	NC_027712	ssRNA(+)	0262.fasta	15676	plants	Complete genome	0.437427	non-segmented
1	Riboviria		Orthornavirae		Kitrinoviricota		Alsuviricetes		Martellivirales		Closteroviridae		Closterovirus		Wheat yellow leaf virus	E	wheat yellow leaf virus	WYLV	Gramineae			ssRNA(+)			plants	No entry in Genbank
1	Riboviria		Orthornavirae		Kitrinoviricota		Alsuviricetes		Martellivirales		Closteroviridae		Crinivirus		Abutilon yellows virus	E	abutilon yellows virus	AYV	Salinas	AY422069; AY422070	NC_043221; NC_043222	ssRNA(+)	0264.fasta	1472	plants	Partial genome	0.410795	segmented
1	Riboviria		Orthornavirae		Kitrinoviricota		Alsuviricetes		Martellivirales		Closteroviridae		Crinivirus		Bean yellow disorder virus	E	bean yellow disorder virus	BYDV	Bn-03	RNA1: EU191904; RNA2: EU191905	RNA1: NC_010560; RNA2: NC_010561	ssRNA(+)	0265.fasta	17878	plants	Complete genome	0.360484	segmented
1	Riboviria		Orthornavirae		Kitrinoviricota		Alsuviricetes		Martellivirales		Closteroviridae		Crinivirus		Beet pseudoyellows virus	E	beet pseudoyellows virus	BPYV	USA	RNA1: AY330918; RNA2: AY330919	RNA1: NC_005209; RNA2: NC_005210	ssRNA(+)	0266.fasta	16263	plants	Complete genome	0.410464	segmented
1	Riboviria		Orthornavirae		Kitrinoviricota		Alsuviricetes		Martellivirales		Closteroviridae		Crinivirus		Blackberry yellow vein-associated virus	E	blackberry yellow vein-associated virus	BYVaV	South Carolina	RNA1: AY776334; RNA2: AY776335	RNA1: NC_006962; RNA2: NC_006963	ssRNA(+)	0267.fasta	16096	plants	Complete genome	0.383149	segmented
1	Riboviria		Orthornavirae		Kitrinoviricota		Alsuviricetes		Martellivirales		Closteroviridae		Crinivirus		Cucurbit yellow stunting disorder virus	E	cucurbit yellow stunting disorder virus	CYSDV	AlLM	RNA1: AY242077; RNA2: AY242078	RNA1: NC_004809; RNA2: NC_004810	ssRNA(+)	0268.fasta	17498	plants	Complete genome	0.370072	segmented
1	Riboviria		Orthornavirae		Kitrinoviricota		Alsuviricetes		Martellivirales		Closteroviridae		Crinivirus		Diodia vein chlorosis virus	E	diodia vein chlorosis virus	DVCV	Fayetteville	RNA1: GQ225585; RNA2: GQ376201	RNA1: NC_038786; RNA2: NC_038787	ssRNA(+)	0269.fasta	16613	plants	Complete genome	0.355367	segmented
1	Riboviria		Orthornavirae		Kitrinoviricota		Alsuviricetes		Martellivirales		Closteroviridae		Crinivirus		Lettuce chlorosis virus	E	lettuce chlorosis virus	LCV	California	RNA1: FJ380118; RNA2: FJ380119	RNA1: NC_012909; RNA2: NC_012910	ssRNA(+)	0270.fasta	17513	plants	Complete genome	0.37425	segmented
1	Riboviria		Orthornavirae		Kitrinoviricota		Alsuviricetes		Martellivirales		Closteroviridae		Crinivirus		Lettuce infectious yellows virus	E	lettuce infectious yellows virus	LIYV	92	RNA1: U15440; RNA2: U15441	RNA1: NC_003617; RNA2: NC_003618	ssRNA(+)	0271.fasta	15670	plants	Complete genome	0.353271	segmented
1	Riboviria		Orthornavirae		Kitrinoviricota		Alsuviricetes		Martellivirales		Closteroviridae		Crinivirus		Potato yellow vein virus	E	potato yellow vein virus	PYVV	Cajamarca	RNA1: AJ557128; RNA2: AJ557129; RNA3: AJ508757	RNA1: NC_006062; RNA2: NC_006063; RNA3: NC_006061	ssRNA(+)	0272.fasta	17694	plants	Complete genome	0.366266	segmented
1	Riboviria		Orthornavirae		Kitrinoviricota		Alsuviricetes		Martellivirales		Closteroviridae		Crinivirus		Strawberry pallidosis-associated virus	E	strawberry pallidosis-associated virus	SPaV	M1	RNA1: AY488137; RNA2: AY488138	RNA1: NC_005895; RNA2: NC_005896	ssRNA(+)	0273.fasta	16426	plants	Complete genome	0.375529	segmented
1	Riboviria		Orthornavirae		Kitrinoviricota		Alsuviricetes		Martellivirales		Closteroviridae		Crinivirus		Sweet potato chlorotic stunt virus	E	sweet potato chlorotic stunt virus	SPCSV	EA	RNA1: AJ428554; RNA2: AJ428555	RNA1: NC_004123; RNA2: NC_004124	ssRNA(+)	0274.fasta	18029	plants	Complete genome	0.377789	segmented
1	Riboviria		Orthornavirae		Kitrinoviricota		Alsuviricetes		Martellivirales		Closteroviridae		Crinivirus		Tetterwort vein chlorosis virus	E	tetterwort vein chlorosis virus	TwVCV	Yesan	RNA1: KR002686; RNA2: KR002687	RNA!: NC_038788; RNA2: NC_038789	ssRNA(+)	0275.fasta	16973	plants	Complete genome	0.380029	segmented
1	Riboviria		Orthornavirae		Kitrinoviricota		Alsuviricetes		Martellivirales		Closteroviridae		Crinivirus		Tomato chlorosis virus	E	tomato chlorosis virus	ToCV	Florida	RNA1: AY903447; RNA2: AY903448	RNA1: NC_007340; RNA2: NC_007341	ssRNA(+)	0276.fasta	17213	plants	Complete genome	0.400427	segmented
1	Riboviria		Orthornavirae		Kitrinoviricota		Alsuviricetes		Martellivirales		Closteroviridae		Crinivirus		Tomato infectious chlorosis virus	E	tomato infectious chlorosis virus	TICV	Orange County CA	RNA1: FJ815440; RNA2: FJ815441	RNA1: NC_013258; RNA2: NC_013259	ssRNA(+)	0277.fasta	16559	plants	Complete genome	0.37085	segmented
1	Riboviria		Orthornavirae		Kitrinoviricota		Alsuviricetes		Martellivirales		Closteroviridae		Velarivirus		Areca palm velarivirus 1	E	areca palm velarivirus 1	ArPV1	HN	KR349464	NC_027121	ssRNA(+)	0278.fasta	16382	plants	Complete genome	0.348683	non-segmented
1	Riboviria		Orthornavirae		Kitrinoviricota		Alsuviricetes		Martellivirales		Closteroviridae		Velarivirus		Cordyline virus 1	E	cordyline virus 1	CV1	Kahaluu-1	HM588723	NC_038421	ssRNA(+)	0279.fasta	17192	plants	Complete genome	0.341641	non-segmented
1	Riboviria		Orthornavirae		Kitrinoviricota		Alsuviricetes		Martellivirales		Closteroviridae		Velarivirus		Cordyline virus 2	E	cordyline virus 2	CV2	SJ1	JQ599282	NC_043453	ssRNA(+)	0280.fasta	15615	plants	Partial genome	0.343806	non-segmented
1	Riboviria		Orthornavirae		Kitrinoviricota		Alsuviricetes		Martellivirales		Closteroviridae		Velarivirus		Cordyline virus 3	E	cordyline virus 3	CV3	SJ1	JQ599283	NC_043107	ssRNA(+)	0281.fasta	16799	plants	Partial genome	0.337909	non-segmented
1	Riboviria		Orthornavirae		Kitrinoviricota		Alsuviricetes		Martellivirales		Closteroviridae		Velarivirus		Cordyline virus 4	E	cordyline virus 4	CV4	SJ1	JQ599284	NC_043108	ssRNA(+)	0282.fasta	15129	plants	Partial genome	0.352131	non-segmented
1	Riboviria		Orthornavirae		Kitrinoviricota		Alsuviricetes		Martellivirales		Closteroviridae		Velarivirus		Grapevine leafroll-associated virus 7	E	grapevine leafroll-associated virus 7	GLRaV7	AA42	HE588185	NC_016436	ssRNA(+)	0283.fasta	16708	plants	Complete genome	0.357012	non-segmented
1	Riboviria		Orthornavirae		Kitrinoviricota		Alsuviricetes		Martellivirales		Closteroviridae		Velarivirus		Little cherry virus 1	E	little cherry virus 1	LCV1	UW2	Y10237	NC_001836	ssRNA(+)	0284.fasta	17229	plants	Complete genome	0.352813	non-segmented
1	Riboviria		Orthornavirae		Kitrinoviricota		Alsuviricetes		Martellivirales		Closteroviridae				Actinidia virus 1	E	actinidia virus 1	AcV1	K75	KX857665	NC_035453	ssRNA(+)	0285.fasta	19179	plants	Complete genome	0.421201	non-segmented
1	Riboviria		Orthornavirae		Kitrinoviricota		Alsuviricetes		Martellivirales		Closteroviridae				Alligatorweed stunting virus	E	alligatorweed stunting virus					ssRNA(+)			plants	No entry in Genbank
1	Riboviria		Orthornavirae		Kitrinoviricota		Alsuviricetes		Martellivirales		Closteroviridae				Blueberry virus A	E	blueberry virus a	BVA	Iwate/2012	AB733585	NC_018519	ssRNA(+)	0287.fasta	18114	plants	Complete genome	0.456026	non-segmented
1	Riboviria		Orthornavirae		Kitrinoviricota		Alsuviricetes		Martellivirales		Closteroviridae				Megakepasma mosaic virus	E	megakepasma mosaic virus					ssRNA(+)			plants	No entry in Genbank
1	Riboviria		Orthornavirae		Kitrinoviricota		Alsuviricetes		Martellivirales		Closteroviridae				Mint vein banding-associated virus	E	mint vein banding-associated virus	MVBaV	NCGR MEN 454	KJ572575	NC_038420	ssRNA(+)	0289.fasta	13665	plants	Partial genome	0.418861	non-segmented
1	Riboviria		Orthornavirae		Kitrinoviricota		Alsuviricetes		Martellivirales		Closteroviridae				Olive leaf yellowing-associated virus	E	olive leaf yellowing-associated virus	OLYaV	Sicily	AJ440010	NC_043417	ssRNA(+)	0290.fasta	4780	plants	Partial genome	0.391304	non-segmented
1	Riboviria		Orthornavirae		Kitrinoviricota		Alsuviricetes		Martellivirales		Closteroviridae				Persimmon virus B	E	persimmon virus b	PeBV1	variant 1	AB923924	NC_025967	ssRNA(+)	0291.fasta	18907	plants	Complete genome	0.426934	non-segmented
1	Riboviria		Orthornavirae		Kitrinoviricota		Alsuviricetes		Martellivirales		Endornaviridae		Alphaendornavirus		Agaricus bisporus alphaendornavirus 1	E	Agaricus bisporus endornavirus 1	AbEV1	2990	KY357509		ssRNA(+)			fungi	Complete genome
1	Riboviria		Orthornavirae		Kitrinoviricota		Alsuviricetes		Martellivirales		Endornaviridae		Alphaendornavirus		Basella alba alphaendornavirus 1	E	Basella alba endornavirus 1	BaEV1	Eclipse	AB844264	NC_043109	ssRNA(+)	0293.fasta	14299	plants	Complete genome	0.365197	non-segmented
1	Riboviria		Orthornavirae		Kitrinoviricota		Alsuviricetes		Martellivirales		Endornaviridae		Alphaendornavirus		Bell pepper alphaendornavirus	E	bell pepper endornavirus	BPEV	Penol	KX977569	NC_039216	ssRNA(+)	0294.fasta	14995	plants	Complete genome	0.409551	non-segmented
1	Riboviria		Orthornavirae		Kitrinoviricota		Alsuviricetes		Martellivirales		Endornaviridae		Alphaendornavirus		Cluster bean alphaendornavirus 1	E	cluster bean endornavirus	CBEV1	593409	MG764084	NC_040825	ssRNA(+)	0295.fasta	13154	plants	Complete genome	0.444479	non-segmented
1	Riboviria		Orthornavirae		Kitrinoviricota		Alsuviricetes		Martellivirales		Endornaviridae		Alphaendornavirus		Cucumis melo alphaendornavirus	E	Cucumis melo endornavirus	CmEV	CL-01	KT727022	NC_029064	ssRNA(+)	0296.fasta	15365	plants	Complete genome	0.372481	non-segmented
1	Riboviria		Orthornavirae		Kitrinoviricota		Alsuviricetes		Martellivirales		Endornaviridae		Alphaendornavirus		Erysiphe cichoracearum alphaendornavirus	E	Erysiphe cichoracearum endornavirus	EcEV	HBJZ1506	KT388110	NC_029095	ssRNA(+)	0297.fasta	12162	fungi	Complete genome	0.438963	non-segmented
1	Riboviria		Orthornavirae		Kitrinoviricota		Alsuviricetes		Martellivirales		Endornaviridae		Alphaendornavirus		Grapevine endophyte alphaendornavirus	E	grapevine endophyte endornavirus	GEEV	South Africa	JX678977	NC_019493	ssRNA(+)	0298.fasta	12392	fungi	Complete genome	0.446144	non-segmented
1	Riboviria		Orthornavirae		Kitrinoviricota		Alsuviricetes		Martellivirales		Endornaviridae		Alphaendornavirus		Helianthus annuus alphaendornavirus	E	Helianthus annuus endornaviru	HaEV	BJ	MF362666	NC_040799	ssRNA(+)	0299.fasta	14951	plants	Complete genome	0.445724	non-segmented
1	Riboviria		Orthornavirae		Kitrinoviricota		Alsuviricetes		Martellivirales		Endornaviridae		Alphaendornavirus		Helicobasidium mompa alphaendornavirus 1	E	Helicobasidium mompa endornavirus 1	HmEV1	1-670	AB218287	NC_013447	ssRNA(+)	0300.fasta	16919	fungi	Complete genome	0.469558	non-segmented
1	Riboviria		Orthornavirae		Kitrinoviricota		Alsuviricetes		Martellivirales		Endornaviridae		Alphaendornavirus		Hordeum vulgare alphaendornavirus	E	Hordeum vulgare endornavirus	HvEV	Nerz	KT721705	NC_028949	ssRNA(+)	0301.fasta	14507	plants	Complete genome	0.464491	non-segmented
1	Riboviria		Orthornavirae		Kitrinoviricota		Alsuviricetes		Martellivirales		Endornaviridae		Alphaendornavirus		Hot pepper alphaendornavirus	E	hot pepper endornavirus	HPEV	CS	KR080326	NC_027920	ssRNA(+)	0302.fasta	15006	plants	Complete genome	0.402836	non-segmented
1	Riboviria		Orthornavirae		Kitrinoviricota		Alsuviricetes		Martellivirales		Endornaviridae		Alphaendornavirus		Lagenaria siceraria alphaendornavirus	E	Lagenaria siceraria endornavirus	LsEV	FB	KF562072	NC_023641	ssRNA(+)	0303.fasta	15390	plants	Complete genome	0.365442	non-segmented
1	Riboviria		Orthornavirae		Kitrinoviricota		Alsuviricetes		Martellivirales		Endornaviridae		Alphaendornavirus		Oryza rufipogon alphaendornavirus	E	Oryza rufipogon endornavirus	OrEV	W-1714	AB014344	NC_007649	ssRNA(+)	0304.fasta	14196	plants	Complete genome	0.35057	non-segmented
1	Riboviria		Orthornavirae		Kitrinoviricota		Alsuviricetes		Martellivirales		Endornaviridae		Alphaendornavirus		Oryza sativa alphaendornavirus	E	Oryza sativa endornavirus	OsEV	Nipponbare	D32136	NC_007647	ssRNA(+)	0305.fasta	14209	plants	Complete genome	0.338586	non-segmented
1	Riboviria		Orthornavirae		Kitrinoviricota		Alsuviricetes		Martellivirales		Endornaviridae		Alphaendornavirus		Persea americana alphaendornavirus 1	E	Persea americana endornavirus 1	PaEV1	Fuerte	JN880414	NC_016648	ssRNA(+)	0306.fasta	13713	plants	Complete genome	0.402406	non-segmented
1	Riboviria		Orthornavirae		Kitrinoviricota		Alsuviricetes		Martellivirales		Endornaviridae		Alphaendornavirus		Phaseolus vulgaris alphaendornavirus 1	E	Phaseolus vulgaris endornavirus 1	PvEV1	Brazil	KT456287	NC_039217	ssRNA(+)	0307.fasta	14375	plants	Complete genome	0.373092	non-segmented
1	Riboviria		Orthornavirae		Kitrinoviricota		Alsuviricetes		Martellivirales		Endornaviridae		Alphaendornavirus		Phaseolus vulgaris alphaendornavirus 2	E	Phaseolus vulgaris endornavirus 2	PvEV2	Brazil	KT456288	NC_038422	ssRNA(+)	0308.fasta	15130	plants	Complete genome	0.449629	non-segmented
1	Riboviria		Orthornavirae		Kitrinoviricota		Alsuviricetes		Martellivirales		Endornaviridae		Alphaendornavirus		Phaseolus vulgaris alphaendornavirus 3	E	Phaseolus vulgaris endornavirus 3	PvEV3	Clouseau	MG242064	NC_040558	ssRNA(+)	0309.fasta	15499	plants	Complete genome	0.424553	non-segmented
1	Riboviria		Orthornavirae		Kitrinoviricota		Alsuviricetes		Martellivirales		Endornaviridae		Alphaendornavirus		Phytophthora alphaendornavirus 1	E	Phytophthora endornavirus 1	PEV1	USA:OR	AJ877914	NC_007069	ssRNA(+)	0310.fasta	14124	protozoa	Complete genome	0.431247	non-segmented
1	Riboviria		Orthornavirae		Kitrinoviricota		Alsuviricetes		Martellivirales		Endornaviridae		Alphaendornavirus		Rhizoctonia cerealis alphaendornavirus 1	E	Rhizoctonia cerealis endornavirus 1	RcEV1	R0959	KF311065	NC_022619	ssRNA(+)	0311.fasta	17803	fungi	Complete genome	0.432213	non-segmented
1	Riboviria		Orthornavirae		Kitrinoviricota		Alsuviricetes		Martellivirales		Endornaviridae		Alphaendornavirus		Rhizoctonia solani alphaendornavirus 2	E	Rhizoctonia solani endornavirus 2	RsEV2	Illinois1	KT823701		ssRNA(+)			fungi	Complete genome
1	Riboviria		Orthornavirae		Kitrinoviricota		Alsuviricetes		Martellivirales		Endornaviridae		Alphaendornavirus		Vicia faba alphaendornavirus	E	Vicia faba endornavirus	VfEV	447	AJ000929	NC_007648	ssRNA(+)	0313.fasta	17942	plants	Complete genome	0.476196	non-segmented
1	Riboviria		Orthornavirae		Kitrinoviricota		Alsuviricetes		Martellivirales		Endornaviridae		Alphaendornavirus		Winged bean alphaendornavirus 1	E	winged bean endornavirus 1	WBEV1	Shikakumame	LC144945	NC_031336	ssRNA(+)	0314.fasta	14907	plants	Complete genome	0.413079	non-segmented
1	Riboviria		Orthornavirae		Kitrinoviricota		Alsuviricetes		Martellivirales		Endornaviridae		Alphaendornavirus		Yerba mate alphaendornavirus	E	yerba mate endornavirus	YmEV	INTA	KJ634409	NC_024455	ssRNA(+)	0315.fasta	14221	plants	Complete genome	0.356509	non-segmented
1	Riboviria		Orthornavirae		Kitrinoviricota		Alsuviricetes		Martellivirales		Endornaviridae		Betaendornavirus		Alternaria brassicicola betaendornavirus 1	E	Alternaria brassicicola endornavirus 1	AbEV1	1	KP239989	NC_026136	ssRNA(+)	0316.fasta	10515	fungi	Complete genome	0.485201	non-segmented
1	Riboviria		Orthornavirae		Kitrinoviricota		Alsuviricetes		Martellivirales		Endornaviridae		Betaendornavirus		Botrytis cinerea betaendornavirus 1	E	Botrytis cinerea endornavirus 1	BcEV1	HBtom-372	KU923747	NC_031752	ssRNA(+)	0317.fasta	11803	fungi	Complete genome	0.380672	non-segmented
1	Riboviria		Orthornavirae		Kitrinoviricota		Alsuviricetes		Martellivirales		Endornaviridae		Betaendornavirus		Gremmeniella abietina betaendornavirus 1	E	Gremmeniella abietina endornavirus 1	GaEV1	AU58	DQ399289	NC_007920	ssRNA(+)	0318.fasta	10598	fungi	Complete genome	0.378912	non-segmented
1	Riboviria		Orthornavirae		Kitrinoviricota		Alsuviricetes		Martellivirales		Endornaviridae		Betaendornavirus		Rosellinia necatrix betaendornavirus 1	E	Rosellinia necatrix endornavirus 1	RnEV1	W1141	LC076696	NC_030938	ssRNA(+)	0319.fasta	9870	fungi	Complete genome	0.394611	non-segmented
1	Riboviria		Orthornavirae		Kitrinoviricota		Alsuviricetes		Martellivirales		Endornaviridae		Betaendornavirus		Sclerotinia minor betaendornavirus 1	E	Sclerotinia minor endornavirus 1	SmEV1	LC22	MG255170	NC_040631	ssRNA(+)	0320.fasta	12883	fungi	Complete genome	0.419945	non-segmented
1	Riboviria		Orthornavirae		Kitrinoviricota		Alsuviricetes		Martellivirales		Endornaviridae		Betaendornavirus		Sclerotinia sclerotiorum betaendornavirus 1	E	Sclerotinia sclerotiorum endornavirus 1	SsEV1	11691	KJ123645	NC_023893	ssRNA(+)	0321.fasta	10753	fungi	Complete genome	0.366676	non-segmented
1	Riboviria		Orthornavirae		Kitrinoviricota		Alsuviricetes		Martellivirales		Endornaviridae		Betaendornavirus		Tuber aestivum betaendornavirus	E	Tuber aestivum endornavirus	TaEV	Jaszag	HQ380014	NC_014904	ssRNA(+)	0322.fasta	9959	fungi	Complete genome	0.403767	non-segmented
1	Riboviria		Orthornavirae		Kitrinoviricota		Alsuviricetes		Martellivirales		Kitaviridae		Blunervirus		Blueberry necrotic ring blotch virus	E	blueberry necrotic ring blotch virus	BNRBV	Georgia	RNA1: JN651148; RNA2: JN651149; RNA3: JN651150; RNA4: JN651151	RNA1: NC_016084; RNA2: NC_016085; RNA3: NC_016086; RNA4: NC_016087	ssRNA(+)	0323.fasta	14689	plants	Complete genome	0.417811	segmented
1	Riboviria		Orthornavirae		Kitrinoviricota		Alsuviricetes		Martellivirales		Kitaviridae		Blunervirus		Tea plant necrotic ring blotch virus	E	Tea plant necrotic ring blotch virus	TPNRBV		RNA1: MG781152; RNA2: MG781153; RNA3: MG781154; RNA4: MG781155	RNA1: NC_040401; RNA2: NC_040404; RNA3: NC_040403; RNA4: NC_040402	ssRNA(+)	0324.fasta	15634	plants	Complete genome	0.42265	segmented
1	Riboviria		Orthornavirae		Kitrinoviricota		Alsuviricetes		Martellivirales		Kitaviridae		Cilevirus		Citrus leprosis virus C	E	Citrus leprosis virus C	CiLVC	Cordeiropolis	RNA1: DQ352194; RNA2: DQ352195	RNA1: NC_008169; RNA2: NC_008170	ssRNA(+)	0325.fasta	14050	plants, invertebrates	Complete genome	0.417473	segmented
1	Riboviria		Orthornavirae		Kitrinoviricota		Alsuviricetes		Martellivirales		Kitaviridae		Cilevirus		Citrus leprosis virus C2	E	Citrus leprosis virus C2	CLVC2	L147V1	RNA1: JX000024; RNA2: JX000025	RNA1: NC_038848; RNA2: NC_038849	ssRNA(+)	0326.fasta	14075	plants, invertebrates	Complete genome	0.400218	segmented
1	Riboviria		Orthornavirae		Kitrinoviricota		Alsuviricetes		Martellivirales		Kitaviridae		Higrevirus		Hibiscus green spot virus 2	E	Hibiscus green spot virus 2	HGSV2	WAI 1/1	RNA1: HQ852052; RNA2: HQ852053; RNA3: HQ852054	RNA1: NC_016141; RNA2: NC_016143; RNA3: NC_016142	ssRNA(+)	0327.fasta	15183	plants	Complete genome	0.442372	segmented
1	Riboviria		Orthornavirae		Kitrinoviricota		Alsuviricetes		Martellivirales		Mayoviridae		Idaeovirus		Privet idaeovirus	E	privet leaf blotch-associated virus	PrLBaV		RNA1: LT221868; RNA2: LT221869	RNA1: NC_031341; RNA2: NC_031342	ssRNA(+)	0328.fasta	7962	plants	Complete genome	0.428442	segmented
1	Riboviria		Orthornavirae		Kitrinoviricota		Alsuviricetes		Martellivirales		Mayoviridae		Idaeovirus		Raspberry bushy dwarf virus	E	raspberry bushy dwarf virus	RBDV	R15	RNA1: S51557; RNA2: S55890	RNA1: NC_003739; RNA2: NC_003740	ssRNA(+)	0329.fasta	7924	plants	Complete genome	0.429426	segmented
1	Riboviria		Orthornavirae		Kitrinoviricota		Alsuviricetes		Martellivirales		Mayoviridae		Pteridovirus		Japanese holly fern mottle pteridovirus	E	Japanese holly fern mottle virus	JHFMoV	DI	RNA1: FJ907327; RNA2: FJ907329	RNA1: NC_013133; RNA2: NC_013134	ssRNA(+)	0330.fasta	9505	plants	Complete genome	0.461256	segmented
1	Riboviria		Orthornavirae		Kitrinoviricota		Alsuviricetes		Martellivirales		Mayoviridae		Pteridovirus		Maize associated pteridovirus	E	maize-associated pteridovirus	MaPV	160060	RNA1: MK112502; RNA2: MK112503		ssRNA(+)			plants	Complete coding genome
1	Riboviria		Orthornavirae		Kitrinoviricota		Alsuviricetes		Martellivirales		Togaviridae		Alphavirus		Aura virus	E	Aura virus	AURAV		AF126284	NC_003900	ssRNA(+)	0332.fasta	12035	invertebrates, vertebrates	Complete coding genome	0.484954	non-segmented
1	Riboviria		Orthornavirae		Kitrinoviricota		Alsuviricetes		Martellivirales		Togaviridae		Alphavirus		Barmah Forest virus	E	Barmah Forest virus	BFV	BH2193	U73745	NC_001786	ssRNA(+)	0333.fasta	11704	invertebrates, vertebrates	Complete genome	0.485426	non-segmented
1	Riboviria		Orthornavirae		Kitrinoviricota		Alsuviricetes		Martellivirales		Togaviridae		Alphavirus		Bebaru virus	E	bebaru virus	BEBV		HM147985	NC_016962	ssRNA(+)	0334.fasta	12091	invertebrates, vertebrates	Complete genome	0.515317	non-segmented
1	Riboviria		Orthornavirae		Kitrinoviricota		Alsuviricetes		Martellivirales		Togaviridae		Alphavirus		Cabassou virus	E	Cabassou virus; Venezuelan equine encephalitis virus V	CABV; VEEV-V	CaAr 508	AF075259	NC_038670	ssRNA(+)	0335.fasta	11610	invertebrates, vertebrates	Complete genome	0.492761	non-segmented
1	Riboviria		Orthornavirae		Kitrinoviricota		Alsuviricetes		Martellivirales		Togaviridae		Alphavirus		Chikungunya virus	E	chikungunya virus	CHIKV	S27-African	AF369024	NC_004162	ssRNA(+)	0336.fasta	12044	invertebrates, vertebrates	Complete genome	0.500549	non-segmented
2	Riboviria		Orthornavirae		Kitrinoviricota		Alsuviricetes		Martellivirales		Togaviridae		Alphavirus		Chikungunya virus	A	chikungunya virus	CHIKV	BRAZZA MRS1	KP003813		ssRNA(+)			invertebrates, vertebrates	Partial genome
1	Riboviria		Orthornavirae		Kitrinoviricota		Alsuviricetes		Martellivirales		Togaviridae		Alphavirus		Eastern equine encephalitis virus	E	eastern equine encephalitis virus North American	EEEV-NA	North American	X63135	NC_003899	ssRNA(+)	0338.fasta	11907	invertebrates, vertebrates	Complete genome	0.487076	non-segmented
1	Riboviria		Orthornavirae		Kitrinoviricota		Alsuviricetes		Martellivirales		Togaviridae		Alphavirus		Eilat virus	E	Eilat virus	EILV	EO329	JX678730	NC_018615	ssRNA(+)	0339.fasta	11858	invertebrates	Complete genome	0.535217	non-segmented
1	Riboviria		Orthornavirae		Kitrinoviricota		Alsuviricetes		Martellivirales		Togaviridae		Alphavirus		Everglades virus	E	Everglades virus; Venezuelan equine encephalitis virus II	EVEV; VEEV-II	Fe3-7c	AF075251	NC_038671	ssRNA(+)	0340.fasta	11608	invertebrates, vertebrates	Complete genome	0.498114	non-segmented
1	Riboviria		Orthornavirae		Kitrinoviricota		Alsuviricetes		Martellivirales		Togaviridae		Alphavirus		Fort Morgan virus	E	Fort Morgan virus	FMV	CM4-146	GQ281603	NC_013528	ssRNA(+)	0341.fasta	11593	invertebrates, vertebrates	Complete genome	0.48595	non-segmented
2	Riboviria		Orthornavirae		Kitrinoviricota		Alsuviricetes		Martellivirales		Togaviridae		Alphavirus		Fort Morgan virus	A	Buggy Creek virus	BUGCV		HM147986		ssRNA(+)			invertebrates, vertebrates	Complete genome
1	Riboviria		Orthornavirae		Kitrinoviricota		Alsuviricetes		Martellivirales		Togaviridae		Alphavirus		Getah virus	E	getah virus	GETV	swine	AY702913	NC_006558	ssRNA(+)	0343.fasta	11806	invertebrates, vertebrates	Complete genome	0.524905	non-segmented
2	Riboviria		Orthornavirae		Kitrinoviricota		Alsuviricetes		Martellivirales		Togaviridae		Alphavirus		Getah virus	A	getah virus; Sagiyama virus	GETV; SAGV		AB032553		ssRNA(+)			invertebrates, vertebrates	Complete genome
3	Riboviria		Orthornavirae		Kitrinoviricota		Alsuviricetes		Martellivirales		Togaviridae		Alphavirus		Getah virus	A	getah virus; alphavirus M1	GETV; ALPHAV-M1	M1	EF011023		ssRNA(+)			invertebrates, vertebrates	Complete genome
1	Riboviria		Orthornavirae		Kitrinoviricota		Alsuviricetes		Martellivirales		Togaviridae		Alphavirus		Highlands J virus	E	Highlands J virus	HJV	585-01	FJ827631	NC_012561	ssRNA(+)	0346.fasta	11740	invertebrates, vertebrates	Complete genome	0.490721	non-segmented
1	Riboviria		Orthornavirae		Kitrinoviricota		Alsuviricetes		Martellivirales		Togaviridae		Alphavirus		Madariaga virus	E	Madariaga virus; eastern equine encephalitis virus South American	MADV; EEEV-SA	PE-3.0818	DQ241303		ssRNA(+)			invertebrates, vertebrates	Complete genome
2	Riboviria		Orthornavirae		Kitrinoviricota		Alsuviricetes		Martellivirales		Togaviridae		Alphavirus		Madariaga virus	A	Madariaga virus; eastern equine encephalitis virus South American	MADV; EEEV-SA	BRA/BEAN5122/1956	KJ469640	NC_023812	ssRNA(+)	0348.fasta	11881	invertebrates, vertebrates	Complete genome	0.490937	non-segmented
3	Riboviria		Orthornavirae		Kitrinoviricota		Alsuviricetes		Martellivirales		Togaviridae		Alphavirus		Madariaga virus	A	Madariaga virus; eastern equine encephalitis virus South American	MADV; EEEV-SA	BeAr436087	EF151503		ssRNA(+)			invertebrates, vertebrates	Complete genome
1	Riboviria		Orthornavirae		Kitrinoviricota		Alsuviricetes		Martellivirales		Togaviridae		Alphavirus		Mayaro virus	E	Mayaro virus	MAYV		AF237947	NC_003417	ssRNA(+)	0350.fasta	11619	invertebrates, vertebrates	Complete genome	0.503723	non-segmented
1	Riboviria		Orthornavirae		Kitrinoviricota		Alsuviricetes		Martellivirales		Togaviridae		Alphavirus		Middelburg virus	E	Middelburg virus	MIDV	ArB-8842	KM115530	NC_024887	ssRNA(+)	0351.fasta	11780	invertebrates, vertebrates	Complete genome	0.529157	non-segmented
2	Riboviria		Orthornavirae		Kitrinoviricota		Alsuviricetes		Martellivirales		Togaviridae		Alphavirus		Middelburg virus	A	Middelburg virus	MIDV	857	EF536323		ssRNA(+)			invertebrates, vertebrates	Complete coding genome
1	Riboviria		Orthornavirae		Kitrinoviricota		Alsuviricetes		Martellivirales		Togaviridae		Alphavirus		Mosso das Pedras virus	E	Mosso das Pedras virus; Venezuelan equine encephalitis virus IF	MDPV; VEEV-IF	78V-3531	AF075257	NC_038857	ssRNA(+)	0353.fasta	11685	invertebrates, vertebrates	Complete genome	0.496469	non-segmented
1	Riboviria		Orthornavirae		Kitrinoviricota		Alsuviricetes		Martellivirales		Togaviridae		Alphavirus		Mucambo virus	E	Mucambo virus; Venezuelan equine encephalitis virus IIIA	MUCV; VEEV-IIIA	Mucambo BeAn 8	AF075253	NC_038672	ssRNA(+)	0354.fasta	11621	invertebrates, vertebrates	Complete genome	0.482108	non-segmented
1	Riboviria		Orthornavirae		Kitrinoviricota		Alsuviricetes		Martellivirales		Togaviridae		Alphavirus		Ndumu virus	E	Ndumu virus	NDUV		HM147989	NC_016959	ssRNA(+)	0355.fasta	11898	invertebrates, vertebrates	Complete genome	0.499829	non-segmented
1	Riboviria		Orthornavirae		Kitrinoviricota		Alsuviricetes		Martellivirales		Togaviridae		Alphavirus		Onyong-nyong virus	E	o'nyong-nyong virus	ONNV	SG650	AF079456		ssRNA(+)			invertebrates, vertebrates	Complete genome
1	Riboviria		Orthornavirae		Kitrinoviricota		Alsuviricetes		Martellivirales		Togaviridae		Alphavirus		Onyong-nyong virus	A	o'nyong-nyong virus; Igbo Ora virus	ONNV; IGORV	IBH10964	AF079457		ssRNA(+)			invertebrates, vertebrates	Complete genome
1	Riboviria		Orthornavirae		Kitrinoviricota		Alsuviricetes		Martellivirales		Togaviridae		Alphavirus		Onyong-nyong virus	A	o'nyong-nyong virus	ONNV	Gulu	M20303	NC_001512	ssRNA(+)	0358.fasta	12056	invertebrates, vertebrates	Complete genome	0.483405	non-segmented
1	Riboviria		Orthornavirae		Kitrinoviricota		Alsuviricetes		Martellivirales		Togaviridae		Alphavirus		Pixuna virus	E	Pixuna virus; Venezuelan equine encephalitis virus IV	PIXV; VEEV-IV	BeAr 34645	AF075256	NC_038673	ssRNA(+)	0359.fasta	11576	invertebrates, vertebrates	Complete genome	0.532899	non-segmented
1	Riboviria		Orthornavirae		Kitrinoviricota		Alsuviricetes		Martellivirales		Togaviridae		Alphavirus		Rio Negro virus	E	Rio Negro virus; Venezuelan equine encephalitis virus VI	RNV; VEEV-VI	AG80-663	AF075258	NC_038674	ssRNA(+)	0360.fasta	11722	invertebrates, vertebrates	Complete genome	0.486743	non-segmented
1	Riboviria		Orthornavirae		Kitrinoviricota		Alsuviricetes		Martellivirales		Togaviridae		Alphavirus		Ross River virus	E	Ross River virus	RRV	QML 1	GQ433354		ssRNA(+)			invertebrates, vertebrates	Complete genome
2	Riboviria		Orthornavirae		Kitrinoviricota		Alsuviricetes		Martellivirales		Togaviridae		Alphavirus		Ross River virus	A	Ross River virus	RRV	NB5092	M20162	NC_001544	ssRNA(+)	0362.fasta	11872	invertebrates, vertebrates	Complete genome	0.514303	non-segmented
1	Riboviria		Orthornavirae		Kitrinoviricota		Alsuviricetes		Martellivirales		Togaviridae		Alphavirus		Salmon pancreas disease virus	E	salmon pancreas disease virus; sleeping disease virus	SPDV; SDV		AJ316246	NC_003433	ssRNA(+)	0363.fasta	12124	vertebrates	Complete genome	0.563749	non-segmented
1	Riboviria		Orthornavirae		Kitrinoviricota		Alsuviricetes		Martellivirales		Togaviridae		Alphavirus		Semliki Forest virus	E	Semliki Forest virus	SFV		X04129	NC_003215	ssRNA(+)	0364.fasta	11658	invertebrates, vertebrates	Complete genome	0.532279	non-segmented
2	Riboviria		Orthornavirae		Kitrinoviricota		Alsuviricetes		Martellivirales		Togaviridae		Alphavirus		Semliki Forest virus	A	Semliki Forest virus	SFV	AMH002650	JF972635		ssRNA(+)			invertebrates, vertebrates	Partial genome
1	Riboviria		Orthornavirae		Kitrinoviricota		Alsuviricetes		Martellivirales		Togaviridae		Alphavirus		Sindbis virus	E	Sindbis virus	SINV	HRsp	J02363	NC_001547	ssRNA(+)	0366.fasta	11916	invertebrates, vertebrates	Complete genome	0.509097	non-segmented
2	Riboviria		Orthornavirae		Kitrinoviricota		Alsuviricetes		Martellivirales		Togaviridae		Alphavirus		Sindbis virus	A	Sindbis virus; Ockelbo virus	SINV; OCKV	Edsbyn 82-5	M69205		ssRNA(+)			invertebrates, vertebrates	Complete genome
3	Riboviria		Orthornavirae		Kitrinoviricota		Alsuviricetes		Martellivirales		Togaviridae		Alphavirus		Sindbis virus	A	Sindbis virus; Babanki virus	SINV; BABV		HM147984		ssRNA(+)			invertebrates, vertebrates	Complete genome
4	Riboviria		Orthornavirae		Kitrinoviricota		Alsuviricetes		Martellivirales		Togaviridae		Alphavirus		Sindbis virus	A	Sindbis virus	SINV	XJ 160	AF103728		ssRNA(+)			invertebrates, vertebrates	Complete genome
5	Riboviria		Orthornavirae		Kitrinoviricota		Alsuviricetes		Martellivirales		Togaviridae		Alphavirus		Sindbis virus	A	Sindbis virus	SINV	SW6562	AF429428		ssRNA(+)			invertebrates, vertebrates	Complete genome
1	Riboviria		Orthornavirae		Kitrinoviricota		Alsuviricetes		Martellivirales		Togaviridae		Alphavirus		Southern elephant seal virus	E	southern elephant seal virus	SESV		HM147990	NC_016960	ssRNA(+)	0371.fasta	11466	invertebrates, vertebrates	Complete genome	0.48627	non-segmented
1	Riboviria		Orthornavirae		Kitrinoviricota		Alsuviricetes		Martellivirales		Togaviridae		Alphavirus		Tonate virus	E	Tonate virus; Venezuelan equine encephalitis virus IIIB	TONV; VEEV-IIIB	CaAn 410d	AF075254	NC_038675	ssRNA(+)	0372.fasta	11763	invertebrates, vertebrates	Complete genome	0.490429	non-segmented
1	Riboviria		Orthornavirae		Kitrinoviricota		Alsuviricetes		Martellivirales		Togaviridae		Alphavirus		Trocara virus	E	Trocara virus	TROV		HM147991	NC_043402	ssRNA(+)	0373.fasta	12345	invertebrates	Partial genome	0.477933	non-segmented
2	Riboviria		Orthornavirae		Kitrinoviricota		Alsuviricetes		Martellivirales		Togaviridae		Alphavirus		Trocara virus	A	Trocara virus	TROV	BeAr422431	AF252265	NC_043198	ssRNA(+)	0374.fasta	1095	invertebrates	Partial genome	0.473477	non-segmented
1	Riboviria		Orthornavirae		Kitrinoviricota		Alsuviricetes		Martellivirales		Togaviridae		Alphavirus		Una virus	E	Una virus	UNAV		HM147992	NC_043403	ssRNA(+)	0375.fasta	12251	invertebrates, vertebrates	Partial genome	0.504839	non-segmented
2	Riboviria		Orthornavirae		Kitrinoviricota		Alsuviricetes		Martellivirales		Togaviridae		Alphavirus		Una virus	A	Una virus	UNAV	BeAr 13136	U94603	NC_043199	ssRNA(+)	0376.fasta	460	invertebrates, vertebrates	Partial genome	0.513995	non-segmented
1	Riboviria		Orthornavirae		Kitrinoviricota		Alsuviricetes		Martellivirales		Togaviridae		Alphavirus		Venezuelan equine encephalitis virus	E	Venezuelan equine encephalitis virus; Venezuelan equine encephalitis virus IAB	VEEV; VEEV-IAB	Trinidad donkey	L01442		ssRNA(+)			invertebrates, vertebrates	Complete genome
2	Riboviria		Orthornavirae		Kitrinoviricota		Alsuviricetes		Martellivirales		Togaviridae		Alphavirus		Venezuelan equine encephalitis virus	A	Venezuelan equine encephalitis virus; Venezuelan equine encephalitis virus IC	VEEV; VEEV-IC	P676	AF375051		ssRNA(+)			invertebrates, vertebrates	Complete genome
3	Riboviria		Orthornavirae		Kitrinoviricota		Alsuviricetes		Martellivirales		Togaviridae		Alphavirus		Venezuelan equine encephalitis virus	A	Venezuelan equine encephalitis virus; Venezuelan equine encephalitis virus ID	VEEV; VEEV-ID	3880	L00930		ssRNA(+)			invertebrates, vertebrates	Complete genome
4	Riboviria		Orthornavirae		Kitrinoviricota		Alsuviricetes		Martellivirales		Togaviridae		Alphavirus		Venezuelan equine encephalitis virus	A	Venezuelan equine encephalitis virus; Venezuelan equine encephalitis virus IE	VEEV; VEEV-IE	68U201	U34999		ssRNA(+)			invertebrates, vertebrates	Complete genome
5	Riboviria		Orthornavirae		Kitrinoviricota		Alsuviricetes		Martellivirales		Togaviridae		Alphavirus		Venezuelan equine encephalitis virus	A	Venezuelan equine encephalitis virus; Venezuelan equine encephalitis virus IIIC	VEEV; VEEV-IIIC	71D-1252	AF075255		ssRNA(+)			invertebrates, vertebrates	Complete genome
1	Riboviria		Orthornavirae		Kitrinoviricota		Alsuviricetes		Martellivirales		Togaviridae		Alphavirus		Western equine encephalitis virus	E	western equine encephalitis virus; western equine encephalitis virus South American	WEEV; WEEV-SA	AG80-646	GQ287646		ssRNA(+)			invertebrates, vertebrates	Complete genome
2	Riboviria		Orthornavirae		Kitrinoviricota		Alsuviricetes		Martellivirales		Togaviridae		Alphavirus		Western equine encephalitis virus	A	western equine encephalitis virus; western equine encephalitis virus North American	WEEV; WEEV-NA	71V-1658	AF214040	NC_003908	ssRNA(+)	0383.fasta	11719	invertebrates, vertebrates	Complete genome	0.491994	non-segmented
1	Riboviria		Orthornavirae		Kitrinoviricota		Alsuviricetes		Martellivirales		Togaviridae		Alphavirus		Whataroa virus	E	Whataroa virus	WHATV		HM147993	NC_016961	ssRNA(+)	0384.fasta	11828	invertebrates, vertebrates	Complete genome	0.492774	non-segmented
1	Riboviria		Orthornavirae		Kitrinoviricota		Alsuviricetes		Martellivirales		Virgaviridae		Furovirus		Chinese wheat mosaic virus	E	Chinese wheat mosaic virus	CWMV	Yantai China	RNA1: AJ012005; RNA2: AJ012006	RNA1: NC_002359; RNA2: NC_002356	ssRNA(+)	0385.fasta	11001	plants	Complete genome	0.437686	segmented
1	Riboviria		Orthornavirae		Kitrinoviricota		Alsuviricetes		Martellivirales		Virgaviridae		Furovirus		Japanese soil-borne wheat mosaic virus	E	Japanese soil-borne wheat mosaic virus	JSBWMV	JT	RNA1: AB033689; RNA2: AB033690	RNA1: NC_038850; RNA2: NC_038851	ssRNA(+)	0386.fasta	11287	plants	Complete genome	0.433217	segmented
2	Riboviria		Orthornavirae		Kitrinoviricota		Alsuviricetes		Martellivirales		Virgaviridae		Furovirus		Japanese soil-borne wheat mosaic virus	A	French barley mosaic virus	FBMV		AJ749657; AJ749658		ssRNA(+)			plants	Partial genome
1	Riboviria		Orthornavirae		Kitrinoviricota		Alsuviricetes		Martellivirales		Virgaviridae		Furovirus		Oat golden stripe virus	E	oat golden stripe virus	OGSV	United Kingdom	RNA1: AJ132578; RNA2: AJ132579	RNA1: NC_002358; RNA2: NC_002357	ssRNA(+)	0388.fasta	10614	plants	Complete genome	0.441367	segmented
1	Riboviria		Orthornavirae		Kitrinoviricota		Alsuviricetes		Martellivirales		Virgaviridae		Furovirus		Soil-borne cereal mosaic virus	E	European wheat mosaic virus; Soil-borne rye mosaic virus	SBCMV	France	RNA1: AJ132576; RNA2: AJ132577	RNA1: NC_002351; RNA2: NC_002330	ssRNA(+)	0389.fasta	10998	plants	Complete genome	0.435391	segmented
1	Riboviria		Orthornavirae		Kitrinoviricota		Alsuviricetes		Martellivirales		Virgaviridae		Furovirus		Soil-borne wheat mosaic virus	E	soil-borne wheat mosaic virus	SBWMV	US_Nebraska 1981 wild type	RNA1: L07937; RNA2: L07938	RNA1: NC_002041; RNA2: NC_002042	ssRNA(+)	0390.fasta	10982	plants	Complete genome	0.436788	segmented
1	Riboviria		Orthornavirae		Kitrinoviricota		Alsuviricetes		Martellivirales		Virgaviridae		Furovirus		Sorghum chlorotic spot virus	E	Sorghum chlorotic spot virus	SrCSV	Shirako	RNA1: AB033691; RNA2: AB033692	RNA1: NC_004014; RNA2: NC_004015	ssRNA(+)	0391.fasta	10580	plants	Complete genome	0.448527	segmented
1	Riboviria		Orthornavirae		Kitrinoviricota		Alsuviricetes		Martellivirales		Virgaviridae		Goravirus		Drakaea virus A	E	Drakaea virus A	DrVA	Canning Mills	RNA1: KP760461; RNA2: KP760462	RNA1: NC_043398; RNA2: NC_043399	ssRNA(+)	0392.fasta	7772	plants	Partial genome	0.394359	segmented
1	Riboviria		Orthornavirae		Kitrinoviricota		Alsuviricetes		Martellivirales		Virgaviridae		Goravirus		Gentian ovary ringspot virus	E	gentian ovary ringspot virus	GORV	S	RNA1: AB976029; RNA2: AB976030	RNA1: NC_024501; RNA2: NC_024502	ssRNA(+)	0393.fasta	9719	plants	Complete genome	0.403948	segmented
1	Riboviria		Orthornavirae		Kitrinoviricota		Alsuviricetes		Martellivirales		Virgaviridae		Hordeivirus		Anthoxanthum latent blanching virus	E	Anthoxanthum latent blanching virus	ALBV	UK/Aberystwyth			ssRNA(+)			plants	No entry in Genbank
1	Riboviria		Orthornavirae		Kitrinoviricota		Alsuviricetes		Martellivirales		Virgaviridae		Hordeivirus		Barley stripe mosaic virus	E	barley stripe mosaic virus	BSMV	Type strain	RNA1: J04342; RNA2: X03854; RNA3: M16576	RNA1: NC_003469; RNA2: NC_003481; RNA3: NC_003478	ssRNA(+)	0395.fasta	10566	plants	Complete genome	0.425839	segmented
1	Riboviria		Orthornavirae		Kitrinoviricota		Alsuviricetes		Martellivirales		Virgaviridae		Hordeivirus		Lychnis ringspot virus	E	Lychnis ringspot virus	LRSV	USA/California	RNA2: Z46351; RNA3: Z46353	RNA2: NC_038932; RNA3: NC_038933	ssRNA(+)	0396.fasta	4757	plants	Partial genome	0.410695	segmented
1	Riboviria		Orthornavirae		Kitrinoviricota		Alsuviricetes		Martellivirales		Virgaviridae		Hordeivirus		Poa semilatent virus	E	Poa semilatent virus	PSLV	Canadian	RNA2: M81486; RNA3: M81487	RNA2: NC_043400; RNA3: NC_043401	ssRNA(+)	0397.fasta	5424	plants	Partial genome	0.432553	segmented
1	Riboviria		Orthornavirae		Kitrinoviricota		Alsuviricetes		Martellivirales		Virgaviridae		Pecluvirus		Indian peanut clump virus	E	Indian peanut clump virus	IPCV	Hyderabad serotype	RNA1: X99149; RNA2: AF447397	RNA1: NC_004729; RNA2: NC_004730	ssRNA(+)	0398.fasta	10627	plants	Complete genome	0.435269	segmented
1	Riboviria		Orthornavirae		Kitrinoviricota		Alsuviricetes		Martellivirales		Virgaviridae		Pecluvirus		Peanut clump virus	E	peanut clump virus	PCV	87/TGTA2	RNA1: X78602; RNA2: L07269	RNA1: NC_003672; RNA2: NC_003668	ssRNA(+)	0399.fasta	10667	plants	Complete genome	0.429586	segmented
1	Riboviria		Orthornavirae		Kitrinoviricota		Alsuviricetes		Martellivirales		Virgaviridae		Pomovirus		Beet soil-borne virus	E	beet soil-borne virus	BSBV	Ahlum	RNA1: Z97873; RNA2: U64512; RNA3: Z66493	RNA1: NC_003520; RNA2: NC_003518; RNA3: NC_003519	ssRNA(+)	0400.fasta	12653	plants	Complete genome	0.400617	segmented
1	Riboviria		Orthornavirae		Kitrinoviricota		Alsuviricetes		Martellivirales		Virgaviridae		Pomovirus		Beet virus Q	E	beet virus Q	BVQ	Koenig	RNA1: AJ223596; RNA2: AJ223597; RNA3: AJ223598	RNA1: NC_003510; RNA2: NC_003511; RNA3: NC_003512	ssRNA(+)	0401.fasta	11766	plants	Complete genome	0.41743	segmented
1	Riboviria		Orthornavirae		Kitrinoviricota		Alsuviricetes		Martellivirales		Virgaviridae		Pomovirus		Broad bean necrosis virus	E	broad bean necrosis virus	BBNV	Namba	RNA1: D86636; RNA2: D86637; RNA3: D86638	RNA1: NC_004423; RNA2: NC_004424; RNA3: NC_004425	ssRNA(+)	0402.fasta	11199	plants	Complete genome	0.386497	segmented
1	Riboviria		Orthornavirae		Kitrinoviricota		Alsuviricetes		Martellivirales		Virgaviridae		Pomovirus		Colombian potato soil-borne virus	E	Colombian potato soil-borne virus	CPSBV	IS9	RNA1: KT225271; RNA2: KT225272; RNA3: KT225273	RNA1: NC_029034; RNA2: NC_029035; RNA3: NC_029037	ssRNA(+)	0403.fasta	12760	plants	Complete genome	0.443189	segmented
1	Riboviria		Orthornavirae		Kitrinoviricota		Alsuviricetes		Martellivirales		Virgaviridae		Pomovirus		Potato mop-top virus	E	potato mop-top virus	PMTV	Swedish	RNA1: AJ238607; RNA2: AJ243719; RNA3: AJ277556	RNA1: NC_003723; RNA2: NC_003724; RNA3: NC_003725	ssRNA(+)	0404.fasta	12496	plants	Complete genome	0.42809	segmented
1	Riboviria		Orthornavirae		Kitrinoviricota		Alsuviricetes		Martellivirales		Virgaviridae		Tobamovirus		Bell pepper mottle virus	E	bell pepper mottle virus	BPMV	Netherlands	DQ355023	NC_009642	ssRNA(+)	0405.fasta	6529	plants	Complete genome	0.429265	non-segmented
1	Riboviria		Orthornavirae		Kitrinoviricota		Alsuviricetes		Martellivirales		Virgaviridae		Tobamovirus		Brugmansia mild mottle virus	E	Brugmansia mild mottle virus	BrMMV	2373	AM398436	NC_010944	ssRNA(+)	0406.fasta	6533	plants	Complete genome	0.433333	non-segmented
1	Riboviria		Orthornavirae		Kitrinoviricota		Alsuviricetes		Martellivirales		Virgaviridae		Tobamovirus		Cactus mild mottle virus	E	cactus mild mottle virus	CMMoV	Kr	EU043335	NC_011803	ssRNA(+)	0407.fasta	6598	plants	Complete genome	0.429014	non-segmented
1	Riboviria		Orthornavirae		Kitrinoviricota		Alsuviricetes		Martellivirales		Virgaviridae		Tobamovirus		Clitoria yellow mottle virus	E	Clitoria yellow mottle virus	CliYMV	Larrimah	JN566124	NC_016519	ssRNA(+)	0408.fasta	6668	plants	Complete genome	0.431703	non-segmented
1	Riboviria		Orthornavirae		Kitrinoviricota		Alsuviricetes		Martellivirales		Virgaviridae		Tobamovirus		Cucumber fruit mottle mosaic virus	E	cucumber fruit mottle mosaic virus	CFMMV	Wang	AF321057	NC_002633	ssRNA(+)	0409.fasta	6722	plants	Complete genome	0.43633	non-segmented
1	Riboviria		Orthornavirae		Kitrinoviricota		Alsuviricetes		Martellivirales		Virgaviridae		Tobamovirus		Cucumber green mottle mosaic virus	E	cucumber green mottle mosaic virus	CGMMV	SH	D12505	NC_001801	ssRNA(+)	0410.fasta	6582	plants	Complete genome	0.431857	non-segmented
1	Riboviria		Orthornavirae		Kitrinoviricota		Alsuviricetes		Martellivirales		Virgaviridae		Tobamovirus		Cucumber mottle virus	E	cucumber mottle virus	CMoV	Kubota	AB261167	NC_008614	ssRNA(+)	0411.fasta	6631	plants	Complete genome	0.437856	non-segmented
1	Riboviria		Orthornavirae		Kitrinoviricota		Alsuviricetes		Martellivirales		Virgaviridae		Tobamovirus		Frangipani mosaic virus	E	Frangipani mosaic virus	FrMV	P	HM026454	NC_014546	ssRNA(+)	0412.fasta	6793	plants	Complete genome	0.393416	non-segmented
1	Riboviria		Orthornavirae		Kitrinoviricota		Alsuviricetes		Martellivirales		Virgaviridae		Tobamovirus		Hibiscus latent Fort Pierce virus	E	Hibiscus latent Fort Pierce virus	HLFPV	J	AB917427	NC_025381	ssRNA(+)	0413.fasta	6612	plants	Complete genome	0.405523	non-segmented
1	Riboviria		Orthornavirae		Kitrinoviricota		Alsuviricetes		Martellivirales		Virgaviridae		Tobamovirus		Hibiscus latent Singapore virus	E	Hibiscus latent Singapore virus	HLSV	Singapore	AF395898	NC_008310	ssRNA(+)	0414.fasta	6641	plants	Complete genome	0.417398	non-segmented
1	Riboviria		Orthornavirae		Kitrinoviricota		Alsuviricetes		Martellivirales		Virgaviridae		Tobamovirus		Kyuri green mottle mosaic virus	E	Kyuri green mottle mosaic virus	KGMMV	C1	AJ295948	NC_003610	ssRNA(+)	0415.fasta	6671	plants	Complete genome	0.453626	non-segmented
1	Riboviria		Orthornavirae		Kitrinoviricota		Alsuviricetes		Martellivirales		Virgaviridae		Tobamovirus		Maracuja mosaic virus	E	maracuja mosaic virus	MarMV	Peru	DQ356949	NC_008716	ssRNA(+)	0416.fasta	6945	plants	Complete genome	0.449588	non-segmented
1	Riboviria		Orthornavirae		Kitrinoviricota		Alsuviricetes		Martellivirales		Virgaviridae		Tobamovirus		Obuda pepper virus	E	Obuda pepper virus	ObPV	Ob	D13438	NC_003852	ssRNA(+)	0417.fasta	6650	plants	Complete genome	0.413698	non-segmented
1	Riboviria		Orthornavirae		Kitrinoviricota		Alsuviricetes		Martellivirales		Virgaviridae		Tobamovirus		Odontoglossum ringspot virus	E	Odontoglossum ringspot virus	ORSV	18KDa coat protein	X82130	NC_001728	ssRNA(+)	0418.fasta	6773	plants	Complete genome	0.395412	non-segmented
1	Riboviria		Orthornavirae		Kitrinoviricota		Alsuviricetes		Martellivirales		Virgaviridae		Tobamovirus		Opuntia chlorotic ringspot virus	E	Sammons's Opuntia virus	SOV	SOV			ssRNA(+)			plants	No entry in Genbank
1	Riboviria		Orthornavirae		Kitrinoviricota		Alsuviricetes		Martellivirales		Virgaviridae		Tobamovirus		Paprika mild mottle virus	E	paprika mild mottle virus	PaMMV	Japanese	AB089381	NC_004106	ssRNA(+)	0420.fasta	6675	plants	Complete genome	0.411206	non-segmented
1	Riboviria		Orthornavirae		Kitrinoviricota		Alsuviricetes		Martellivirales		Virgaviridae		Tobamovirus		Passion fruit mosaic virus	E	passion fruit mosaic virus	PFMV	USA	HQ389540	NC_015552	ssRNA(+)	0421.fasta	6947	plants	Complete genome	0.450655	non-segmented
1	Riboviria		Orthornavirae		Kitrinoviricota		Alsuviricetes		Martellivirales		Virgaviridae		Tobamovirus		Pepper mild mottle virus	E	pepper mild mottle virus	PMMoV	S	M81413	NC_003630	ssRNA(+)	0422.fasta	6504	plants	Complete genome	0.423071	non-segmented
1	Riboviria		Orthornavirae		Kitrinoviricota		Alsuviricetes		Martellivirales		Virgaviridae		Tobamovirus		Plumeria mosaic virus	E	Plumeria mosaic virus	PluMV	Plu-Ind-1	KJ395757	NC_026816	ssRNA(+)	0423.fasta	6855	plants	Complete genome	0.404957	non-segmented
1	Riboviria		Orthornavirae		Kitrinoviricota		Alsuviricetes		Martellivirales		Virgaviridae		Tobamovirus		Rattail cactus necrosis-associated virus	E	rattail cactus necrosis-associated virus	RCNaV	South Korea	JF729471	NC_016442	ssRNA(+)	0424.fasta	6671	plants	Complete genome	0.446727	non-segmented
1	Riboviria		Orthornavirae		Kitrinoviricota		Alsuviricetes		Martellivirales		Virgaviridae		Tobamovirus		Rehmannia mosaic virus	E	Rehmannia mosaic virus	RheMV	Henan	EF375551	NC_009041	ssRNA(+)	0425.fasta	6541	plants	Complete genome	0.431516	non-segmented
1	Riboviria		Orthornavirae		Kitrinoviricota		Alsuviricetes		Martellivirales		Virgaviridae		Tobamovirus		Ribgrass mosaic virus	E	ribgrass mosaic virus	RMV	Kons.1105-R14	HQ667979	NC_002792	ssRNA(+)	0426.fasta	6455	plants	Complete genome	0.44026	non-segmented
1	Riboviria		Orthornavirae		Kitrinoviricota		Alsuviricetes		Martellivirales		Virgaviridae		Tobamovirus		Streptocarpus flower break virus	E	Streptocarpus flower break virus	SFBV	Willingmann	AM040955	NC_008365	ssRNA(+)	0427.fasta	6433	plants	Complete genome	0.416508	non-segmented
1	Riboviria		Orthornavirae		Kitrinoviricota		Alsuviricetes		Martellivirales		Virgaviridae		Tobamovirus		Sunn-hemp mosaic virus	E	sunn-hemp mosaic virus	SHMV	SHMV	U47034; J02413	NC_043383; NC_043384	ssRNA(+)	0428.fasta	6778	plants	Partial genome	0.443438	segmented
1	Riboviria		Orthornavirae		Kitrinoviricota		Alsuviricetes		Martellivirales		Virgaviridae		Tobamovirus		Tobacco latent virus	E	tobacco latent virus; Nigerian tobacco latent virus	TLV1	TLV1	AY137775	NC_038703	ssRNA(+)	0429.fasta	1490	plants	Partial genome	0.412342	non-segmented
1	Riboviria		Orthornavirae		Kitrinoviricota		Alsuviricetes		Martellivirales		Virgaviridae		Tobamovirus		Tobacco mild green mosaic virus	E	tobacco mild green mosaic virus	TMGMV	Solis	M34077	NC_001556	ssRNA(+)	0430.fasta	6509	plants	Complete genome	0.409676	non-segmented
1	Riboviria		Orthornavirae		Kitrinoviricota		Alsuviricetes		Martellivirales		Virgaviridae		Tobamovirus		Tobacco mosaic virus	E	tobacco mosaic virus	TMV	variant 1	V01408	NC_001367	ssRNA(+)	0431.fasta	6539	plants	Complete genome	0.433099	non-segmented
1	Riboviria		Orthornavirae		Kitrinoviricota		Alsuviricetes		Martellivirales		Virgaviridae		Tobamovirus		Tomato brown rugose fruit virus	E	tomato brown rugose fruit virus	TBRFV	Tom1-Jo	KT383474	NC_028478	ssRNA(+)	0432.fasta	6564	plants	Complete genome	0.414832	non-segmented
1	Riboviria		Orthornavirae		Kitrinoviricota		Alsuviricetes		Martellivirales		Virgaviridae		Tobamovirus		Tomato mosaic virus	E	tomato mosaic virus	ToMV	Queensland	AF332868	NC_002692	ssRNA(+)	0433.fasta	6526	plants	Complete genome	0.416927	non-segmented
1	Riboviria		Orthornavirae		Kitrinoviricota		Alsuviricetes		Martellivirales		Virgaviridae		Tobamovirus		Tomato mottle mosaic virus	E	tomato mottle mosaic virus	ToMMV	MX5	KF477193	NC_022230	ssRNA(+)	0434.fasta	6560	plants	Complete genome	0.424271	non-segmented
1	Riboviria		Orthornavirae		Kitrinoviricota		Alsuviricetes		Martellivirales		Virgaviridae		Tobamovirus		Tropical soda apple mosaic virus	E	tropical soda apple mosaic virus	TSAMV	Okeechobee	KU659022	NC_030229	ssRNA(+)	0435.fasta	6524	plants	Complete genome	0.413105	non-segmented
1	Riboviria		Orthornavirae		Kitrinoviricota		Alsuviricetes		Martellivirales		Virgaviridae		Tobamovirus		Turnip vein-clearing virus	E	turnip vein-clearing virus	TVCV	OSU	U03387	NC_001873	ssRNA(+)	0436.fasta	6460	plants	Complete genome	0.440893	non-segmented
1	Riboviria		Orthornavirae		Kitrinoviricota		Alsuviricetes		Martellivirales		Virgaviridae		Tobamovirus		Ullucus mild mottle virus	E	Ullucus mild mottle virus	UMMV	UMMV			ssRNA(+)			plants	No entry in Genbank
1	Riboviria		Orthornavirae		Kitrinoviricota		Alsuviricetes		Martellivirales		Virgaviridae		Tobamovirus		Wasabi mottle virus	E	wasabi mottle virus	WMoV	Shizuoka	AB017503	NC_003355	ssRNA(+)	0438.fasta	6439	plants	Complete genome	0.4353	non-segmented
1	Riboviria		Orthornavirae		Kitrinoviricota		Alsuviricetes		Martellivirales		Virgaviridae		Tobamovirus		Yellow tailflower mild mottle virus	E	yellow tailflower mild mottle virus	YTMMV	Cervantes	KF495564	NC_022801	ssRNA(+)	0439.fasta	6556	plants	Complete genome	0.406133	non-segmented
1	Riboviria		Orthornavirae		Kitrinoviricota		Alsuviricetes		Martellivirales		Virgaviridae		Tobamovirus		Youcai mosaic virus	E	youcai mosaic virus; oil-seed rape mosaic virus	YoMV		U30944	NC_004422	ssRNA(+)	0440.fasta	6445	plants	Complete genome	0.44367	non-segmented
1	Riboviria		Orthornavirae		Kitrinoviricota		Alsuviricetes		Martellivirales		Virgaviridae		Tobamovirus		Zucchini green mottle mosaic virus	E	zucchini green mottle mosaic virus	ZGMMV	K	AJ295949	NC_003878	ssRNA(+)	0441.fasta	6673	plants	Complete genome	0.440987	non-segmented
1	Riboviria		Orthornavirae		Kitrinoviricota		Alsuviricetes		Martellivirales		Virgaviridae		Tobravirus		Pea early-browning virus	E	pea early-browning virus	PEBV	SP5	RNA1: X14006; RNA2: X51828	RNA1: NC_002036; RNA2: NC_001368	ssRNA(+)	0442.fasta	10726	plants	Complete genome	0.404568	segmented
1	Riboviria		Orthornavirae		Kitrinoviricota		Alsuviricetes		Martellivirales		Virgaviridae		Tobravirus		Pepper ringspot virus	E	pepper ringspot virus	PepRSV	CAM	RNA1: L23972; RNA2: X03241	RNA1: NC_003669; RNA2: NC_003670	ssRNA(+)	0443.fasta	8873	plants	Complete genome	0.414883	segmented
1	Riboviria		Orthornavirae		Kitrinoviricota		Alsuviricetes		Martellivirales		Virgaviridae		Tobravirus		Tobacco rattle virus	E	tobacco rattle virus	TRV	PpK20	RNA1: AF166084; RNA2: Z36974	RNA1: NC_003805; RNA2: NC_003811	ssRNA(+)	0444.fasta	10920	plants	Complete genome	0.420806	segmented
1	Riboviria		Orthornavirae		Kitrinoviricota		Alsuviricetes		Tymovirales		Alphaflexiviridae		Allexivirus		Alfalfa virus S	E	Alfalfa virus S	AVS	98.3A	KY696659	NC_034622	ssRNA(+)	0445.fasta	8530	plants	Complete genome	0.5064	non-segmented
1	Riboviria		Orthornavirae		Kitrinoviricota		Alsuviricetes		Tymovirales		Alphaflexiviridae		Allexivirus		Arachis pintoi virus	E	Arachis pintoi virus	ApV	Var A	KX058345	NC_032104	ssRNA(+)	0446.fasta	7820	plants	Complete genome	0.510499	non-segmented
1	Riboviria		Orthornavirae		Kitrinoviricota		Alsuviricetes		Tymovirales		Alphaflexiviridae		Allexivirus		Blackberry virus E	E	blackberry virus E	BVE	BB_Ellis-1	JN053266	NC_015706	ssRNA(+)	0447.fasta	7879	plants	Complete genome	0.533273	non-segmented
1	Riboviria		Orthornavirae		Kitrinoviricota		Alsuviricetes		Tymovirales		Alphaflexiviridae		Allexivirus		Garlic mite-borne filamentous virus	E	garlic mite-borne filamentous virus	GarMbFV		X98991	NC_038864	ssRNA(+)	0448.fasta	850	plants	Partial genome	0.492268	non-segmented
1	Riboviria		Orthornavirae		Kitrinoviricota		Alsuviricetes		Tymovirales		Alphaflexiviridae		Allexivirus		Garlic virus A	E	garlic virus A	GarVA	Sumi	AB010300	NC_003375	ssRNA(+)	0449.fasta	8830	plants	Complete genome	0.491748	non-segmented
1	Riboviria		Orthornavirae		Kitrinoviricota		Alsuviricetes		Tymovirales		Alphaflexiviridae		Allexivirus		Garlic virus B	E	garlic virus B	GarVB	Mesi 13	KM379144	NC_025789	ssRNA(+)	0450.fasta	8518	plants	Complete genome	0.4713	non-segmented
1	Riboviria		Orthornavirae		Kitrinoviricota		Alsuviricetes		Tymovirales		Alphaflexiviridae		Allexivirus		Garlic virus C	E	garlic virus C	GarVC	Sumi	AB010302	NC_003376	ssRNA(+)	0451.fasta	8572	plants	Complete genome	0.476762	non-segmented
1	Riboviria		Orthornavirae		Kitrinoviricota		Alsuviricetes		Tymovirales		Alphaflexiviridae		Allexivirus		Garlic virus D	E	garlic virus D	GarVD	SW10	KF555653	NC_022961	ssRNA(+)	0452.fasta	8610	plants	Complete genome	0.478127	non-segmented
1	Riboviria		Orthornavirae		Kitrinoviricota		Alsuviricetes		Tymovirales		Alphaflexiviridae		Allexivirus		Garlic virus E	E	garlic virus E	GarVE	YH	AJ292230	NC_004012	ssRNA(+)	0453.fasta	8618	plants	Complete genome	0.499882	non-segmented
1	Riboviria		Orthornavirae		Kitrinoviricota		Alsuviricetes		Tymovirales		Alphaflexiviridae		Allexivirus		Garlic virus X	E	garlic virus X	GarVX	Korea	U89243	NC_001800	ssRNA(+)	0454.fasta	8268	plants	Complete genome	0.467398	non-segmented
1	Riboviria		Orthornavirae		Kitrinoviricota		Alsuviricetes		Tymovirales		Alphaflexiviridae		Allexivirus		Shallot virus X	E	shallot virus X	ShVX	Kanyuka	M97264	NC_003795	ssRNA(+)	0455.fasta	9006	plants	Complete genome	0.491909	non-segmented
1	Riboviria		Orthornavirae		Kitrinoviricota		Alsuviricetes		Tymovirales		Alphaflexiviridae		Allexivirus		Vanilla latent virus	E	Vanilla latent virus	VLV	CRV2148ALL	MF150239	NC_035201	ssRNA(+)	0456.fasta	7872	plants	Complete genome	0.434924	non-segmented
1	Riboviria		Orthornavirae		Kitrinoviricota		Alsuviricetes		Tymovirales		Alphaflexiviridae		Botrexvirus		Botrytis virus X	E	botrytis virus X	BotVX	Howitt	AY055762	NC_005132	ssRNA(+)	0457.fasta	7114	fungi	Complete genome	0.546185	non-segmented
1	Riboviria		Orthornavirae		Kitrinoviricota		Alsuviricetes		Tymovirales		Alphaflexiviridae		Lolavirus		Lolium latent virus	E	lolium latent virus	LoLV	US1	EU489641	NC_010434	ssRNA(+)	0458.fasta	7835	plants	Complete genome	0.521286	non-segmented
1	Riboviria		Orthornavirae		Kitrinoviricota		Alsuviricetes		Tymovirales		Alphaflexiviridae		Mandarivirus		Citrus yellow vein clearing virus	E	citrus yellow vein clearing virus	CYVCV	CQ	KP313240	NC_026592	ssRNA(+)	0459.fasta	7715	plants	Complete genome	0.514517	non-segmented
1	Riboviria		Orthornavirae		Kitrinoviricota		Alsuviricetes		Tymovirales		Alphaflexiviridae		Mandarivirus		Indian citrus ringspot virus	E	Indian citrus ringspot virus	ICRSV	K1	AF406744	NC_003093	ssRNA(+)	0460.fasta	7728	plants	Complete genome	0.51962	non-segmented
1	Riboviria		Orthornavirae		Kitrinoviricota		Alsuviricetes		Tymovirales		Alphaflexiviridae		Platypuvirus		Donkey orchid symptomless virus	E	donkey orchid symptomless virus	DOSV	Mariginiup11	KC923234	NC_022894	ssRNA(+)	0461.fasta	8034	plants	Complete genome	0.548675	non-segmented
1	Riboviria		Orthornavirae		Kitrinoviricota		Alsuviricetes		Tymovirales		Alphaflexiviridae		Potexvirus		Actinidia virus X	E	Actinidia virus X	AVX	RV-3124	KR872420	NC_028649	ssRNA(+)	0462.fasta	7213	plants	Complete genome	0.511769	non-segmented
1	Riboviria		Orthornavirae		Kitrinoviricota		Alsuviricetes		Tymovirales		Alphaflexiviridae		Potexvirus		Allium virus X	E	allium virus X	AVX	Netherlands	FJ670570	NC_012211	ssRNA(+)	0463.fasta	7266	plants	Complete genome	0.508915	non-segmented
1	Riboviria		Orthornavirae		Kitrinoviricota		Alsuviricetes		Tymovirales		Alphaflexiviridae		Potexvirus		Alstroemeria virus X	E	alstroemeria virus X	AlsVX	Japan	AB206396	NC_007408	ssRNA(+)	0464.fasta	7162	plants	Complete genome	0.514111	non-segmented
1	Riboviria		Orthornavirae		Kitrinoviricota		Alsuviricetes		Tymovirales		Alphaflexiviridae		Potexvirus		Alternanthera mosaic virus	E	alternanthera mosaic virus	AltMV	Pennsylavania	AY863024	NC_007731	ssRNA(+)	0465.fasta	6760	plants	Complete genome	0.510879	non-segmented
1	Riboviria		Orthornavirae		Kitrinoviricota		Alsuviricetes		Tymovirales		Alphaflexiviridae		Potexvirus		Asparagus virus 3	E	asparagus virus 3	AV3	J	AB304848	NC_010416	ssRNA(+)	0466.fasta	7086	plants	Complete genome	0.550482	non-segmented
2	Riboviria		Orthornavirae		Kitrinoviricota		Alsuviricetes		Tymovirales		Alphaflexiviridae		Potexvirus		Asparagus virus 3	A	scallion virus X	SVX		AJ316085		ssRNA(+)			plants	Complete genome
1	Riboviria		Orthornavirae		Kitrinoviricota		Alsuviricetes		Tymovirales		Alphaflexiviridae		Potexvirus		Bamboo mosaic virus	E	bamboo mosaic virus	BaMV	O	D26017	NC_001642	ssRNA(+)	0468.fasta	6508	plants	Complete genome	0.506355	non-segmented
1	Riboviria		Orthornavirae		Kitrinoviricota		Alsuviricetes		Tymovirales		Alphaflexiviridae		Potexvirus		Cactus virus X	E	cactus virus X	CVX	Taiwan	AF308158	NC_002815	ssRNA(+)	0469.fasta	6755	plants	Complete genome	0.51193	non-segmented
1	Riboviria		Orthornavirae		Kitrinoviricota		Alsuviricetes		Tymovirales		Alphaflexiviridae		Potexvirus		Cassava common mosaic virus	E	cassava common mosaic virus	CsCMV	Brazilian	U23414	NC_001658	ssRNA(+)	0470.fasta	6527	plants	Complete genome	0.471739	non-segmented
1	Riboviria		Orthornavirae		Kitrinoviricota		Alsuviricetes		Tymovirales		Alphaflexiviridae		Potexvirus		Cassava virus X	E	cassava virus X	CsVX	Ven164	KY288487	NC_034375	ssRNA(+)	0471.fasta	6159	plants	Complete genome	0.476319	non-segmented
1	Riboviria		Orthornavirae		Kitrinoviricota		Alsuviricetes		Tymovirales		Alphaflexiviridae		Potexvirus		Clover yellow mosaic virus	E	clover yellow mosaic virus	ClYMV	Sit	D29630	NC_001753	ssRNA(+)	0472.fasta	7174	plants	Complete genome	0.494446	non-segmented
1	Riboviria		Orthornavirae		Kitrinoviricota		Alsuviricetes		Tymovirales		Alphaflexiviridae		Potexvirus		Cymbidium mosaic virus	E	cymbidium mosaic virus	CymMV	Singapore	U62963	NC_001812	ssRNA(+)	0473.fasta	6370	plants	Complete genome	0.489252	non-segmented
1	Riboviria		Orthornavirae		Kitrinoviricota		Alsuviricetes		Tymovirales		Alphaflexiviridae		Potexvirus		Foxtail mosaic virus	E	foxtail mosaic virus	FoMV	Bancroft	M62730	NC_001483	ssRNA(+)	0474.fasta	6291	plants	Complete genome	0.524111	non-segmented
1	Riboviria		Orthornavirae		Kitrinoviricota		Alsuviricetes		Tymovirales		Alphaflexiviridae		Potexvirus		Hosta virus X	E	hosta virus X	HVX	Kr	AJ620114	NC_011544	ssRNA(+)	0475.fasta	6667	plants	Complete genome	0.522804	non-segmented
1	Riboviria		Orthornavirae		Kitrinoviricota		Alsuviricetes		Tymovirales		Alphaflexiviridae		Potexvirus		Hydrangea ringspot virus	E	hydrangea ringspot virus	HdRSV	PD 109	AY707100	NC_006943	ssRNA(+)	0476.fasta	6330	plants	Complete genome	0.580239	non-segmented
1	Riboviria		Orthornavirae		Kitrinoviricota		Alsuviricetes		Tymovirales		Alphaflexiviridae		Potexvirus		Lagenaria mild mosaic virus	E	lagenaria mild mosaic virus	LMMV		AB546335	NC_043079	ssRNA(+)	0477.fasta	4017	plants	Partial genome	0.490469	non-segmented
1	Riboviria		Orthornavirae		Kitrinoviricota		Alsuviricetes		Tymovirales		Alphaflexiviridae		Potexvirus		Lettuce virus X	E	lettuce virus X	LeVX	Karaj	AM745758	NC_010832	ssRNA(+)	0478.fasta	7363	plants	Complete genome	0.546336	non-segmented
1	Riboviria		Orthornavirae		Kitrinoviricota		Alsuviricetes		Tymovirales		Alphaflexiviridae		Potexvirus		Lily virus X	E	lily virus X	LVX	Netherlands	AJ633822	NC_007192	ssRNA(+)	0479.fasta	5951	plants	Complete genome	0.534752	non-segmented
1	Riboviria		Orthornavirae		Kitrinoviricota		Alsuviricetes		Tymovirales		Alphaflexiviridae		Potexvirus		Malva mosaic virus	E	malva mosaic virus	MalMV	Cote	DQ660333	NC_008251	ssRNA(+)	0480.fasta	7006	plants	Complete genome	0.44815	non-segmented
1	Riboviria		Orthornavirae		Kitrinoviricota		Alsuviricetes		Tymovirales		Alphaflexiviridae		Potexvirus		Mint virus X	E	mint virus X	MVX	NCGR MEN 454	AY789138	NC_006948	ssRNA(+)	0481.fasta	6043	plants	Complete genome	0.591823	non-segmented
1	Riboviria		Orthornavirae		Kitrinoviricota		Alsuviricetes		Tymovirales		Alphaflexiviridae		Potexvirus		Narcissus mosaic virus	E	narcissus mosaic virus	NMV	Zuidema	D13747	NC_001441	ssRNA(+)	0482.fasta	7109	plants	Complete genome	0.474077	non-segmented
1	Riboviria		Orthornavirae		Kitrinoviricota		Alsuviricetes		Tymovirales		Alphaflexiviridae		Potexvirus		Nerine virus X	E	nerine virus X	NVX	J	AB219105	NC_007679	ssRNA(+)	0483.fasta	6723	plants	Complete genome	0.489675	non-segmented
1	Riboviria		Orthornavirae		Kitrinoviricota		Alsuviricetes		Tymovirales		Alphaflexiviridae		Potexvirus		Opuntia virus X	E	opuntia virus X	OpVX	CC10	AY366209	NC_006060	ssRNA(+)	0484.fasta	6796	plants	Complete genome	0.498724	non-segmented
1	Riboviria		Orthornavirae		Kitrinoviricota		Alsuviricetes		Tymovirales		Alphaflexiviridae		Potexvirus		Papaya mosaic virus	E	papaya mosaic virus	PapMV	Sit	D13957	NC_001748	ssRNA(+)	0485.fasta	6803	plants	Complete genome	0.47922	non-segmented
1	Riboviria		Orthornavirae		Kitrinoviricota		Alsuviricetes		Tymovirales		Alphaflexiviridae		Potexvirus		Pepino mosaic virus	E	pepino mosaic virus	PepMV	Sp-13	AF484251	NC_004067	ssRNA(+)	0486.fasta	6594	plants	Complete genome	0.409232	non-segmented
1	Riboviria		Orthornavirae		Kitrinoviricota		Alsuviricetes		Tymovirales		Alphaflexiviridae		Potexvirus		Phaius virus X	E	phaius virus X	PhVX	Japan	AB353071	NC_010295	ssRNA(+)	0487.fasta	5946	plants	Complete genome	0.509191	non-segmented
1	Riboviria		Orthornavirae		Kitrinoviricota		Alsuviricetes		Tymovirales		Alphaflexiviridae		Potexvirus		Pitaya virus X	E	Pitaya virus X	PiVX	P37	JF930327	NC_024458	ssRNA(+)	0488.fasta	6831	plants	Complete genome	0.510769	non-segmented
1	Riboviria		Orthornavirae		Kitrinoviricota		Alsuviricetes		Tymovirales		Alphaflexiviridae		Potexvirus		Plantago asiatica mosaic virus	E	plantago asiatica mosaic virus	PlAMV	Solovyev	Z21647	NC_003849	ssRNA(+)	0489.fasta	6278	plants	Complete genome	0.587986	non-segmented
1	Riboviria		Orthornavirae		Kitrinoviricota		Alsuviricetes		Tymovirales		Alphaflexiviridae		Potexvirus		Plantain virus X	E	plantain virus X	PlVX				ssRNA(+)			plants	No entry in Genbank
1	Riboviria		Orthornavirae		Kitrinoviricota		Alsuviricetes		Tymovirales		Alphaflexiviridae		Potexvirus		Potato aucuba mosaic virus	E	potato aucuba mosaic virus	PAMV	Xu	S73580	NC_003632	ssRNA(+)	0491.fasta	7218	plants	Complete genome	0.436289	non-segmented
1	Riboviria		Orthornavirae		Kitrinoviricota		Alsuviricetes		Tymovirales		Alphaflexiviridae		Potexvirus		Potato virus X	E	potato virus X	PVX	X3	D00344	NC_011620	ssRNA(+)	0492.fasta	6573	plants	Complete genome	0.465849	non-segmented
1	Riboviria		Orthornavirae		Kitrinoviricota		Alsuviricetes		Tymovirales		Alphaflexiviridae		Potexvirus		Schlumbergera virus X	E	schlumbergera virus X	SchVX	K11	AY366207	NC_011659	ssRNA(+)	0493.fasta	6781	plants	Complete genome	0.471536	non-segmented
1	Riboviria		Orthornavirae		Kitrinoviricota		Alsuviricetes		Tymovirales		Alphaflexiviridae		Potexvirus		Strawberry mild yellow edge virus	E	strawberry mild yellow edge virus	SMYEV	MY-18	D12517	NC_003794	ssRNA(+)	0494.fasta	6117	plants	Complete genome	0.507618	non-segmented
1	Riboviria		Orthornavirae		Kitrinoviricota		Alsuviricetes		Tymovirales		Alphaflexiviridae		Potexvirus		Tamus red mosaic virus	E	tamus red mosaic virus	TRMV	IT	JN389521	NC_016003	ssRNA(+)	0495.fasta	6653	plants	Complete genome	0.487164	non-segmented
1	Riboviria		Orthornavirae		Kitrinoviricota		Alsuviricetes		Tymovirales		Alphaflexiviridae		Potexvirus		Tulip virus X	E	tulip virus X	TVX	J	AB066288	NC_004322	ssRNA(+)	0496.fasta	6188	plants	Complete genome	0.571381	non-segmented
1	Riboviria		Orthornavirae		Kitrinoviricota		Alsuviricetes		Tymovirales		Alphaflexiviridae		Potexvirus		Vanilla virus X	E	Vanilla virus X	VaVX	CRV2148POT	MF150240	NC_035205	ssRNA(+)	0497.fasta	6451	plants	Complete genome	0.509278	non-segmented
1	Riboviria		Orthornavirae		Kitrinoviricota		Alsuviricetes		Tymovirales		Alphaflexiviridae		Potexvirus		White clover mosaic virus	E	white clover mosaic virus	WClMV	Forster	X06728	NC_003820	ssRNA(+)	0498.fasta	5986	plants	Complete genome	0.441141	non-segmented
1	Riboviria		Orthornavirae		Kitrinoviricota		Alsuviricetes		Tymovirales		Alphaflexiviridae		Potexvirus		Yam virus X	E	yam virus X	YVX	T551	KJ711908	NC_025252	ssRNA(+)	0499.fasta	6302	plants	Complete genome	0.439994	non-segmented
1	Riboviria		Orthornavirae		Kitrinoviricota		Alsuviricetes		Tymovirales		Alphaflexiviridae		Potexvirus		Zygocactus virus X	E	zygocactus virus X	ZyVX	B1	AY366208	NC_006059	ssRNA(+)	0500.fasta	6769	plants	Complete genome	0.535806	non-segmented
1	Riboviria		Orthornavirae		Kitrinoviricota		Alsuviricetes		Tymovirales		Alphaflexiviridae		Sclerodarnavirus		Sclerotinia sclerotiorum debilitation-associated RNA virus	E	Sclerotinia sclerotiorum debilitation-associated RNA virus	SsDRV	China	AY147260	NC_007415	ssRNA(+)	0501.fasta	5639	fungi	Complete genome	0.406233	non-segmented
1	Riboviria		Orthornavirae		Kitrinoviricota		Alsuviricetes		Tymovirales		Betaflexiviridae	Quinvirinae	Carlavirus		Aconitum latent virus	E	aconitum latent virus	AcLV	D	AB051848	NC_002795	ssRNA(+)	0502.fasta	8834	plants	Complete genome	0.470405	non-segmented
1	Riboviria		Orthornavirae		Kitrinoviricota		Alsuviricetes		Tymovirales		Betaflexiviridae	Quinvirinae	Carlavirus		American hop latent virus	E	american hop latent virus	AHLV	Bittergold	JQ245696	NC_017859	ssRNA(+)	0503.fasta	8781	plants	Complete genome	0.475555	non-segmented
1	Riboviria		Orthornavirae		Kitrinoviricota		Alsuviricetes		Tymovirales		Betaflexiviridae	Quinvirinae	Carlavirus		Atractylodes mottle virus	E	Atractylodes mottle virus	AtrMV	SK	KR349343	NC_038966	ssRNA(+)	0504.fasta	9076	plants	Complete genome	0.453114	non-segmented
1	Riboviria		Orthornavirae		Kitrinoviricota		Alsuviricetes		Tymovirales		Betaflexiviridae	Quinvirinae	Carlavirus		Blueberry scorch virus	E	blueberry scorch virus	BlScV	NJ-2	L25658	NC_003499	ssRNA(+)	0505.fasta	8688	plants	Complete genome	0.479159	non-segmented
1	Riboviria		Orthornavirae		Kitrinoviricota		Alsuviricetes		Tymovirales		Betaflexiviridae	Quinvirinae	Carlavirus		Butterbur mosaic virus	E	butterbur mosaic virus	BuMV	J	AB517596	NC_013527	ssRNA(+)	0506.fasta	8840	plants	Complete genome	0.445213	non-segmented
1	Riboviria		Orthornavirae		Kitrinoviricota		Alsuviricetes		Tymovirales		Betaflexiviridae	Quinvirinae	Carlavirus		Cactus virus 2	E	cactus virus 2	CV2				ssRNA(+)			plants	No entry in Genbank
1	Riboviria		Orthornavirae		Kitrinoviricota		Alsuviricetes		Tymovirales		Betaflexiviridae	Quinvirinae	Carlavirus		Caper latent virus	E	caper latent virus	CapLV	L7	HQ588147	NC_043080	ssRNA(+)	0508.fasta	1234	plants	Partial genome	0.453826	non-segmented
1	Riboviria		Orthornavirae		Kitrinoviricota		Alsuviricetes		Tymovirales		Betaflexiviridae	Quinvirinae	Carlavirus		Carnation latent virus	E	carnation latent virus	CLV		AJ010697	NC_038865	ssRNA(+)	0509.fasta	1393	plants	Partial genome	0.453585	non-segmented
1	Riboviria		Orthornavirae		Kitrinoviricota		Alsuviricetes		Tymovirales		Betaflexiviridae	Quinvirinae	Carlavirus		Chrysanthemum virus B	E	chrysanthemum virus B	CVB	Punjab	AM493895	NC_009087	ssRNA(+)	0510.fasta	9035	plants	Complete genome	0.454525	non-segmented
1	Riboviria		Orthornavirae		Kitrinoviricota		Alsuviricetes		Tymovirales		Betaflexiviridae	Quinvirinae	Carlavirus		Cole latent virus	E	cole latent virus	CoLV		AY340584	NC_038322	ssRNA(+)	0511.fasta	1139	plants	Partial genome	0.480114	non-segmented
1	Riboviria		Orthornavirae		Kitrinoviricota		Alsuviricetes		Tymovirales		Betaflexiviridae	Quinvirinae	Carlavirus		Coleus vein necrosis virus	E	coleus vein necrosis virus	CVNV	USA	EF527260	NC_009764	ssRNA(+)	0512.fasta	8910	plants	Complete genome	0.470858	non-segmented
1	Riboviria		Orthornavirae		Kitrinoviricota		Alsuviricetes		Tymovirales		Betaflexiviridae	Quinvirinae	Carlavirus		Cowpea mild mottle virus	E	cowpea mild mottle virus	CPMMV	Ghana	HQ184471	NC_014730	ssRNA(+)	0513.fasta	8300	plants	Complete genome	0.411063	non-segmented
1	Riboviria		Orthornavirae		Kitrinoviricota		Alsuviricetes		Tymovirales		Betaflexiviridae	Quinvirinae	Carlavirus		Cucumber vein-clearing virus	E	cucumber vein-clearing virus	CvCV	PV-0985	JN591720	NC_043081	ssRNA(+)	0514.fasta	5542	plants	Partial genome	0.394562	non-segmented
1	Riboviria		Orthornavirae		Kitrinoviricota		Alsuviricetes		Tymovirales		Betaflexiviridae	Quinvirinae	Carlavirus		Daphne virus S	E	daphne virus S	DVS	K	AJ620300	NC_008020	ssRNA(+)	0515.fasta	8910	plants	Complete genome	0.451052	non-segmented
1	Riboviria		Orthornavirae		Kitrinoviricota		Alsuviricetes		Tymovirales		Betaflexiviridae	Quinvirinae	Carlavirus		Gaillardia latent virus	E	gaillardia latent virus	GLV	5/18-05-2010	KJ415259	NC_023892	ssRNA(+)	0516.fasta	8859	plants	Complete genome	0.475032	non-segmented
1	Riboviria		Orthornavirae		Kitrinoviricota		Alsuviricetes		Tymovirales		Betaflexiviridae	Quinvirinae	Carlavirus		Garlic common latent virus	E	garlic common latent virus	GarCLV	WA-1	JF320810	NC_016440	ssRNA(+)	0517.fasta	8820	plants	Complete genome	0.446063	non-segmented
1	Riboviria		Orthornavirae		Kitrinoviricota		Alsuviricetes		Tymovirales		Betaflexiviridae	Quinvirinae	Carlavirus		Helenium virus S	E	helenium virus S	HVS		D10454	NC_038323	ssRNA(+)	0518.fasta	1492	plants	Partial genome	0.47248	non-segmented
1	Riboviria		Orthornavirae		Kitrinoviricota		Alsuviricetes		Tymovirales		Betaflexiviridae	Quinvirinae	Carlavirus		Helleborus mosaic virus	E	helleborus mosaic virus	HMV		FJ196838	NC_043082	ssRNA(+)	0519.fasta	3322	plants	Partial genome	0.453273	non-segmented
1	Riboviria		Orthornavirae		Kitrinoviricota		Alsuviricetes		Tymovirales		Betaflexiviridae	Quinvirinae	Carlavirus		Helleborus net necrosis virus	E	helleborus net necrosis virus	HNNV	G5	FJ196835	NC_012038	ssRNA(+)	0520.fasta	8726	plants	Complete genome	0.4511	non-segmented
1	Riboviria		Orthornavirae		Kitrinoviricota		Alsuviricetes		Tymovirales		Betaflexiviridae	Quinvirinae	Carlavirus		Hippeastrum latent virus	E	hippeastrum latent virus	HLV	Taiwan	DQ098905	NC_011540	ssRNA(+)	0521.fasta	8678	plants	Complete genome	0.469973	non-segmented
1	Riboviria		Orthornavirae		Kitrinoviricota		Alsuviricetes		Tymovirales		Betaflexiviridae	Quinvirinae	Carlavirus		Hop latent virus	E	hop latent virus	HpLV	Japan	AB032469	NC_002552	ssRNA(+)	0522.fasta	8784	plants	Complete genome	0.477898	non-segmented
1	Riboviria		Orthornavirae		Kitrinoviricota		Alsuviricetes		Tymovirales		Betaflexiviridae	Quinvirinae	Carlavirus		Hop mosaic virus	E	hop mosaic virus	HpMV	Australia	EU527979	NC_010538	ssRNA(+)	0523.fasta	8721	plants	Complete genome	0.485617	non-segmented
1	Riboviria		Orthornavirae		Kitrinoviricota		Alsuviricetes		Tymovirales		Betaflexiviridae	Quinvirinae	Carlavirus		Hydrangea chlorotic mottle virus	E	hydrangea chlorotic mottle virus	HCMV	NZ	EU754720	NC_012869	ssRNA(+)	0524.fasta	8618	plants	Complete genome	0.459207	non-segmented
1	Riboviria		Orthornavirae		Kitrinoviricota		Alsuviricetes		Tymovirales		Betaflexiviridae	Quinvirinae	Carlavirus		Kalanchoe latent virus	E	kalanchoë latent virus	KLV	PV-0290B	FJ531634	NC_013006	ssRNA(+)	0525.fasta	8693	plants	Complete genome	0.460049	non-segmented
1	Riboviria		Orthornavirae		Kitrinoviricota		Alsuviricetes		Tymovirales		Betaflexiviridae	Quinvirinae	Carlavirus		Ligustrum necrotic ringspot virus	E	ligustrum necrotic ringspot virus	LNRSV	USA	EU074853	NC_010305	ssRNA(+)	0526.fasta	8598	plants	Complete genome	0.464917	non-segmented
1	Riboviria		Orthornavirae		Kitrinoviricota		Alsuviricetes		Tymovirales		Betaflexiviridae	Quinvirinae	Carlavirus		Ligustrum virus A	E	Ligustrum virus A	LiVA	SK	KX000914	NC_031098	ssRNA(+)	0527.fasta	41396	plants	Complete genome	0.402561	non-segmented
1	Riboviria		Orthornavirae		Kitrinoviricota		Alsuviricetes		Tymovirales		Betaflexiviridae	Quinvirinae	Carlavirus		Lily symptomless virus	E	lily symptomless virus	LSLV	South Korea	AJ516059	NC_005138	ssRNA(+)	0528.fasta	8568	plants	Complete genome	0.486367	non-segmented
1	Riboviria		Orthornavirae		Kitrinoviricota		Alsuviricetes		Tymovirales		Betaflexiviridae	Quinvirinae	Carlavirus		Melon yellowing-associated virus	E	melon yellowing-associated virus	MYaV	M22	LC224308	NC_038324	ssRNA(+)	0529.fasta	9293	plants	Complete genome	0.395003	non-segmented
1	Riboviria		Orthornavirae		Kitrinoviricota		Alsuviricetes		Tymovirales		Betaflexiviridae	Quinvirinae	Carlavirus		Mirabilis jalapa mottle virus	E	Mirabilis jalapa mottle virus	MjMV	USA	JN039374	NC_016080	ssRNA(+)	0530.fasta	8495	plants	Complete genome	0.49087	non-segmented
1	Riboviria		Orthornavirae		Kitrinoviricota		Alsuviricetes		Tymovirales		Betaflexiviridae	Quinvirinae	Carlavirus		Narcissus common latent virus	E	narcissus common latent virus	NCLV	Zhangzhou	AM158439	NC_008266	ssRNA(+)	0531.fasta	8722	plants	Complete genome	0.484384	non-segmented
1	Riboviria		Orthornavirae		Kitrinoviricota		Alsuviricetes		Tymovirales		Betaflexiviridae	Quinvirinae	Carlavirus		Nerine latent virus	E	nerine latent virus	NeLV	Hangzhou-2005	AM182569	NC_008552	ssRNA(+)	0532.fasta	8459	plants	Complete genome	0.387548	non-segmented
1	Riboviria		Orthornavirae		Kitrinoviricota		Alsuviricetes		Tymovirales		Betaflexiviridae	Quinvirinae	Carlavirus		Passiflora latent virus	E	passiflora latent virus	PLV	Israel	DQ455582	NC_008292	ssRNA(+)	0533.fasta	8566	plants	Complete genome	0.464809	non-segmented
1	Riboviria		Orthornavirae		Kitrinoviricota		Alsuviricetes		Tymovirales		Betaflexiviridae	Quinvirinae	Carlavirus		Pea streak virus	E	pea streak virus	PeSV	PV-264	KP784454	NC_026616	ssRNA(+)	0534.fasta	8296	plants	Complete genome	0.424749	non-segmented
1	Riboviria		Orthornavirae		Kitrinoviricota		Alsuviricetes		Tymovirales		Betaflexiviridae	Quinvirinae	Carlavirus		Phlox virus B	E	phlox virus B	PhVB	WP	EU162589	NC_009991	ssRNA(+)	0535.fasta	9233	plants	Complete genome	0.452087	non-segmented
1	Riboviria		Orthornavirae		Kitrinoviricota		Alsuviricetes		Tymovirales		Betaflexiviridae	Quinvirinae	Carlavirus		Phlox virus M	E	phlox virus M	PhVM	CA	FJ159381	NC_043083	ssRNA(+)	0536.fasta	1591	plants	Partial genome	0.484701	non-segmented
1	Riboviria		Orthornavirae		Kitrinoviricota		Alsuviricetes		Tymovirales		Betaflexiviridae	Quinvirinae	Carlavirus		Phlox virus S	E	phlox virus S	PhVS	BR	EF492068	NC_009383	ssRNA(+)	0537.fasta	8758	plants	Complete genome	0.438795	non-segmented
1	Riboviria		Orthornavirae		Kitrinoviricota		Alsuviricetes		Tymovirales		Betaflexiviridae	Quinvirinae	Carlavirus		Poplar mosaic virus	E	poplar mosaic virus	PopMV	PV-0341	AY505475	NC_005343	ssRNA(+)	0538.fasta	8917	plants	Complete genome	0.454275	non-segmented
1	Riboviria		Orthornavirae		Kitrinoviricota		Alsuviricetes		Tymovirales		Betaflexiviridae	Quinvirinae	Carlavirus		Potato latent virus	E	potato latent virus	PotLV	Canada	EU433397	NC_011525	ssRNA(+)	0539.fasta	8054	plants	Complete genome	0.456203	non-segmented
1	Riboviria		Orthornavirae		Kitrinoviricota		Alsuviricetes		Tymovirales		Betaflexiviridae	Quinvirinae	Carlavirus		Potato virus H	E	potato virus H	PotVH	YN	JQ904630	NC_018175	ssRNA(+)	0540.fasta	8588	plants	Complete genome	0.488538	non-segmented
1	Riboviria		Orthornavirae		Kitrinoviricota		Alsuviricetes		Tymovirales		Betaflexiviridae	Quinvirinae	Carlavirus		Potato virus M	E	potato virus M	PotVM	Russian wild	D14449	NC_001361	ssRNA(+)	0541.fasta	8701	plants	Complete genome	0.48548	non-segmented
1	Riboviria		Orthornavirae		Kitrinoviricota		Alsuviricetes		Tymovirales		Betaflexiviridae	Quinvirinae	Carlavirus		Potato virus P	E	potato virus P	PotVP	Arg	EU020009	NC_009759	ssRNA(+)	0542.fasta	8581	plants	Complete genome	0.469274	non-segmented
1	Riboviria		Orthornavirae		Kitrinoviricota		Alsuviricetes		Tymovirales		Betaflexiviridae	Quinvirinae	Carlavirus		Potato virus S	E	potato virus S	PotVS	Leona	AJ863509	NC_007289	ssRNA(+)	0543.fasta	8646	plants	Complete genome	0.483913	non-segmented
1	Riboviria		Orthornavirae		Kitrinoviricota		Alsuviricetes		Tymovirales		Betaflexiviridae	Quinvirinae	Carlavirus		Red clover vein mosaic virus	E	red clover vein mosaic virus	RCVMV	Washington	FJ685618	NC_012210	ssRNA(+)	0544.fasta	8787	plants	Complete genome	0.436302	non-segmented
1	Riboviria		Orthornavirae		Kitrinoviricota		Alsuviricetes		Tymovirales		Betaflexiviridae	Quinvirinae	Carlavirus		Sambucus virus C	E	elderberry carlavirus C	SVC	EBCVC	KJ572562	NC_029087	ssRNA(+)	0545.fasta	8806	plants	Complete genome	0.493797	non-segmented
1	Riboviria		Orthornavirae		Kitrinoviricota		Alsuviricetes		Tymovirales		Betaflexiviridae	Quinvirinae	Carlavirus		Sambucus virus D	E	elderberry carlavirus D	SVD	EBCVD	KJ572563	NC_029088	ssRNA(+)	0546.fasta	8805	plants	Complete genome	0.489678	non-segmented
1	Riboviria		Orthornavirae		Kitrinoviricota		Alsuviricetes		Tymovirales		Betaflexiviridae	Quinvirinae	Carlavirus		Sambucus virus E	E	elderberry carlavirus E	SVE	EBCVE	KJ572564	NC_029089	ssRNA(+)	0547.fasta	8731	plants	Complete genome	0.497544	non-segmented
1	Riboviria		Orthornavirae		Kitrinoviricota		Alsuviricetes		Tymovirales		Betaflexiviridae	Quinvirinae	Carlavirus		Shallot latent virus	E	shallot latent virus	SLV	YH1	AJ292226	NC_003557	ssRNA(+)	0548.fasta	8534	plants	Complete genome	0.438672	non-segmented
1	Riboviria		Orthornavirae		Kitrinoviricota		Alsuviricetes		Tymovirales		Betaflexiviridae	Quinvirinae	Carlavirus		Sint-Jan onion latent virus	E	Sint-jan's onion latent virus	SJOLV	IPO-DLO	EU659745	NC_043084	ssRNA(+)	0549.fasta	406	plants	Partial genome	0.405405	non-segmented
1	Riboviria		Orthornavirae		Kitrinoviricota		Alsuviricetes		Tymovirales		Betaflexiviridae	Quinvirinae	Carlavirus		Strawberry pseudo mild yellow edge virus	E	strawberry pseudo mild yellow edge virus	SPMYEV				ssRNA(+)			plants	No entry in Genbank
1	Riboviria		Orthornavirae		Kitrinoviricota		Alsuviricetes		Tymovirales		Betaflexiviridae	Quinvirinae	Carlavirus		Sweet potato C6 virus	E	sweet potato C6 virus	SPC6V	Sosa 29	JX212747	NC_018448	ssRNA(+)	0551.fasta	9038	plants	Complete genome	0.398985	non-segmented
1	Riboviria		Orthornavirae		Kitrinoviricota		Alsuviricetes		Tymovirales		Betaflexiviridae	Quinvirinae	Carlavirus		Sweet potato chlorotic fleck virus	E	sweet potato chlorotic fleck virus	SPCFV	Uganda	AY461421	NC_006550	ssRNA(+)	0552.fasta	9301	plants	Complete genome	0.423478	non-segmented
1	Riboviria		Orthornavirae		Kitrinoviricota		Alsuviricetes		Tymovirales		Betaflexiviridae	Quinvirinae	Carlavirus		Verbena latent virus	E	verbena latent virus	VeLV	NZ	FJ754643	NC_043085	ssRNA(+)	0553.fasta	681	plants	Partial genome	0.476764	non-segmented
1	Riboviria		Orthornavirae		Kitrinoviricota		Alsuviricetes		Tymovirales		Betaflexiviridae	Quinvirinae	Carlavirus		Yam latent virus	E	Yam latent virus	YLV	SG1	KJ789130	NC_026248	ssRNA(+)	0554.fasta	8713	plants	Complete genome	0.467806	non-segmented
1	Riboviria		Orthornavirae		Kitrinoviricota		Alsuviricetes		Tymovirales		Betaflexiviridae	Quinvirinae	Foveavirus		Apple stem pitting virus	E	apple stem pitting virus	ASPV	PA66	D21829	NC_003462	ssRNA(+)	0555.fasta	9599	plants	Complete genome	0.433611	non-segmented
1	Riboviria		Orthornavirae		Kitrinoviricota		Alsuviricetes		Tymovirales		Betaflexiviridae	Quinvirinae	Foveavirus		Apricot latent virus	E	apricot latent virus	ApLV	A18	HQ339956	NC_014821	ssRNA(+)	0556.fasta	9497	plants	Complete genome	0.424311	non-segmented
1	Riboviria		Orthornavirae		Kitrinoviricota		Alsuviricetes		Tymovirales		Betaflexiviridae	Quinvirinae	Foveavirus		Asian prunus virus 1	E	Asian prunus virus 1	APV1	tatao5	FJ824737	NC_025388	ssRNA(+)	0557.fasta	9611	plants	Complete genome	0.449422	non-segmented
1	Riboviria		Orthornavirae		Kitrinoviricota		Alsuviricetes		Tymovirales		Betaflexiviridae	Quinvirinae	Foveavirus		Asian prunus virus 2	E	Asian prunus virus 2	APV2	Bungo Q-1256-01	KT893294	NC_028868	ssRNA(+)	0558.fasta	9572	plants	Complete genome	0.440508	non-segmented
1	Riboviria		Orthornavirae		Kitrinoviricota		Alsuviricetes		Tymovirales		Betaflexiviridae	Quinvirinae	Foveavirus		Grapevine rupestris stem pitting-associated virus	E	grapevine rupestris stem pitting-associated virus	GRSPaV	Meng	AF057136	NC_001948	ssRNA(+)	0559.fasta	8942	plants	Complete genome	0.429191	non-segmented
1	Riboviria		Orthornavirae		Kitrinoviricota		Alsuviricetes		Tymovirales		Betaflexiviridae	Quinvirinae	Foveavirus		Grapevine virus T	E	grapevine virus T	GVT	Cho		NC_035203	ssRNA(+)	0560.fasta	8961	plants	No entry in Genbank	0.429947	non-segmented
1	Riboviria		Orthornavirae		Kitrinoviricota		Alsuviricetes		Tymovirales		Betaflexiviridae	Quinvirinae	Foveavirus		Peach chlorotic mottle virus	E	peach chlorotic mottle virus	PCMV	Agua-4N6	EF693898	NC_009892	ssRNA(+)	0561.fasta	9194	plants	Complete genome	0.43811	non-segmented
1	Riboviria		Orthornavirae		Kitrinoviricota		Alsuviricetes		Tymovirales		Betaflexiviridae	Quinvirinae	Foveavirus		Rubus canadensis virus 1	E	Rubus canadensis virus 1	RcV1	BM-01	JX277553	NC_019025	ssRNA(+)	0562.fasta	8517	plants	Complete genome	0.406381	non-segmented
1	Riboviria		Orthornavirae		Kitrinoviricota		Alsuviricetes		Tymovirales		Betaflexiviridae	Quinvirinae	Robigovirus		African oil palm ringspot virus	E	african oil palm ringspot virus	AOPRV	Morales	AY072921	NC_012519	ssRNA(+)	0563.fasta	7956	plants	Complete genome	0.443703	non-segmented
1	Riboviria		Orthornavirae		Kitrinoviricota		Alsuviricetes		Tymovirales		Betaflexiviridae	Quinvirinae	Robigovirus		Cherry green ring mottle virus	E	cherry green ring mottle virus	CGRMV	Zhang	AF017780	NC_001946	ssRNA(+)	0564.fasta	8559	plants	Complete genome	0.424532	non-segmented
1	Riboviria		Orthornavirae		Kitrinoviricota		Alsuviricetes		Tymovirales		Betaflexiviridae	Quinvirinae	Robigovirus		Cherry necrotic rusty mottle virus	E	cherry necrotic rusty mottle virus	CNRMV	Rott	AF237816	NC_002468	ssRNA(+)	0565.fasta	8619	plants	Complete genome	0.408386	non-segmented
1	Riboviria		Orthornavirae		Kitrinoviricota		Alsuviricetes		Tymovirales		Betaflexiviridae	Quinvirinae	Robigovirus		Cherry rusty mottle associated virus	E	cherry rusty mottle associated virus	CRMAV	95CI192R3	KC218926	NC_020996	ssRNA(+)	0566.fasta	8603	plants	Complete genome	0.422848	non-segmented
1	Riboviria		Orthornavirae		Kitrinoviricota		Alsuviricetes		Tymovirales		Betaflexiviridae	Quinvirinae	Robigovirus		Cherry twisted leaf associated virus	E	cherry twisted leaf associated virus	CTLAV	8431	KF958838	NC_024449	ssRNA(+)	0567.fasta	8638	plants	Complete genome	0.420791	non-segmented
1	Riboviria		Orthornavirae		Kitrinoviricota		Alsuviricetes		Tymovirales		Betaflexiviridae	Quinvirinae			Banana mild mosaic virus	E	banana mild mosaic virus	BanMMV	Gambley	AF314662	NC_002729	ssRNA(+)	0568.fasta	7514	plants	Complete genome	0.373455	non-segmented
1	Riboviria		Orthornavirae		Kitrinoviricota		Alsuviricetes		Tymovirales		Betaflexiviridae	Quinvirinae			Banana virus X	E	banana virus X	BVX	Som	AY710267	NC_043086	ssRNA(+)	0569.fasta	3166	plants	Partial genome	0.385293	non-segmented
1	Riboviria		Orthornavirae		Kitrinoviricota		Alsuviricetes		Tymovirales		Betaflexiviridae	Quinvirinae			Sugarcane striate mosaic-associated virus	E	sugarcane striate mosaic-associated virus	SCSMaV	Thompson	AF315308	NC_003870	ssRNA(+)	0570.fasta	8336	plants	Complete genome	0.39581	non-segmented
1	Riboviria		Orthornavirae		Kitrinoviricota		Alsuviricetes		Tymovirales		Betaflexiviridae	Trivirinae	Capillovirus		Apple stem grooving virus	E	apple stem grooving virus	ASGV		D14995	NC_001749	ssRNA(+)	0571.fasta	6645	plants	Complete genome	0.414732	non-segmented
1	Riboviria		Orthornavirae		Kitrinoviricota		Alsuviricetes		Tymovirales		Betaflexiviridae	Trivirinae	Capillovirus		Cherry virus A	E	cherry virus A	CVA	Germany	X82547	NC_003689	ssRNA(+)	0572.fasta	7535	plants	Complete genome	0.393829	non-segmented
1	Riboviria		Orthornavirae		Kitrinoviricota		Alsuviricetes		Tymovirales		Betaflexiviridae	Trivirinae	Capillovirus		Currant virus A	E	currant virus A	CuVA	Holandsky cerveny	KT763043	NC_029301	ssRNA(+)	0573.fasta	8086	plants	Complete genome	0.395941	non-segmented
1	Riboviria		Orthornavirae		Kitrinoviricota		Alsuviricetes		Tymovirales		Betaflexiviridae	Trivirinae	Capillovirus		Mume virus A	E	mume virus A	MuVA	PM14	MG783575	NC_040568	ssRNA(+)	0574.fasta	7811	plants	Complete genome	0.39668	non-segmented
1	Riboviria		Orthornavirae		Kitrinoviricota		Alsuviricetes		Tymovirales		Betaflexiviridae	Trivirinae	Chordovirus		Carrot Ch virus 1	E	carrot Ch virus 1	CCV1	S20	KF533711	NC_025469	ssRNA(+)	0575.fasta	8369	plants	Complete genome	0.369201	non-segmented
1	Riboviria		Orthornavirae		Kitrinoviricota		Alsuviricetes		Tymovirales		Betaflexiviridae	Trivirinae	Chordovirus		Carrot Ch virus 2	E	carrot Ch virus 2	CCV2	S15	KF533710	NC_025468	ssRNA(+)	0576.fasta	8259	plants	Complete genome	0.363478	non-segmented
1	Riboviria		Orthornavirae		Kitrinoviricota		Alsuviricetes		Tymovirales		Betaflexiviridae	Trivirinae	Citrivirus		Citrus leaf blotch virus	E	citrus leaf blotch virus	CLBV	SRA-153	AJ318061	NC_003877	ssRNA(+)	0577.fasta	8928	plants	Complete genome	0.399954	non-segmented
1	Riboviria		Orthornavirae		Kitrinoviricota		Alsuviricetes		Tymovirales		Betaflexiviridae	Trivirinae	Divavirus		Diuris virus A	E	diuris virus A	DVA	SW3.3	JX173276	NC_019029	ssRNA(+)	0578.fasta	7116	plants	Complete genome	0.368663	non-segmented
1	Riboviria		Orthornavirae		Kitrinoviricota		Alsuviricetes		Tymovirales		Betaflexiviridae	Trivirinae	Divavirus		Diuris virus B	E	diuris virus B	DVB	SW3.3	JX173277	NC_019030	ssRNA(+)	0579.fasta	7162	plants	Complete genome	0.373056	non-segmented
1	Riboviria		Orthornavirae		Kitrinoviricota		Alsuviricetes		Tymovirales		Betaflexiviridae	Trivirinae	Divavirus		Hardenbergia virus A	E	hardenbergia virus A	HVA	57	HQ241409	NC_015395	ssRNA(+)	0580.fasta	7094	plants	Complete genome	0.381007	non-segmented
1	Riboviria		Orthornavirae		Kitrinoviricota		Alsuviricetes		Tymovirales		Betaflexiviridae	Trivirinae	Prunevirus		Actinidia seed borne latent virus	E	actinidia seed borne latent virus	ASbLV	1227	MF440375	NC_040800	ssRNA(+)	0581.fasta	8389	plants	Complete genome	0.385375	non-segmented
1	Riboviria		Orthornavirae		Kitrinoviricota		Alsuviricetes		Tymovirales		Betaflexiviridae	Trivirinae	Prunevirus		Apricot vein clearing associated virus	E	apricot vein clearing associated virus	AVCAV	VC	HG008921	NC_023295	ssRNA(+)	0582.fasta	7501	plants	Complete genome	0.422941	non-segmented
1	Riboviria		Orthornavirae		Kitrinoviricota		Alsuviricetes		Tymovirales		Betaflexiviridae	Trivirinae	Prunevirus		Caucasus prunus virus	E	caucasus prunus virus	CPV	Aze204	KM507061	NC_038325	ssRNA(+)	0583.fasta	8441	plants	Complete genome	0.408662	non-segmented
1	Riboviria		Orthornavirae		Kitrinoviricota		Alsuviricetes		Tymovirales		Betaflexiviridae	Trivirinae	Ravavirus		Ribes americanum virus A	E	Ribes americanum virus A	RAVA	Oregon	MF166685	NC_040797	ssRNA(+)	0584.fasta	7279	plants	Complete genome	0.431081	non-segmented
1	Riboviria		Orthornavirae		Kitrinoviricota		Alsuviricetes		Tymovirales		Betaflexiviridae	Trivirinae	Tepovirus		Potato virus T	E	potato virus T	PVT	Peru	EU835937	NC_011062	ssRNA(+)	0585.fasta	6679	plants	Complete genome	0.416068	non-segmented
1	Riboviria		Orthornavirae		Kitrinoviricota		Alsuviricetes		Tymovirales		Betaflexiviridae	Trivirinae	Tepovirus		Prunus virus T	E	prunus virus T	PrVT	Aze239	KF700263	NC_024686	ssRNA(+)	0586.fasta	6994	plants	Complete genome	0.447026	non-segmented
1	Riboviria		Orthornavirae		Kitrinoviricota		Alsuviricetes		Tymovirales		Betaflexiviridae	Trivirinae	Trichovirus		Apple chlorotic leaf spot virus	E	apple chlorotic leaf spot virus	ACLSV	P863	M58152	NC_001409	ssRNA(+)	0587.fasta	7726	plants	Complete genome	0.415202	non-segmented
1	Riboviria		Orthornavirae		Kitrinoviricota		Alsuviricetes		Tymovirales		Betaflexiviridae	Trivirinae	Trichovirus		Apricot pseudo-chlorotic leaf spot virus	E	apricot pseudo-chlorotic leaf spot virus	APCLSV	Sus2	AY713379	NC_006946	ssRNA(+)	0588.fasta	7674	plants	Complete genome	0.40794	non-segmented
1	Riboviria		Orthornavirae		Kitrinoviricota		Alsuviricetes		Tymovirales		Betaflexiviridae	Trivirinae	Trichovirus		Cherry mottle leaf virus	E	cherry mottle leaf virus	ChMLV	SA1162-21	AF170028	NC_002500	ssRNA(+)	0589.fasta	8189	plants	Complete genome	0.409046	non-segmented
1	Riboviria		Orthornavirae		Kitrinoviricota		Alsuviricetes		Tymovirales		Betaflexiviridae	Trivirinae	Trichovirus		Grapevine berry inner necrosis virus	E	grapevine berry inner necrosis virus	GINV	Yoshikawa	D88448	NC_015220	ssRNA(+)	0590.fasta	7413	plants	Complete genome	0.386091	non-segmented
1	Riboviria		Orthornavirae		Kitrinoviricota		Alsuviricetes		Tymovirales		Betaflexiviridae	Trivirinae	Trichovirus		Grapevine Pinot gris virus	E	grapevine pinot gris virus	GPGV	Italy	FR877530	NC_015782	ssRNA(+)	0591.fasta	7433	plants	Complete genome	0.39271	non-segmented
1	Riboviria		Orthornavirae		Kitrinoviricota		Alsuviricetes		Tymovirales		Betaflexiviridae	Trivirinae	Trichovirus		Peach mosaic virus	E	peach mosaic virus	PMoV	2022-01-01	DQ117579	NC_011552	ssRNA(+)	0592.fasta	8153	plants	Complete genome	0.413332	non-segmented
1	Riboviria		Orthornavirae		Kitrinoviricota		Alsuviricetes		Tymovirales		Betaflexiviridae	Trivirinae	Trichovirus		Phlomis mottle virus	E	phlomis mottle virus	PMV		AM920542	NC_043412	ssRNA(+)	0593.fasta	3176	plants	Partial genome	0.415546	non-segmented
1	Riboviria		Orthornavirae		Kitrinoviricota		Alsuviricetes		Tymovirales		Betaflexiviridae	Trivirinae	Vitivirus		Actinidia virus A	E	actinidia virus A	AVA	TP7-93A	JN427014	NC_043087	ssRNA(+)	0594.fasta	7898	plants	Partial genome	0.476072	non-segmented
1	Riboviria		Orthornavirae		Kitrinoviricota		Alsuviricetes		Tymovirales		Betaflexiviridae	Trivirinae	Vitivirus		Actinidia virus B	E	actinidia virus B	AVB	TP7-93B	JN427015	NC_016404	ssRNA(+)	0595.fasta	7644	plants	Complete genome	0.464915	non-segmented
1	Riboviria		Orthornavirae		Kitrinoviricota		Alsuviricetes		Tymovirales		Betaflexiviridae	Trivirinae	Vitivirus		Arracacha virus V	E	Arracacha virus V	AVV	CNHP	KY392781	NC_034264	ssRNA(+)	0596.fasta	7566	plants	Complete genome	0.45365	non-segmented
1	Riboviria		Orthornavirae		Kitrinoviricota		Alsuviricetes		Tymovirales		Betaflexiviridae	Trivirinae	Vitivirus		Blackberry virus A	E	blackberry virus A	BVA	Arkansas	MG254193	NC_040630	ssRNA(+)	0597.fasta	7457	plants	Complete genome	0.48376	non-segmented
1	Riboviria		Orthornavirae		Kitrinoviricota		Alsuviricetes		Tymovirales		Betaflexiviridae	Trivirinae	Vitivirus		Grapevine virus A	E	grapevine virus A	GVA	Is 151	X75433	NC_003604	ssRNA(+)	0598.fasta	7506	plants	Complete genome	0.490622	non-segmented
1	Riboviria		Orthornavirae		Kitrinoviricota		Alsuviricetes		Tymovirales		Betaflexiviridae	Trivirinae	Vitivirus		Grapevine virus B	E	grapevine virus B	GVB	Saldarelli	X75448	NC_003602	ssRNA(+)	0599.fasta	7757	plants	Complete genome	0.464694	non-segmented
1	Riboviria		Orthornavirae		Kitrinoviricota		Alsuviricetes		Tymovirales		Betaflexiviridae	Trivirinae	Vitivirus		Grapevine virus D	E	grapevine virus D	GVD	Dolc	JQ031715	NC_038326	ssRNA(+)	0600.fasta	978	plants	Partial genome	0.474771	non-segmented
1	Riboviria		Orthornavirae		Kitrinoviricota		Alsuviricetes		Tymovirales		Betaflexiviridae	Trivirinae	Vitivirus		Grapevine virus E	E	grapevine virus E	GVE	TvAQ7	AB432910	NC_011106	ssRNA(+)	0601.fasta	7722	plants	Complete genome	0.448745	non-segmented
1	Riboviria		Orthornavirae		Kitrinoviricota		Alsuviricetes		Tymovirales		Betaflexiviridae	Trivirinae	Vitivirus		Grapevine virus F	E	grapevine virus F	GVF	AUD46129	JX105428	NC_018458	ssRNA(+)	0602.fasta	7708	plants	Complete genome	0.466111	non-segmented
1	Riboviria		Orthornavirae		Kitrinoviricota		Alsuviricetes		Tymovirales		Betaflexiviridae	Trivirinae	Vitivirus		Grapevine virus G	E	grapevine virus G	GVG	VID561	MF405923	NC_040616	ssRNA(+)	0603.fasta	7668	plants	Complete genome	0.438374	non-segmented
1	Riboviria		Orthornavirae		Kitrinoviricota		Alsuviricetes		Tymovirales		Betaflexiviridae	Trivirinae	Vitivirus		Grapevine virus H	E	grapevine virus H	GVH	TT2016-3	MF521889	NC_040545	ssRNA(+)	0604.fasta	7619	plants	Complete genome	0.474517	non-segmented
1	Riboviria		Orthornavirae		Kitrinoviricota		Alsuviricetes		Tymovirales		Betaflexiviridae	Trivirinae	Vitivirus		Grapevine virus I	E	grapevine virus I	GVI	VID499	MF927925	NC_037058	ssRNA(+)	0605.fasta	7679	plants	Complete genome	0.442582	non-segmented
1	Riboviria		Orthornavirae		Kitrinoviricota		Alsuviricetes		Tymovirales		Betaflexiviridae	Trivirinae	Vitivirus		Grapevine virus J	E	grapevine virus J	GVJ	KS	MG637048	NC_040564	ssRNA(+)	0606.fasta	7556	plants	Complete genome	0.475669	non-segmented
1	Riboviria		Orthornavirae		Kitrinoviricota		Alsuviricetes		Tymovirales		Betaflexiviridae	Trivirinae	Vitivirus		Heracleum latent virus	E	heracleum latent virus	HLV	Scottish (Murant)	X79270	NC_039087	ssRNA(+)	0607.fasta	3111	plants	Partial genome	0.467175	non-segmented
1	Riboviria		Orthornavirae		Kitrinoviricota		Alsuviricetes		Tymovirales		Betaflexiviridae	Trivirinae	Vitivirus		Mint virus 2	E	mint virus 2	MV2	NCGR MEN 454.004	AY913795	NC_043088	ssRNA(+)	0608.fasta	4094	plants	Partial genome	0.463402	non-segmented
1	Riboviria		Orthornavirae		Kitrinoviricota		Alsuviricetes		Tymovirales		Betaflexiviridae	Trivirinae	Wamavirus		Watermelon virus A	E	watermelon virus A	WMA	KF15	KY363796	NC_034377	ssRNA(+)	0609.fasta	8556	plants	Complete genome	0.372151	non-segmented
1	Riboviria		Orthornavirae		Kitrinoviricota		Alsuviricetes		Tymovirales		Deltaflexiviridae		Deltaflexivirus		Fusarium deltaflexivirus 1	E	Fusarium graminearum deltaflexivirus 1	FgDFV1	BJ59	KX015962	NC_030654	ssRNA(+)	0610.fasta	8447	fungi	Complete genome	0.573868	non-segmented
1	Riboviria		Orthornavirae		Kitrinoviricota		Alsuviricetes		Tymovirales		Deltaflexiviridae		Deltaflexivirus		Sclerotinia deltaflexivirus 1	E	Sclerotinia sclerotiorum deltaflexivirus 1	SsDFV1	AX19	KT581451	NC_038977	ssRNA(+)	0611.fasta	8422	fungi	Complete coding genome	0.468171	non-segmented
1	Riboviria		Orthornavirae		Kitrinoviricota		Alsuviricetes		Tymovirales		Deltaflexiviridae		Deltaflexivirus		Soybean-associated deltaflexivirus 1	E	soybean leaf-associated mycoflexivirus 1	SaNSRV1	1	KT598226	NC_038979	ssRNA(+)	0612.fasta	8537	plants	Partial genome	0.488252	non-segmented
1	Riboviria		Orthornavirae		Kitrinoviricota		Alsuviricetes		Tymovirales		Gammaflexiviridae		Mycoflexivirus		Botrytis virus F	E	botrytis virus F	BotVF	Howitt	AF238884	NC_002604	ssRNA(+)	0613.fasta	6973	fungi	Complete genome	0.533733	non-segmented
1	Riboviria		Orthornavirae		Kitrinoviricota		Alsuviricetes		Tymovirales		Tymoviridae		Maculavirus		Grapevine fleck virus	E	grapevine fleck virus	GFkV	MT48	AJ309022	NC_003347	ssRNA(+)	0614.fasta	7726	plants	Complete genome	0.662396	non-segmented
1	Riboviria		Orthornavirae		Kitrinoviricota		Alsuviricetes		Tymovirales		Tymoviridae		Marafivirus		Bermuda grass etched-line virus	E	Bermuda grass etched-line virus	BELV	Maccheroni	AY040531	NC_038327	ssRNA(+)	0615.fasta	1187	plants	Partial genome	0.593496	non-segmented
1	Riboviria		Orthornavirae		Kitrinoviricota		Alsuviricetes		Tymovirales		Tymoviridae		Marafivirus		Blackberry virus S	E	blackberry virus S	BVS	GSM-8	FJ915122	NC_038328	ssRNA(+)	0616.fasta	6620	plants	Complete coding genome	0.580436	non-segmented
1	Riboviria		Orthornavirae		Kitrinoviricota		Alsuviricetes		Tymovirales		Tymoviridae		Marafivirus		Citrus sudden death-associated virus	E	citrus sudden death-associated virus	CSDaV	Costa Rica	AY884005	NC_006950	ssRNA(+)	0617.fasta	6986	plants	Complete genome	0.572307	non-segmented
1	Riboviria		Orthornavirae		Kitrinoviricota		Alsuviricetes		Tymovirales		Tymoviridae		Marafivirus		Grapevine asteroid mosaic associated virus	E	grapevine asteroid mosaic associated virus	GAMaV	GV30	KX354202	NC_031692	ssRNA(+)	0618.fasta	6902	plants	Complete genome	0.649347	non-segmented
1	Riboviria		Orthornavirae		Kitrinoviricota		Alsuviricetes		Tymovirales		Tymoviridae		Marafivirus		Grapevine Syrah virus 1	E	grapevine Syrah virus 1	GSV1	Al Rwahnih	FJ436028	NC_012484	ssRNA(+)	0619.fasta	6654	plants	Complete genome	0.593736	non-segmented
1	Riboviria		Orthornavirae		Kitrinoviricota		Alsuviricetes		Tymovirales		Tymoviridae		Marafivirus		Maize rayado fino virus	E	maize rayado fino virus	MRFV	Costa Rican	AF265566	NC_002786	ssRNA(+)	0620.fasta	6532	plants	Complete genome	0.616771	non-segmented
1	Riboviria		Orthornavirae		Kitrinoviricota		Alsuviricetes		Tymovirales		Tymoviridae		Marafivirus		Nectarine marafivirus M	E	nectarine marafivirus M	NeVM				ssRNA(+)			plants	No entry in Genbank
1	Riboviria		Orthornavirae		Kitrinoviricota		Alsuviricetes		Tymovirales		Tymoviridae		Marafivirus		Oat blue dwarf virus	E	oat blue dwarf virus	OBDV	Edwards	U87832	NC_001793	ssRNA(+)	0622.fasta	6653	plants	Complete genome	0.625844	non-segmented
1	Riboviria		Orthornavirae		Kitrinoviricota		Alsuviricetes		Tymovirales		Tymoviridae		Marafivirus		Olive latent virus 3	E	olive latent virus 3	OLV3	CN1/1	FJ444852	NC_013920	ssRNA(+)	0623.fasta	7303	plants	Complete genome	0.561845	non-segmented
1	Riboviria		Orthornavirae		Kitrinoviricota		Alsuviricetes		Tymovirales		Tymoviridae		Marafivirus		Peach marafivirus D	E	peach virus D	PeVD	SK	KY084481	NC_033828	ssRNA(+)	0624.fasta	6763	plants	Complete genome	0.612085	non-segmented
1	Riboviria		Orthornavirae		Kitrinoviricota		Alsuviricetes		Tymovirales		Tymoviridae		Tymovirus		Anagyris vein yellowing virus	E	Anagyris vein yellowing virus	AVYV	Koenig	AY751780	NC_011559	ssRNA(+)	0625.fasta	6300	plants	Complete genome	0.508849	non-segmented
1	Riboviria		Orthornavirae		Kitrinoviricota		Alsuviricetes		Tymovirales		Tymoviridae		Tymovirus		Andean potato latent virus	E	Andean potato latent virus	APLV	Col	JX508291	NC_020470	ssRNA(+)	0626.fasta	6486	plants	Complete genome	0.499764	non-segmented
1	Riboviria		Orthornavirae		Kitrinoviricota		Alsuviricetes		Tymovirales		Tymoviridae		Tymovirus		Andean potato mild mosaic virus	E	Andean potato mild mosaic virus	APMMV	Hu	JX508290	NC_020471	ssRNA(+)	0627.fasta	6389	plants	Complete genome	0.501523	non-segmented
1	Riboviria		Orthornavirae		Kitrinoviricota		Alsuviricetes		Tymovirales		Tymoviridae		Tymovirus		Belladonna mottle virus	E	Belladonna mottle virus	BeMV	European	X54529	NC_038866	ssRNA(+)	0628.fasta	697	plants	Partial genome	0.518459	non-segmented
1	Riboviria		Orthornavirae		Kitrinoviricota		Alsuviricetes		Tymovirales		Tymoviridae		Tymovirus		Cacao yellow mosaic virus	E	cacao yellow mosaic virus	CYMV	Ding	X54354	NC_038867	ssRNA(+)	0629.fasta	751	plants	Partial genome	0.57971	non-segmented
1	Riboviria		Orthornavirae		Kitrinoviricota		Alsuviricetes		Tymovirales		Tymoviridae		Tymovirus		Calopogonium yellow vein virus	E	Calopogonium yellow vein virus	CalYVV				ssRNA(+)			plants	No entry in Genbank
1	Riboviria		Orthornavirae		Kitrinoviricota		Alsuviricetes		Tymovirales		Tymoviridae		Tymovirus		Chayote mosaic virus	E	Chayote mosaic virus	ChaMV		AF195000	NC_002588	ssRNA(+)	0631.fasta	6507	plants	Complete genome	0.568335	non-segmented
1	Riboviria		Orthornavirae		Kitrinoviricota		Alsuviricetes		Tymovirales		Tymoviridae		Tymovirus		Chiltepin yellow mosaic virus	E	Chiltepin yellow mosaic virus	CYMV	43605	FN563123	NC_014127	ssRNA(+)	0632.fasta	6672	plants	Complete genome	0.489195	non-segmented
1	Riboviria		Orthornavirae		Kitrinoviricota		Alsuviricetes		Tymovirales		Tymoviridae		Tymovirus		Clitoria yellow vein virus	E	Clitoria yellow vein virus	CYVV	Mackenzie	AF035200	NC_038329	ssRNA(+)	0633.fasta	744	plants	Partial genome	0.553892	non-segmented
1	Riboviria		Orthornavirae		Kitrinoviricota		Alsuviricetes		Tymovirales		Tymoviridae		Tymovirus		Desmodium yellow mottle virus	E	Desmodium yellow mottle virus	DYMoV	Keese	AF035201	NC_038330	ssRNA(+)	0634.fasta	780	plants	Partial genome	0.555237	non-segmented
1	Riboviria		Orthornavirae		Kitrinoviricota		Alsuviricetes		Tymovirales		Tymoviridae		Tymovirus		Dulcamara mottle virus	E	Dulcamara mottle virus	DuMV	Tzanetakis	AY789137	NC_007609	ssRNA(+)	0635.fasta	6324	plants	Complete genome	0.492974	non-segmented
1	Riboviria		Orthornavirae		Kitrinoviricota		Alsuviricetes		Tymovirales		Tymoviridae		Tymovirus		Eggplant mosaic virus	E	eggplant mosaic virus	EMV		J04374	NC_001480	ssRNA(+)	0636.fasta	6475	plants	Complete genome	0.541555	non-segmented
1	Riboviria		Orthornavirae		Kitrinoviricota		Alsuviricetes		Tymovirales		Tymoviridae		Tymovirus		Erysimum latent virus	E	Erysimum latent virus	ErLV	Srifah	AF098523	NC_001977	ssRNA(+)	0637.fasta	6175	plants	Complete genome	0.50811	non-segmented
1	Riboviria		Orthornavirae		Kitrinoviricota		Alsuviricetes		Tymovirales		Tymoviridae		Tymovirus		Kennedya yellow mosaic virus	E	Kennedya yellow mosaic virus	KYMV	Jervis Bay	D00637	NC_001746	ssRNA(+)	0638.fasta	6513	plants	Complete genome	0.544826	non-segmented
1	Riboviria		Orthornavirae		Kitrinoviricota		Alsuviricetes		Tymovirales		Tymoviridae		Tymovirus		Melon rugose mosaic virus	E	melon rugose mosaic virus	MRMV	264			ssRNA(+)			plants	No entry in Genbank
1	Riboviria		Orthornavirae		Kitrinoviricota		Alsuviricetes		Tymovirales		Tymoviridae		Tymovirus		Nemesia ring necrosis virus	E	Nemesia ring necrosis virus	NeRNV	Koenig	AY751778	NC_011538	ssRNA(+)	0640.fasta	6434	plants	Complete genome	0.572155	non-segmented
1	Riboviria		Orthornavirae		Kitrinoviricota		Alsuviricetes		Tymovirales		Tymoviridae		Tymovirus		Okra mosaic virus	E	okra mosaic virus	OkMV	PV-0264	EF554577	NC_009532	ssRNA(+)	0641.fasta	6361	plants	Complete genome	0.596629	non-segmented
1	Riboviria		Orthornavirae		Kitrinoviricota		Alsuviricetes		Tymovirales		Tymoviridae		Tymovirus		Ononis yellow mosaic virus	E	Ononis yellow mosaic virus	OYMV	Ding	J04375	NC_001513	ssRNA(+)	0642.fasta	6358	plants	Complete genome	0.504584	non-segmented
1	Riboviria		Orthornavirae		Kitrinoviricota		Alsuviricetes		Tymovirales		Tymoviridae		Tymovirus		Passion fruit yellow mosaic virus	E	passion fruit yellow mosaic virus	PFYMV		AF467107	NC_043089	ssRNA(+)	0643.fasta	1253	plants	Partial genome	0.537445	non-segmented
1	Riboviria		Orthornavirae		Kitrinoviricota		Alsuviricetes		Tymovirales		Tymoviridae		Tymovirus		Peanut yellow mosaic virus	E	peanut yellow mosaic virus	PeYMV				ssRNA(+)			plants	No entry in Genbank
1	Riboviria		Orthornavirae		Kitrinoviricota		Alsuviricetes		Tymovirales		Tymoviridae		Tymovirus		Petunia vein banding virus	E	Petunia vein banding virus	PetVBV	Koenig	AF210709	NC_043090	ssRNA(+)	0645.fasta	1115	plants	Partial genome	0.477833	non-segmented
1	Riboviria		Orthornavirae		Kitrinoviricota		Alsuviricetes		Tymovirales		Tymoviridae		Tymovirus		Physalis mottle virus	E	Physalis mottle virus	PhyMV		Y16104	NC_003634	ssRNA(+)	0646.fasta	6822	plants	Complete genome	0.536677	non-segmented
1	Riboviria		Orthornavirae		Kitrinoviricota		Alsuviricetes		Tymovirales		Tymoviridae		Tymovirus		Plantago mottle virus	E	Plantago mottle virus	PlMoV	Koenig	AY751779	NC_011539	ssRNA(+)	0647.fasta	6295	plants	Complete genome	0.510383	non-segmented
1	Riboviria		Orthornavirae		Kitrinoviricota		Alsuviricetes		Tymovirales		Tymoviridae		Tymovirus		Scrophularia mottle virus	E	Scrophularia mottle virus	ScrMV	Koenig	AY751777	NC_011537	ssRNA(+)	0648.fasta	6352	plants	Complete genome	0.502494	non-segmented
1	Riboviria		Orthornavirae		Kitrinoviricota		Alsuviricetes		Tymovirales		Tymoviridae		Tymovirus		Tomato blistering mosaic tymovirus	E	tomato blistering mosaic tymovirus	TBMT	SC50	KC840043	NC_021851	ssRNA(+)	0649.fasta	6442	plants	Complete genome	0.499444	non-segmented
1	Riboviria		Orthornavirae		Kitrinoviricota		Alsuviricetes		Tymovirales		Tymoviridae		Tymovirus		Turnip yellow mosaic virus	E	turnip yellow mosaic virus	TYMV	Morch	X07441	NC_004063	ssRNA(+)	0650.fasta	6467	plants	Complete genome	0.565231	non-segmented
1	Riboviria		Orthornavirae		Kitrinoviricota		Alsuviricetes		Tymovirales		Tymoviridae		Tymovirus		Voandzeia necrotic mosaic virus	E	Voandzeia necrotic mosaic virus	VNMV				ssRNA(+)			plants	No entry in Genbank
1	Riboviria		Orthornavirae		Kitrinoviricota		Alsuviricetes		Tymovirales		Tymoviridae		Tymovirus		Wild cucumber mosaic virus	E	wild cucumber mosaic virus	WCMV		AF035633	NC_043091	ssRNA(+)	0652.fasta	1515	plants	Partial genome	0.567954	non-segmented
1	Riboviria		Orthornavirae		Kitrinoviricota		Alsuviricetes		Tymovirales		Tymoviridae				Bombyx mori latent virus	E	Bombyx mori latent virus	BmMLV		AB186123	NC_038331	ssRNA(+)	0653.fasta	6694	invertebrates	Complete genome	0.486396	non-segmented
1	Riboviria		Orthornavirae		Kitrinoviricota		Alsuviricetes		Tymovirales		Tymoviridae				Poinsettia mosaic virus	E	poinsettia mosaic virus	PMV	Bradel	AJ271595	NC_002164	ssRNA(+)	0654.fasta	6242	plants	Complete genome	0.560249	non-segmented
1	Riboviria		Orthornavirae		Kitrinoviricota		Flasuviricetes		Amarillovirales		Flaviviridae		Flavivirus		Apoi virus	E	Apoi virus	APOIV	ApMAR	AF160193	NC_003676	ssRNA(+)	0655.fasta	10294	vertebrates	Complete genome	0.483645	non-segmented
1	Riboviria		Orthornavirae		Kitrinoviricota		Flasuviricetes		Amarillovirales		Flaviviridae		Flavivirus		Aroa virus	E	Aroa virus	AROAV	BeAn 4073	AY632536	NC_009026	ssRNA(+)	0656.fasta	11018	invertebrates, vertebrates	Complete genome	0.498752	non-segmented
2	Riboviria		Orthornavirae		Kitrinoviricota		Flasuviricetes		Amarillovirales		Flaviviridae		Flavivirus		Aroa virus	A	Aroa virus	AROAV	VenA-1809	AF013362		ssRNA(+)			invertebrates, vertebrates	Partial genome
3	Riboviria		Orthornavirae		Kitrinoviricota		Flasuviricetes		Amarillovirales		Flaviviridae		Flavivirus		Aroa virus	A	Bussuquara virus	BSQV	BeAn 4073	AF013366		ssRNA(+)			invertebrates, vertebrates	Partial genome
4	Riboviria		Orthornavirae		Kitrinoviricota		Flasuviricetes		Amarillovirales		Flaviviridae		Flavivirus		Aroa virus	A	Iguape virus	IGUV	SP An71686	AF013375		ssRNA(+)			vertebrates	Partial genome
5	Riboviria		Orthornavirae		Kitrinoviricota		Flasuviricetes		Amarillovirales		Flaviviridae		Flavivirus		Aroa virus	A	Naranjal virus	NJLV	25008	AF013390		ssRNA(+)			invertebrates, vertebrates	Partial genome
1	Riboviria		Orthornavirae		Kitrinoviricota		Flasuviricetes		Amarillovirales		Flaviviridae		Flavivirus		Bagaza virus	E	Bagaza virus	BAGV	DakAr B209	AY632545	NC_012534	ssRNA(+)	0661.fasta	11160	invertebrates, vertebrates	Complete genome	0.495298	non-segmented
1	Riboviria		Orthornavirae		Kitrinoviricota		Flasuviricetes		Amarillovirales		Flaviviridae		Flavivirus		Banzi virus	E	Banzi virus	BANV	SAH 366	DQ859056	NC_043110	ssRNA(+)	0662.fasta	10400	invertebrates, vertebrates	Complete genome	0.503728	non-segmented
1	Riboviria		Orthornavirae		Kitrinoviricota		Flasuviricetes		Amarillovirales		Flaviviridae		Flavivirus		Bouboui virus	E	Bouboui virus	BOUV	DAK AR B490	DQ859057	NC_033693	ssRNA(+)	0663.fasta	10397	invertebrates, vertebrates	Complete genome	0.481096	non-segmented
1	Riboviria		Orthornavirae		Kitrinoviricota		Flasuviricetes		Amarillovirales		Flaviviridae		Flavivirus		Bukalasa bat virus	E	Bukalasa bat virus	BBV	UGBP-111	AF013365	NC_043111	ssRNA(+)	0664.fasta	1111	vertebrates	Partial genome	0.462963	non-segmented
1	Riboviria		Orthornavirae		Kitrinoviricota		Flasuviricetes		Amarillovirales		Flaviviridae		Flavivirus		Cacipacore virus	E	Cacipacoré virus	CPCV	BeAn 3276000	KF917536	NC_026623	ssRNA(+)	0665.fasta	10591	invertebrates, vertebrates	Complete genome	0.495634	non-segmented
1	Riboviria		Orthornavirae		Kitrinoviricota		Flasuviricetes		Amarillovirales		Flaviviridae		Flavivirus		Carey Island virus	E	Carey Island virus	CIV	P70-1215	AF013368	NC_043112	ssRNA(+)	0666.fasta	1111	vertebrates	Partial genome	0.43304	non-segmented
1	Riboviria		Orthornavirae		Kitrinoviricota		Flasuviricetes		Amarillovirales		Flaviviridae		Flavivirus		Cowbone Ridge virus	E	Cowbone Ridge virus	CRV	W-10986	AF013370	NC_043113	ssRNA(+)	0667.fasta	1111	vertebrates	Partial genome	0.490215	non-segmented
1	Riboviria		Orthornavirae		Kitrinoviricota		Flasuviricetes		Amarillovirales		Flaviviridae		Flavivirus		Dakar bat virus	E	Dakar bat virus	DBV	209	AF013371	NC_043114	ssRNA(+)	0668.fasta	1103	vertebrates	Partial genome	0.441406	non-segmented
1	Riboviria		Orthornavirae		Kitrinoviricota		Flasuviricetes		Amarillovirales		Flaviviridae		Flavivirus		Dengue virus	E	dengue virus type 2	DENV-2	16681	U87411	NC_001474	ssRNA(+)	0669.fasta	10923	invertebrates, vertebrates	Complete genome	0.458333	non-segmented
2	Riboviria		Orthornavirae		Kitrinoviricota		Flasuviricetes		Amarillovirales		Flaviviridae		Flavivirus		Dengue virus	A	dengue virus type 1	DENV-1	45AZ5	U88536	NC_001477	ssRNA(+)	0670.fasta	10935	invertebrates, vertebrates	Complete genome	0.466853	non-segmented
3	Riboviria		Orthornavirae		Kitrinoviricota		Flasuviricetes		Amarillovirales		Flaviviridae		Flavivirus		Dengue virus	A	dengue virus type 3	DENV-3	H87	M93130		ssRNA(+)			invertebrates, vertebrates	Complete genome
4	Riboviria		Orthornavirae		Kitrinoviricota		Flasuviricetes		Amarillovirales		Flaviviridae		Flavivirus		Dengue virus	A	dengue virus type 4	DENV-4	814669	AF326573		ssRNA(+)			invertebrates, vertebrates	Complete genome
1	Riboviria		Orthornavirae		Kitrinoviricota		Flasuviricetes		Amarillovirales		Flaviviridae		Flavivirus		Edge Hill virus	E	Edge Hill virus	EHV	YMP 48	DQ859060	NC_030289	ssRNA(+)	0673.fasta	10427	invertebrates, vertebrates	Complete genome	0.476554	non-segmented
1	Riboviria		Orthornavirae		Kitrinoviricota		Flasuviricetes		Amarillovirales		Flaviviridae		Flavivirus		Entebbe bat virus	E	Entebbe bat virus	ENTV	UgIL-30	DQ837641	NC_008718	ssRNA(+)	0674.fasta	10710	vertebrates	Complete genome	0.504707	non-segmented
2	Riboviria		Orthornavirae		Kitrinoviricota		Flasuviricetes		Amarillovirales		Flaviviridae		Flavivirus		Entebbe bat virus	A	Sokuluk virus	SOKV	LEIV-400K	AF013405		ssRNA(+)			vertebrates	Partial genome
1	Riboviria		Orthornavirae		Kitrinoviricota		Flasuviricetes		Amarillovirales		Flaviviridae		Flavivirus		Gadgets Gully virus	E	Gadgets Gully virus	GGYV	Aus	DQ235145	NC_033723	ssRNA(+)	0676.fasta	10478	invertebrates, vertebrates	Complete genome	0.520943	non-segmented
1	Riboviria		Orthornavirae		Kitrinoviricota		Flasuviricetes		Amarillovirales		Flaviviridae		Flavivirus		Ilheus virus	E	Ilhéus virus	ILHV	Original	AY632539	NC_009028	ssRNA(+)	0677.fasta	10953	invertebrates, vertebrates	Complete genome	0.522911	non-segmented
2	Riboviria		Orthornavirae		Kitrinoviricota		Flasuviricetes		Amarillovirales		Flaviviridae		Flavivirus		Ilheus virus	A	Rocio virus	ROCV	H-34675	AF013397		ssRNA(+)			invertebrates, vertebrates	Partial genome
1	Riboviria		Orthornavirae		Kitrinoviricota		Flasuviricetes		Amarillovirales		Flaviviridae		Flavivirus		Israel turkey meningoencephalomyelitis virus	E	Israel turkey meningoencephalomyelitis virus	ITV		AF013377	NC_043115	ssRNA(+)	0679.fasta	1140	invertebrates, vertebrates	Partial genome	0.484733	non-segmented
1	Riboviria		Orthornavirae		Kitrinoviricota		Flasuviricetes		Amarillovirales		Flaviviridae		Flavivirus		Japanese encephalitis virus	E	Japanese encephalitis virus	JEV	JaOArS982	M18370	NC_001437	ssRNA(+)	0680.fasta	11183	invertebrates, vertebrates	Complete genome	0.514158	non-segmented
1	Riboviria		Orthornavirae		Kitrinoviricota		Flasuviricetes		Amarillovirales		Flaviviridae		Flavivirus		Jugra virus	E	Jugra virus	JUGV	P-9-314	DQ859066	NC_033699	ssRNA(+)	0681.fasta	10391	invertebrates, vertebrates	Complete genome	0.482274	non-segmented
1	Riboviria		Orthornavirae		Kitrinoviricota		Flasuviricetes		Amarillovirales		Flaviviridae		Flavivirus		Jutiapa virus	E	Jutiapa virus	JUTV	JG-128	KJ469371	NC_026620	ssRNA(+)	0682.fasta	10329	vertebrates	Complete genome	0.455254	non-segmented
1	Riboviria		Orthornavirae		Kitrinoviricota		Flasuviricetes		Amarillovirales		Flaviviridae		Flavivirus		Kadam virus	E	Kadam virus	KADV	Uganda	DQ235146	NC_033724	ssRNA(+)	0683.fasta	10430	invertebrates, vertebrates	Complete genome	0.527088	non-segmented
1	Riboviria		Orthornavirae		Kitrinoviricota		Flasuviricetes		Amarillovirales		Flaviviridae		Flavivirus		Kedougou virus	E	Kédougou virus	KEDV	DakAar D1470	AY632540	NC_012533	ssRNA(+)	0684.fasta	10943	invertebrates, vertebrates	Complete genome	0.527532	non-segmented
1	Riboviria		Orthornavirae		Kitrinoviricota		Flasuviricetes		Amarillovirales		Flaviviridae		Flavivirus		Kokobera virus	E	Kokobera virus	KOKV	AusMRM 32	AY632541	NC_009029	ssRNA(+)	0685.fasta	11076	invertebrates, vertebrates	Complete genome	0.49784	non-segmented
2	Riboviria		Orthornavirae		Kitrinoviricota		Flasuviricetes		Amarillovirales		Flaviviridae		Flavivirus		Kokobera virus	A	Stratford virus	STRV	AUSC-338	AF013407		ssRNA(+)			invertebrates, vertebrates	Partial genome
1	Riboviria		Orthornavirae		Kitrinoviricota		Flasuviricetes		Amarillovirales		Flaviviridae		Flavivirus		Koutango virus	E	Koutango virus	KOUV	Dak Ar D1470	AF013384	NC_043116	ssRNA(+)	0687.fasta	1135	invertebrates, vertebrates	Partial genome	0.51001	non-segmented
1	Riboviria		Orthornavirae		Kitrinoviricota		Flasuviricetes		Amarillovirales		Flaviviridae		Flavivirus		Kyasanur Forest disease virus	E	Kyasanur Forest disease virus	KFDV		AY323490	NC_039218	ssRNA(+)	0688.fasta	10600	invertebrates, vertebrates	Complete genome	0.551897	non-segmented
2	Riboviria		Orthornavirae		Kitrinoviricota		Flasuviricetes		Amarillovirales		Flaviviridae		Flavivirus		Kyasanur Forest disease virus	A	Alkhumra hemorrhagic fever virus	AHFV	1176	AF331718		ssRNA(+)			invertebrates, vertebrates	Complete genome
1	Riboviria		Orthornavirae		Kitrinoviricota		Flasuviricetes		Amarillovirales		Flaviviridae		Flavivirus		Langat virus	E	Langat virus	LGTV	TP21	AF253419	NC_003690	ssRNA(+)	0690.fasta	11144	invertebrates, vertebrates	Complete genome	0.543055	non-segmented
1	Riboviria		Orthornavirae		Kitrinoviricota		Flasuviricetes		Amarillovirales		Flaviviridae		Flavivirus		Louping ill virus	E	louping ill virus	LIV	369/T2	Y07863	NC_001809	ssRNA(+)	0691.fasta	11076	invertebrates, vertebrates	Complete genome	0.548639	non-segmented
2	Riboviria		Orthornavirae		Kitrinoviricota		Flasuviricetes		Amarillovirales		Flaviviridae		Flavivirus		Louping ill virus	A	louping ill virus-British subtype	LIV-Brit	LI/31	D12937		ssRNA(+)			invertebrates, vertebrates	Partial genome
3	Riboviria		Orthornavirae		Kitrinoviricota		Flasuviricetes		Amarillovirales		Flaviviridae		Flavivirus		Louping ill virus	A	louping ill virus-Irish subtype	LIV-Ir	LI/MA54	X86784		ssRNA(+)			invertebrates, vertebrates	Partial genome
4	Riboviria		Orthornavirae		Kitrinoviricota		Flasuviricetes		Amarillovirales		Flaviviridae		Flavivirus		Louping ill virus	A	louping ill virus-Spanish subtype	LIV-Spain	87/2617	DQ235152		ssRNA(+)			invertebrates, vertebrates	Complete coding genome
5	Riboviria		Orthornavirae		Kitrinoviricota		Flasuviricetes		Amarillovirales		Flaviviridae		Flavivirus		Louping ill virus	A	Turkish sheep encephalitis virus subtype	TSEV	TTE80	DQ235151		ssRNA(+)			invertebrates, vertebrates	Complete coding genome
6	Riboviria		Orthornavirae		Kitrinoviricota		Flasuviricetes		Amarillovirales		Flaviviridae		Flavivirus		Louping ill virus	A	Greek goat encephalitits virus subtype	GGEV	Vergina	DQ235153		ssRNA(+)			invertebrates, vertebrates	Complete coding genome
1	Riboviria		Orthornavirae		Kitrinoviricota		Flasuviricetes		Amarillovirales		Flaviviridae		Flavivirus		Meaban virus	E	Meaban virus	MEAV	France	DQ235144	NC_033721	ssRNA(+)	0697.fasta	10483	invertebrates, vertebrates	Complete genome	0.541748	non-segmented
1	Riboviria		Orthornavirae		Kitrinoviricota		Flasuviricetes		Amarillovirales		Flaviviridae		Flavivirus		Modoc virus	E	Modoc virus	MODV	M544	AJ242984	NC_003635	ssRNA(+)	0698.fasta	10795	vertebrates	Complete genome	0.454785	non-segmented
1	Riboviria		Orthornavirae		Kitrinoviricota		Flasuviricetes		Amarillovirales		Flaviviridae		Flavivirus		Montana myotis leukoencephalitis virus	E	Montana myotis leukoencephalitis virus	MMLV	USA	AJ299445	NC_004119	ssRNA(+)	0699.fasta	10913	vertebrates	Complete genome	0.441361	non-segmented
1	Riboviria		Orthornavirae		Kitrinoviricota		Flasuviricetes		Amarillovirales		Flaviviridae		Flavivirus		Murray Valley encephalitis virus	E	Murray Valley encephalitis virus	MVEV	18629	AF161266	NC_000943	ssRNA(+)	0700.fasta	11236	invertebrates, vertebrates	Complete genome	0.487072	non-segmented
2	Riboviria		Orthornavirae		Kitrinoviricota		Flasuviricetes		Amarillovirales		Flaviviridae		Flavivirus		Murray Valley encephalitis virus	A	Alfuy virus	ALFV	MRM-3929	AF013360		ssRNA(+)			invertebrates, vertebrates	Partial genome
1	Riboviria		Orthornavirae		Kitrinoviricota		Flasuviricetes		Amarillovirales		Flaviviridae		Flavivirus		Ntaya virus	E	Ntaya virus	NTAV	IPDIA	JX236040	NC_018705	ssRNA(+)	0702.fasta	11140	invertebrates, vertebrates	Complete genome	0.482922	non-segmented
1	Riboviria		Orthornavirae		Kitrinoviricota		Flasuviricetes		Amarillovirales		Flaviviridae		Flavivirus		Omsk hemorrhagic fever virus	E	Omsk hemorrhagic fever virus	OHFV	Bogoluvovska	AY193805	NC_005062	ssRNA(+)	0703.fasta	11002	invertebrates, vertebrates	Complete genome	0.536502	non-segmented
1	Riboviria		Orthornavirae		Kitrinoviricota		Flasuviricetes		Amarillovirales		Flaviviridae		Flavivirus		Phnom Penh bat virus	E	Phnom Penh bat virus	PPBV	CAMA-38D	AF013394		ssRNA(+)			vertebrates	Partial genome
2	Riboviria		Orthornavirae		Kitrinoviricota		Flasuviricetes		Amarillovirales		Flaviviridae		Flavivirus		Phnom Penh bat virus	A	Batu Cave virus	BCV	P70-1459	AF013369		ssRNA(+)			vertebrates	Partial genome
1	Riboviria		Orthornavirae		Kitrinoviricota		Flasuviricetes		Amarillovirales		Flaviviridae		Flavivirus		Powassan virus	E	Powassan virus	POWV	LB	L06436	NC_003687	ssRNA(+)	0706.fasta	11040	invertebrates, vertebrates	Complete genome	0.533241	non-segmented
2	Riboviria		Orthornavirae		Kitrinoviricota		Flasuviricetes		Amarillovirales		Flaviviridae		Flavivirus		Powassan virus	A	deer tick virus	DTV	ctb30	AF311056		ssRNA(+)			invertebrates, vertebrates	Complete coding genome
1	Riboviria		Orthornavirae		Kitrinoviricota		Flasuviricetes		Amarillovirales		Flaviviridae		Flavivirus		Rio Bravo virus	E	Rio Bravo virus	RBV	RiMAR	AF144692	NC_003675	ssRNA(+)	0708.fasta	10323	vertebrates	Complete genome	0.432318	non-segmented
1	Riboviria		Orthornavirae		Kitrinoviricota		Flasuviricetes		Amarillovirales		Flaviviridae		Flavivirus		Royal Farm virus	E	Royal Farm virus	RFV	Afghanistan	DQ235149	NC_039219	ssRNA(+)	0709.fasta	10480	invertebrates, vertebrates	Complete genome	0.540275	non-segmented
1	Riboviria		Orthornavirae		Kitrinoviricota		Flasuviricetes		Amarillovirales		Flaviviridae		Flavivirus		Saboya virus	E	Saboya virus	SABV	Dak AR D4600	DQ859062	NC_033697	ssRNA(+)	0710.fasta	10397	invertebrates, vertebrates	Complete genome	0.476485	non-segmented
2	Riboviria		Orthornavirae		Kitrinoviricota		Flasuviricetes		Amarillovirales		Flaviviridae		Flavivirus		Saboya virus	A	Potiskum virus	POTV	IBAN 10069	DQ859067	NC_029054	ssRNA(+)	0711.fasta	10397	invertebrates, vertebrates	Complete coding genome	0.476186	non-segmented
1	Riboviria		Orthornavirae		Kitrinoviricota		Flasuviricetes		Amarillovirales		Flaviviridae		Flavivirus		Saint Louis encephalitis virus	E	St. Louis encephalitis virus	SLEV	Kern217	DQ525916	NC_007580	ssRNA(+)	0712.fasta	11159	invertebrates, vertebrates	Complete genome	0.497442	non-segmented
1	Riboviria		Orthornavirae		Kitrinoviricota		Flasuviricetes		Amarillovirales		Flaviviridae		Flavivirus		Sal Vieja virus	E	Sal Vieja virus	SVV	38TWM-106	AF013401	NC_043117	ssRNA(+)	0713.fasta	1109	vertebrates	Partial genome	0.466276	non-segmented
1	Riboviria		Orthornavirae		Kitrinoviricota		Flasuviricetes		Amarillovirales		Flaviviridae		Flavivirus		San Perlita virus	E	San Perlita virus	SPV	71V-1251	AF013402	NC_043118	ssRNA(+)	0714.fasta	1110	vertebrates	Partial genome	0.467253	non-segmented
1	Riboviria		Orthornavirae		Kitrinoviricota		Flasuviricetes		Amarillovirales		Flaviviridae		Flavivirus		Saumarez Reef virus	E	Saumarez Reef virus	SREV	Australia	DQ235150	NC_033726	ssRNA(+)	0715.fasta	10496	invertebrates, vertebrates	Complete genome	0.533217	non-segmented
1	Riboviria		Orthornavirae		Kitrinoviricota		Flasuviricetes		Amarillovirales		Flaviviridae		Flavivirus		Sepik virus	E	Sepik virus	SEPV	MK7148	DQ837642	NC_008719	ssRNA(+)	0716.fasta	10991	invertebrates, vertebrates	Complete genome	0.473002	non-segmented
1	Riboviria		Orthornavirae		Kitrinoviricota		Flasuviricetes		Amarillovirales		Flaviviridae		Flavivirus		Tembusu virus	E	Tembusu virus	TMUV	JS804	JF895923	NC_015843	ssRNA(+)	0717.fasta	11247	invertebrates, vertebrates	Complete genome	0.489501	non-segmented
1	Riboviria		Orthornavirae		Kitrinoviricota		Flasuviricetes		Amarillovirales		Flaviviridae		Flavivirus		Tick-borne encephalitis virus	E	tick-borne encephalitis virus-European subtype	TBEV-Eur	Neudoerfl	U27495	NC_001672	ssRNA(+)	0718.fasta	11362	invertebrates, vertebrates	Complete genome	0.537758	non-segmented
2	Riboviria		Orthornavirae		Kitrinoviricota		Flasuviricetes		Amarillovirales		Flaviviridae		Flavivirus		Tick-borne encephalitis virus	A	tick-borne encephalitis virus - Far Eastern subtype	TBEV-FE	Sofjin	X07755		ssRNA(+)			invertebrates, vertebrates	Partial genome
3	Riboviria		Orthornavirae		Kitrinoviricota		Flasuviricetes		Amarillovirales		Flaviviridae		Flavivirus		Tick-borne encephalitis virus	A	tick-borne encephalitis virus-Siberian subtype	TBEV-Sib	Vasilchenko	L40361		ssRNA(+)			invertebrates, vertebrates	Complete genome
1	Riboviria		Orthornavirae		Kitrinoviricota		Flasuviricetes		Amarillovirales		Flaviviridae		Flavivirus		Tyuleniy virus	E	Tyuleniy virus	TYUV	LEIV-6C	KF815939	NC_023424	ssRNA(+)	0721.fasta	10901	invertebrates, vertebrates	Complete genome	0.531218	non-segmented
1	Riboviria		Orthornavirae		Kitrinoviricota		Flasuviricetes		Amarillovirales		Flaviviridae		Flavivirus		Uganda S virus	E	Uganda S virus	UGSV	Uganda	DQ859065	NC_033698	ssRNA(+)	0722.fasta	10388	invertebrates, vertebrates	Complete genome	0.468845	non-segmented
1	Riboviria		Orthornavirae		Kitrinoviricota		Flasuviricetes		Amarillovirales		Flaviviridae		Flavivirus		Usutu virus	E	Usutu virus	USUV	Vienna 2001	AY453411	NC_006551	ssRNA(+)	0723.fasta	11265	invertebrates, vertebrates	Complete genome	0.510071	non-segmented
1	Riboviria		Orthornavirae		Kitrinoviricota		Flasuviricetes		Amarillovirales		Flaviviridae		Flavivirus		Wesselsbron virus	E	Wesselsbron virus	WESSV	SAH177	EU707555	NC_012735	ssRNA(+)	0724.fasta	11032	invertebrates, vertebrates	Complete genome	0.476481	non-segmented
1	Riboviria		Orthornavirae		Kitrinoviricota		Flasuviricetes		Amarillovirales		Flaviviridae		Flavivirus		West Nile virus	E	West Nile virus	WNV	956	M12294	NC_001563	ssRNA(+)	0725.fasta	11176	invertebrates, vertebrates	Complete genome	0.510621	non-segmented
2	Riboviria		Orthornavirae		Kitrinoviricota		Flasuviricetes		Amarillovirales		Flaviviridae		Flavivirus		West Nile virus	A	Kunjin virus	KUNV	MRM61C	D00246		ssRNA(+)			invertebrates, vertebrates	Complete genome
1	Riboviria		Orthornavirae		Kitrinoviricota		Flasuviricetes		Amarillovirales		Flaviviridae		Flavivirus		Yaounde virus	E	Yaoundé virus	YAOV	DakArY 276	AF013413		ssRNA(+)			invertebrates, vertebrates	Partial genome
1	Riboviria		Orthornavirae		Kitrinoviricota		Flasuviricetes		Amarillovirales		Flaviviridae		Flavivirus		Yellow fever virus	E	yellow fever virus	YFV	17D	X03700	NC_002031	ssRNA(+)	0728.fasta	11068	invertebrates, vertebrates	Complete genome	0.497331	non-segmented
1	Riboviria		Orthornavirae		Kitrinoviricota		Flasuviricetes		Amarillovirales		Flaviviridae		Flavivirus		Yokose virus	E	Yokose virus	YOKV	Oita 36	AB114858	NC_005039	ssRNA(+)	0729.fasta	11057	vertebrates	Complete genome	0.470215	non-segmented
1	Riboviria		Orthornavirae		Kitrinoviricota		Flasuviricetes		Amarillovirales		Flaviviridae		Flavivirus		Zika virus	E	Zika virus	ZIKV	MR 766	AY632535	NC_012532	ssRNA(+)	0730.fasta	10991	invertebrates, vertebrates	Complete genome	0.509399	non-segmented
2	Riboviria		Orthornavirae		Kitrinoviricota		Flasuviricetes		Amarillovirales		Flaviviridae		Flavivirus		Zika virus	A	Zika virus	ZIKV	Pf13/251013-18	KY766069		ssRNA(+)			invertebrates, vertebrates	Complete genome
3	Riboviria		Orthornavirae		Kitrinoviricota		Flasuviricetes		Amarillovirales		Flaviviridae		Flavivirus		Zika virus	A	Zika virus	ZIKV	H/PF/2013	KJ776791		ssRNA(+)			invertebrates, vertebrates	Complete genome
4	Riboviria		Orthornavirae		Kitrinoviricota		Flasuviricetes		Amarillovirales		Flaviviridae		Flavivirus		Zika virus	A	Zika virus	ZIKV	PRVABC59	KX377337		ssRNA(+)			invertebrates, vertebrates	Complete genome
1	Riboviria		Orthornavirae		Kitrinoviricota		Flasuviricetes		Amarillovirales		Flaviviridae		Hepacivirus		Hepacivirus A	E	non-primate hepacivirus	NPHV	NZP1	KP325401	NC_038425	ssRNA(+)	0734.fasta	9749	vertebrates	Complete genome	0.500367	non-segmented
1	Riboviria		Orthornavirae		Kitrinoviricota		Flasuviricetes		Amarillovirales		Flaviviridae		Hepacivirus		Hepacivirus B	E	GB virus-B	GBV-B	B	U22304	NC_038426	ssRNA(+)	0735.fasta	9333	vertebrates	Complete genome	0.504863	non-segmented
1	Riboviria		Orthornavirae		Kitrinoviricota		Flasuviricetes		Amarillovirales		Flaviviridae		Hepacivirus		Hepacivirus C	E	hepatitis C virus genotype 1a	HCV1a	H77	AF009606	NC_004102	ssRNA(+)	0736.fasta	9844	vertebrates	Complete genome	0.582229	non-segmented
2	Riboviria		Orthornavirae		Kitrinoviricota		Flasuviricetes		Amarillovirales		Flaviviridae		Hepacivirus		Hepacivirus C	A	hepatitis C virus genotype 1a	HCV1a	PT	M62321		ssRNA(+)			vertebrates	Complete genome
3	Riboviria		Orthornavirae		Kitrinoviricota		Flasuviricetes		Amarillovirales		Flaviviridae		Hepacivirus		Hepacivirus C	A	hepatitis C virus genotype 1b	HCV1b	J	D90208		ssRNA(+)			vertebrates	Complete coding genome
4	Riboviria		Orthornavirae		Kitrinoviricota		Flasuviricetes		Amarillovirales		Flaviviridae		Hepacivirus		Hepacivirus C	A	hepatitis C virus genotype 2a	HCV2a	HC-J6	D00944		ssRNA(+)			vertebrates	Complete coding genome
5	Riboviria		Orthornavirae		Kitrinoviricota		Flasuviricetes		Amarillovirales		Flaviviridae		Hepacivirus		Hepacivirus C	A	hepatitis C virus genotype 2b	HCV2b	HC-J8	D10988		ssRNA(+)			vertebrates	Complete coding genome
6	Riboviria		Orthornavirae		Kitrinoviricota		Flasuviricetes		Amarillovirales		Flaviviridae		Hepacivirus		Hepacivirus C	A	hepatitis C virus genotype 3a	HCV3a	NZL1	D17763	NC_009824	ssRNA(+)	0741.fasta	9643	vertebrates	Complete coding genome	0.556424	non-segmented
7	Riboviria		Orthornavirae		Kitrinoviricota		Flasuviricetes		Amarillovirales		Flaviviridae		Hepacivirus		Hepacivirus C	A	hepatitis C virus genotype 3k	HCV3k	JK049	D63821		ssRNA(+)			vertebrates	Complete coding genome
8	Riboviria		Orthornavirae		Kitrinoviricota		Flasuviricetes		Amarillovirales		Flaviviridae		Hepacivirus		Hepacivirus C	A	hepatitis C virus genotype 4a	HCV4a	ED43	GU814265	NC_009825	ssRNA(+)	0743.fasta	9540	vertebrates	Complete coding genome	0.561739	non-segmented
9	Riboviria		Orthornavirae		Kitrinoviricota		Flasuviricetes		Amarillovirales		Flaviviridae		Hepacivirus		Hepacivirus C	A	hepatitis C virus genotype 5a	HCV5a	EUH1480	Y13184	NC_009826	ssRNA(+)	0744.fasta	9528	vertebrates	Complete coding genome	0.570848	non-segmented
10	Riboviria		Orthornavirae		Kitrinoviricota		Flasuviricetes		Amarillovirales		Flaviviridae		Hepacivirus		Hepacivirus C	A	hepatitis C virus genotype 6a	HCV6a	euhk2	Y12083		ssRNA(+)			vertebrates	Complete coding genome
11	Riboviria		Orthornavirae		Kitrinoviricota		Flasuviricetes		Amarillovirales		Flaviviridae		Hepacivirus		Hepacivirus C	A	hepatitis C virus genotype 6g	HCV6g	JK046	D63822		ssRNA(+)			vertebrates	Complete coding genome
12	Riboviria		Orthornavirae		Kitrinoviricota		Flasuviricetes		Amarillovirales		Flaviviridae		Hepacivirus		Hepacivirus C	A	hepatitis C virus genotype 7a	HCV7a	QC69	EF108306	NC_030791	ssRNA(+)	0747.fasta	9638	vertebrates	Complete coding genome	0.568054	non-segmented
1	Riboviria		Orthornavirae		Kitrinoviricota		Flasuviricetes		Amarillovirales		Flaviviridae		Hepacivirus		Hepacivirus D	E	guereza hepacivirus	GHV	1/BWC08	KC551800		ssRNA(+)			vertebrates	Complete coding genome
1	Riboviria		Orthornavirae		Kitrinoviricota		Flasuviricetes		Amarillovirales		Flaviviridae		Hepacivirus		Hepacivirus E	E	rodent hepacivirus	RHV-E	339	KC815310	NC_021153	ssRNA(+)	0749.fasta	9056	vertebrates	Complete genome	0.548953	non-segmented
1	Riboviria		Orthornavirae		Kitrinoviricota		Flasuviricetes		Amarillovirales		Flaviviridae		Hepacivirus		Hepacivirus F	E	rodent hepacivirus	RHV-F	25842	KC411784	NC_038427	ssRNA(+)	0750.fasta	9365	vertebrates	Complete coding genome	0.544871	non-segmented
1	Riboviria		Orthornavirae		Kitrinoviricota		Flasuviricetes		Amarillovirales		Flaviviridae		Hepacivirus		Hepacivirus G	E	Norway rat hepacivirus 1	NRHV1	C12	KJ950938	NC_025672	ssRNA(+)	0751.fasta	9163	vertebrates	Complete coding genome	0.550028	non-segmented
2	Riboviria		Orthornavirae		Kitrinoviricota		Flasuviricetes		Amarillovirales		Flaviviridae		Hepacivirus		Hepacivirus G	A	Norway rat hepacivirus 1	NRHV1	rn-1	KX905133		ssRNA(+)			vertebrates	Complete genome
1	Riboviria		Orthornavirae		Kitrinoviricota		Flasuviricetes		Amarillovirales		Flaviviridae		Hepacivirus		Hepacivirus H	E	Norway rat hepacivirus 2	NRHV2	E43	KJ950939	NC_025673	ssRNA(+)	0753.fasta	8749	vertebrates	Complete genome	0.560546	non-segmented
1	Riboviria		Orthornavirae		Kitrinoviricota		Flasuviricetes		Amarillovirales		Flaviviridae		Hepacivirus		Hepacivirus I	E	rodent hepacivirus	RHV-I	3/RSA/2008	KC411806	NC_038428	ssRNA(+)	0754.fasta	9055	vertebrates	Complete coding genome	0.522668	non-segmented
1	Riboviria		Orthornavirae		Kitrinoviricota		Flasuviricetes		Amarillovirales		Flaviviridae		Hepacivirus		Hepacivirus J	E	rodent hepacivirus	RHV-J	3382/GER/2010	KC411777	NC_038429	ssRNA(+)	0755.fasta	9925	vertebrates	Complete coding genome	0.56299	non-segmented
1	Riboviria		Orthornavirae		Kitrinoviricota		Flasuviricetes		Amarillovirales		Flaviviridae		Hepacivirus		Hepacivirus K	E	bat hepacivirus	BHV-K	PDB-829	KC796074	NC_038430	ssRNA(+)	0756.fasta	9792	vertebrates	Complete coding genome	0.565991	non-segmented
1	Riboviria		Orthornavirae		Kitrinoviricota		Flasuviricetes		Amarillovirales		Flaviviridae		Hepacivirus		Hepacivirus L	E	bat hepacivirus	BHV-L	PDB-112	KC796077	NC_031916	ssRNA(+)	0757.fasta	9089	vertebrates	Complete coding genome	0.553688	non-segmented
1	Riboviria		Orthornavirae		Kitrinoviricota		Flasuviricetes		Amarillovirales		Flaviviridae		Hepacivirus		Hepacivirus M	E	bat hepacivirus	BHV-M	PDB-491.1	KC796078	NC_038431	ssRNA(+)	0758.fasta	9386	vertebrates	Complete coding genome	0.527729	non-segmented
1	Riboviria		Orthornavirae		Kitrinoviricota		Flasuviricetes		Amarillovirales		Flaviviridae		Hepacivirus		Hepacivirus N	E	bovine hepacivirus	BoHV	GER/2014	KP641127	NC_038432	ssRNA(+)	0759.fasta	9052	vertebrates	Complete coding genome	0.518231	non-segmented
1	Riboviria		Orthornavirae		Kitrinoviricota		Flasuviricetes		Amarillovirales		Flaviviridae		Pegivirus		Pegivirus A	E	GB virus-A; simian pegivirus	GBV-A; SPgV	A/T1053	U22303		ssRNA(+)			vertebrates	Complete coding genome
2	Riboviria		Orthornavirae		Kitrinoviricota		Flasuviricetes		Amarillovirales		Flaviviridae		Pegivirus		Pegivirus A	A	GB virus-A; simian pegivirus	GBV-A; SPgV	Alab	U94421	NC_001837	ssRNA(+)	0761.fasta	9739	vertebrates	Complete genome	0.579295	non-segmented
1	Riboviria		Orthornavirae		Kitrinoviricota		Flasuviricetes		Amarillovirales		Flaviviridae		Pegivirus		Pegivirus B	E	GB virus-D	GBV-D	D/68	GU566734	NC_030291	ssRNA(+)	0762.fasta	9845	vertebrates	Complete genome	0.568672	non-segmented
2	Riboviria		Orthornavirae		Kitrinoviricota		Flasuviricetes		Amarillovirales		Flaviviridae		Pegivirus		Pegivirus B	A	GB virus-D	GBV-D	D/93	GU566735		ssRNA(+)			vertebrates	Partial genome
1	Riboviria		Orthornavirae		Kitrinoviricota		Flasuviricetes		Amarillovirales		Flaviviridae		Pegivirus		Pegivirus C	E	human pegivirus genotype 2	HPgV	PNF2161	U44402	NC_001710	ssRNA(+)	0764.fasta	9587	vertebrates	Complete coding genome	0.590895	non-segmented
2	Riboviria		Orthornavirae		Kitrinoviricota		Flasuviricetes		Amarillovirales		Flaviviridae		Pegivirus		Pegivirus C	A	human pegivirus genotype 1	HPgV	EA	U63715		ssRNA(+)			vertebrates	Complete coding genome
3	Riboviria		Orthornavirae		Kitrinoviricota		Flasuviricetes		Amarillovirales		Flaviviridae		Pegivirus		Pegivirus C	A	human pegivirus genotype 1	HPgV	CG01BD	AB003289		ssRNA(+)			vertebrates	Complete coding genome
4	Riboviria		Orthornavirae		Kitrinoviricota		Flasuviricetes		Amarillovirales		Flaviviridae		Pegivirus		Pegivirus C	A	human pegivirus genotype 2	HPgV	R10291	U45966		ssRNA(+)			vertebrates	Complete genome
5	Riboviria		Orthornavirae		Kitrinoviricota		Flasuviricetes		Amarillovirales		Flaviviridae		Pegivirus		Pegivirus C	A	human pegivirus genotype 2	HPgV	765	AY196904		ssRNA(+)			vertebrates	Complete genome
6	Riboviria		Orthornavirae		Kitrinoviricota		Flasuviricetes		Amarillovirales		Flaviviridae		Pegivirus		Pegivirus C	A	human pegivirus genotype 3	HPgV	K2141	D87713		ssRNA(+)			vertebrates	Complete genome
7	Riboviria		Orthornavirae		Kitrinoviricota		Flasuviricetes		Amarillovirales		Flaviviridae		Pegivirus		Pegivirus C	A	human pegivirus genotype 4	HPgV	MY14	AB021287		ssRNA(+)			vertebrates	Complete coding genome
8	Riboviria		Orthornavirae		Kitrinoviricota		Flasuviricetes		Amarillovirales		Flaviviridae		Pegivirus		Pegivirus C	A	human pegivirus genotype 5	HPgV	D50	AY949771		ssRNA(+)			vertebrates	Complete coding genome
9	Riboviria		Orthornavirae		Kitrinoviricota		Flasuviricetes		Amarillovirales		Flaviviridae		Pegivirus		Pegivirus C	A	human pegivirus genotype 6	HPgV	G05BD	AB003292		ssRNA(+)			vertebrates	Complete coding genome
10	Riboviria		Orthornavirae		Kitrinoviricota		Flasuviricetes		Amarillovirales		Flaviviridae		Pegivirus		Pegivirus C	A	simian pegivirus-chimpanzee	SPgV-ch	Ctro	AF070476		ssRNA(+)			vertebrates	Complete genome
1	Riboviria		Orthornavirae		Kitrinoviricota		Flasuviricetes		Amarillovirales		Flaviviridae		Pegivirus		Pegivirus D	E	Theiler’s disease associated virus	TDAV	horseA1	KC145265	NC_038433	ssRNA(+)	0774.fasta	10717	vertebrates	Complete coding genome	0.570625	non-segmented
1	Riboviria		Orthornavirae		Kitrinoviricota		Flasuviricetes		Amarillovirales		Flaviviridae		Pegivirus		Pegivirus E	E	equine pegivirus	EPgV	C0035	KC410872	NC_020902	ssRNA(+)	0775.fasta	11421	vertebrates	Complete coding genome	0.581593	non-segmented
1	Riboviria		Orthornavirae		Kitrinoviricota		Flasuviricetes		Amarillovirales		Flaviviridae		Pegivirus		Pegivirus F	E	bat pegivirus F	BPgV-F	PDB-1698	KC796080	NC_038434	ssRNA(+)	0776.fasta	10689	vertebrates	Complete coding genome	0.611514	non-segmented
1	Riboviria		Orthornavirae		Kitrinoviricota		Flasuviricetes		Amarillovirales		Flaviviridae		Pegivirus		Pegivirus G	E	bat pegivirus G	BPgV-G	PDB-620	KC796076	NC_038435	ssRNA(+)	0777.fasta	10994	vertebrates	Complete coding genome	0.568062	non-segmented
1	Riboviria		Orthornavirae		Kitrinoviricota		Flasuviricetes		Amarillovirales		Flaviviridae		Pegivirus		Pegivirus H	E	human hepegivirus; human pegivirus 2	HHPgV	AK-790	KT439329	NC_038436	ssRNA(+)	0778.fasta	9753	vertebrates	Complete coding genome	0.535972	non-segmented
1	Riboviria		Orthornavirae		Kitrinoviricota		Flasuviricetes		Amarillovirales		Flaviviridae		Pegivirus		Pegivirus I	E	bat pegivirus I	BPgV-I	PDB-1715	KC796088	NC_038437	ssRNA(+)	0779.fasta	9991	vertebrates	Complete coding genome	0.589413	non-segmented
1	Riboviria		Orthornavirae		Kitrinoviricota		Flasuviricetes		Amarillovirales		Flaviviridae		Pegivirus		Pegivirus J	E	rodent pegivirus	RPbV	CC61	KC815311	NC_021154	ssRNA(+)	0780.fasta	11502	vertebrates	Complete coding genome	0.610063	non-segmented
1	Riboviria		Orthornavirae		Kitrinoviricota		Flasuviricetes		Amarillovirales		Flaviviridae		Pegivirus		Pegivirus K	E	porcine pegivirus	PPgV	903/GER/2013	KU351669	NC_034442	ssRNA(+)	0781.fasta	9983	vertebrates	Complete coding genome	0.576809	non-segmented
1	Riboviria		Orthornavirae		Kitrinoviricota		Flasuviricetes		Amarillovirales		Flaviviridae		Pestivirus		Pestivirus A	E	bovine viral diarrhea virus 1	BVDV1	SD-1	M96751		ssRNA(+)			vertebrates	Complete genome
2	Riboviria		Orthornavirae		Kitrinoviricota		Flasuviricetes		Amarillovirales		Flaviviridae		Pestivirus		Pestivirus A	A	bovine viral diarrhea virus 1	BVDV1	NADL	M31182	NC_001461	ssRNA(+)	0783.fasta	12814	vertebrates	Complete genome	0.45787	non-segmented
1	Riboviria		Orthornavirae		Kitrinoviricota		Flasuviricetes		Amarillovirales		Flaviviridae		Pestivirus		Pestivirus B	E	bovine viral diarrhea virus 2	BVDV2	XJ-04	FJ527854		ssRNA(+)			vertebrates	Complete genome
2	Riboviria		Orthornavirae		Kitrinoviricota		Flasuviricetes		Amarillovirales		Flaviviridae		Pestivirus		Pestivirus B	A	bovine viral diarrhea virus 2	BVDV2	890	U18059	NC_039237	ssRNA(+)	0785.fasta	12767	vertebrates	Complete genome	0.45432	non-segmented
1	Riboviria		Orthornavirae		Kitrinoviricota		Flasuviricetes		Amarillovirales		Flaviviridae		Pestivirus		Pestivirus C	E	classical swine fever virus	CSFV	Alfort/187	X87939	NC_038912	ssRNA(+)	0786.fasta	12551	vertebrates	Complete genome	0.467262	non-segmented
1	Riboviria		Orthornavirae		Kitrinoviricota		Flasuviricetes		Amarillovirales		Flaviviridae		Pestivirus		Pestivirus D	E	Border disease virus	BDV	X818	AF037405	NC_003679	ssRNA(+)	0787.fasta	12567	vertebrates	Complete genome	0.455017	non-segmented
1	Riboviria		Orthornavirae		Kitrinoviricota		Flasuviricetes		Amarillovirales		Flaviviridae		Pestivirus		Pestivirus E	E	pronghorn antelope pestivirus	PAPeV		AY781152	NC_024018	ssRNA(+)	0788.fasta	12510	vertebrates	Complete genome	0.443531	non-segmented
1	Riboviria		Orthornavirae		Kitrinoviricota		Flasuviricetes		Amarillovirales		Flaviviridae		Pestivirus		Pestivirus F	E	porcine pestivirus	PPeV	Bungowannah	EF100713	NC_023176	ssRNA(+)	0789.fasta	12907	vertebrates	Complete genome	0.445567	non-segmented
1	Riboviria		Orthornavirae		Kitrinoviricota		Flasuviricetes		Amarillovirales		Flaviviridae		Pestivirus		Pestivirus G	E	giraffe pestivirus	GPeV	H138	AF144617	NC_003678	ssRNA(+)	0790.fasta	12839	vertebrates	Complete genome	0.462923	non-segmented
1	Riboviria		Orthornavirae		Kitrinoviricota		Flasuviricetes		Amarillovirales		Flaviviridae		Pestivirus		Pestivirus H	E	HoBi-like pestivirus	HoBiPeV	Th/04_KhonKaen	FJ040215	NC_012812	ssRNA(+)	0791.fasta	12590	vertebrates	Complete genome	0.461507	non-segmented
1	Riboviria		Orthornavirae		Kitrinoviricota		Flasuviricetes		Amarillovirales		Flaviviridae		Pestivirus		Pestivirus I	E	Aydin-like pestivirus	AydinPeV	04-TR	JX428945	NC_018713	ssRNA(+)	0792.fasta	12529	vertebrates	Complete genome	0.458012	non-segmented
1	Riboviria		Orthornavirae		Kitrinoviricota		Flasuviricetes		Amarillovirales		Flaviviridae		Pestivirus		Pestivirus J	E	rat pestivirus	RPeV	NrPV/NYC-D23	KJ950914	NC_025677	ssRNA(+)	0793.fasta	13257	vertebrates	Complete genome	0.40631	non-segmented
1	Riboviria		Orthornavirae		Kitrinoviricota		Flasuviricetes		Amarillovirales		Flaviviridae		Pestivirus		Pestivirus K	E	atypical porcine pestivirus	APPeV	515	KR011347	NC_038964	ssRNA(+)	0794.fasta	11518	vertebrates	Complete genome	0.460216	non-segmented
1	Riboviria		Orthornavirae		Kitrinoviricota		Magsaviricetes		Nodamuvirales		Nodaviridae		Alphanodavirus		Black beetle virus	E	black beetle virus	BBV		RNA1: X02396; RNA2: X00956	RNA1: NC_001411; RNA2: NC_002037	ssRNA(+)	0795.fasta	4678	invertebrates	Complete genome	0.486283	segmented
1	Riboviria		Orthornavirae		Kitrinoviricota		Magsaviricetes		Nodamuvirales		Nodaviridae		Alphanodavirus		Boolarra virus	E	Boolarra virus	BoV		RNA1: AF329080; RNA2: X15960	RNA1: NC_004142; RNA2: NC_004145	ssRNA(+)	0796.fasta	4573	invertebrates	Complete genome	0.487766	segmented
1	Riboviria		Orthornavirae		Kitrinoviricota		Magsaviricetes		Nodamuvirales		Nodaviridae		Alphanodavirus		Flock House virus	E	Flock House virus	FHV		RNA1: X77156; RNA2: X15959	RNA1: NC_004146; RNA2: NC_004144	ssRNA(+)	0797.fasta	4678	invertebrates	Complete genome	0.486498	segmented
2	Riboviria		Orthornavirae		Kitrinoviricota		Magsaviricetes		Nodamuvirales		Nodaviridae		Alphanodavirus		Flock House virus	A	Flock House virus	FHV	IP-VIA-022011	RNA1: JF461541; RNA2: JF461542		ssRNA(+)			invertebrates	Complete genome
3	Riboviria		Orthornavirae		Kitrinoviricota		Magsaviricetes		Nodamuvirales		Nodaviridae		Alphanodavirus		Flock House virus	A	Flock House virus	FHV	TNCL	RNA1: EF690537; RNA2: EF690538		ssRNA(+)			invertebrates	Complete genome
4	Riboviria		Orthornavirae		Kitrinoviricota		Magsaviricetes		Nodamuvirales		Nodaviridae		Alphanodavirus		Flock House virus	A	Drosophila melanogaster American nodavirus	FHV	SW-2009a	RNA1: GQ342965; RNA2: GQ342966		ssRNA(+)			invertebrates	Complete genome
1	Riboviria		Orthornavirae		Kitrinoviricota		Magsaviricetes		Nodamuvirales		Nodaviridae		Alphanodavirus		Nodamura virus	E	Nodamura virus	NoV		RNA1: AF174533; RNA2: AF174534	RNA1: NC_002690; RNA2: NC_002691	ssRNA(+)	0801.fasta	4718	invertebrates	Complete genome	0.549605	segmented
2	Riboviria		Orthornavirae		Kitrinoviricota		Magsaviricetes		Nodamuvirales		Nodaviridae		Alphanodavirus		Nodamura virus	A	Nodamura virus	NoV		RNA2: X15961		ssRNA(+)			invertebrates	Partial genome
1	Riboviria		Orthornavirae		Kitrinoviricota		Magsaviricetes		Nodamuvirales		Nodaviridae		Alphanodavirus		Pariacoto virus	E	Pariacoto virus	PaV		RNA1: AF171942; RNA2: AF171943	RNA1: NC_003691; RNA2: NC_003692	ssRNA(+)	0803.fasta	4511	invertebrates	Complete genome	0.518416	segmented
1	Riboviria		Orthornavirae		Kitrinoviricota		Magsaviricetes		Nodamuvirales		Nodaviridae		Betanodavirus		Barfin flounder nervous necrosis virus	E	barfin flounder nervous necrosis virus	BFNNV	BF93Hok	RNA1: EU826137; RNA2: EU826138	RNA1: NC_011063; RNA2: NC_011064	ssRNA(+)	0804.fasta	4735	vertebrates	Complete genome	0.534433	segmented
2	Riboviria		Orthornavirae		Kitrinoviricota		Magsaviricetes		Nodamuvirales		Nodaviridae		Betanodavirus		Barfin flounder nervous necrosis virus	A	Atlantic cod nervous necrosis virus	ACNNV	GmMR11/06	RNA1: EF433472; RNA2: EF433468		ssRNA(+)			vertebrates	Complete genome
3	Riboviria		Orthornavirae		Kitrinoviricota		Magsaviricetes		Nodamuvirales		Nodaviridae		Betanodavirus		Barfin flounder nervous necrosis virus	A	Atlantic halibut nodavirus	AHNV	AH99NorA	RNA1: AJ401165		ssRNA(+)			vertebrates	Partial genome
4	Riboviria		Orthornavirae		Kitrinoviricota		Magsaviricetes		Nodamuvirales		Nodaviridae		Betanodavirus		Barfin flounder nervous necrosis virus	A	Atlantic halibut nodavirus	AHNV	AH95NorA	RNA2: AJ245641		ssRNA(+)			vertebrates	Partial genome
1	Riboviria		Orthornavirae		Kitrinoviricota		Magsaviricetes		Nodamuvirales		Nodaviridae		Betanodavirus		Redspotted grouper nervous necrosis virus	E	red-spotted grouper nervous necrosis virus	RGNNV	SGWak97	RNA1: AY324869; RNA2: AY324870	RNA1: NC_008040; RNA2: NC_008041	ssRNA(+)	0808.fasta	4767	vertebrates	Complete genome	0.526004	segmented
2	Riboviria		Orthornavirae		Kitrinoviricota		Magsaviricetes		Nodamuvirales		Nodaviridae		Betanodavirus		Redspotted grouper nervous necrosis virus	A	dragon grouper nervous necrosis virus	DGNNV	China	RNA1: AY721616; RNA2: AY721615		ssRNA(+)			vertebrates	Complete genome
3	Riboviria		Orthornavirae		Kitrinoviricota		Magsaviricetes		Nodamuvirales		Nodaviridae		Betanodavirus		Redspotted grouper nervous necrosis virus	A	greasy grouper nervous necrosis virus	GGNNV	Singapore	RNA1: AF319555; RNA2: AF318942		ssRNA(+)			vertebrates	Complete genome
4	Riboviria		Orthornavirae		Kitrinoviricota		Magsaviricetes		Nodamuvirales		Nodaviridae		Betanodavirus		Redspotted grouper nervous necrosis virus	A	Japanese flounder nervous necrosis virus	JFNNV	WD	RNA1: FJ748760		ssRNA(+)			vertebrates	Partial genome
5	Riboviria		Orthornavirae		Kitrinoviricota		Magsaviricetes		Nodamuvirales		Nodaviridae		Betanodavirus		Redspotted grouper nervous necrosis virus	A	Japanese flounder nervous necrosis virus	JFNNV	JF-HI93	RNA2: D38527		ssRNA(+)			vertebrates	Partial genome
6	Riboviria		Orthornavirae		Kitrinoviricota		Magsaviricetes		Nodamuvirales		Nodaviridae		Betanodavirus		Redspotted grouper nervous necrosis virus	A	Malabaricus grouper nervous necrosis virus	MGNNV		RNA2: AF245003		ssRNA(+)			vertebrates	Partial genome
7	Riboviria		Orthornavirae		Kitrinoviricota		Magsaviricetes		Nodamuvirales		Nodaviridae		Betanodavirus		Redspotted grouper nervous necrosis virus	A	seabass nervous necrosis virus	SBNNV		RNA2: Y08700		ssRNA(+)			vertebrates	Partial genome
8	Riboviria		Orthornavirae		Kitrinoviricota		Magsaviricetes		Nodamuvirales		Nodaviridae		Betanodavirus		Redspotted grouper nervous necrosis virus	A	Lates calcarifer encephalitis virus	LcEV	T442286	RNA2: EF591371		ssRNA(+)			vertebrates	Partial genome
1	Riboviria		Orthornavirae		Kitrinoviricota		Magsaviricetes		Nodamuvirales		Nodaviridae		Betanodavirus		Striped jack nervous necrosis virus	E	striped jack nervous necrosis virus	SJNNV		RNA1: AB056571; RNA2: AB056572	RNA1: NC_003448; RNA2: NC_003449	ssRNA(+)	0816.fasta	4754	vertebrates	Complete genome	0.535165	segmented
2	Riboviria		Orthornavirae		Kitrinoviricota		Magsaviricetes		Nodamuvirales		Nodaviridae		Betanodavirus		Striped jack nervous necrosis virus	A	Solea senegalensis nervous necrosis virus	SSNNV	SpSsIAusc16003	RNA1: FJ803911; RNA2: FJ803923	RNA1: NC_024492; RNA2: NC_024493	ssRNA(+)	0817.fasta	4822	vertebrates	Complete genome	0.524978	segmented
3	Riboviria		Orthornavirae		Kitrinoviricota		Magsaviricetes		Nodamuvirales		Nodaviridae		Betanodavirus		Striped jack nervous necrosis virus	A	Solea senegalensis nervous necrosis virus	SSNNV	03-160	RNA2: AJ698113		ssRNA(+)			vertebrates	Partial genome
1	Riboviria		Orthornavirae		Kitrinoviricota		Magsaviricetes		Nodamuvirales		Nodaviridae		Betanodavirus		Tiger puffer nervous necrosis virus	E	tiger puffer nervous necrosis virus	TPNNV	TPKag93	RNA1: EU236148; RNA2: EU236149	RNA1: NC_013460; RNA2: NC_013461	ssRNA(+)	0819.fasta	4745	vertebrates	Complete genome	0.525934	segmented
1	Riboviria		Orthornavirae		Kitrinoviricota		Magsaviricetes		Nodamuvirales		Sinhaliviridae		Sinaivirus		Lake Sinai virus 1	E	Lake Sinai virus 1	LSV1	BruceSD_T17E02	HQ871931		ssRNA(+)			invertebrates	Complete genome
1	Riboviria		Orthornavirae		Kitrinoviricota		Magsaviricetes		Nodamuvirales		Sinhaliviridae		Sinaivirus		Lake Sinai virus 2	E	Lake Sinai virus 2	LSV2	BruceSD_T17E01	HQ888865		ssRNA(+)			invertebrates	Complete genome
1	Riboviria		Orthornavirae		Kitrinoviricota		Tolucaviricetes		Tolivirales		Carmotetraviridae		Alphacarmotetravirus		Providence virus	E	Providence virus	PrV	FLM1	GU991616	NC_014126	ssRNA(+)	0822.fasta	6291	invertebrates	Complete genome	0.518182	non-segmented
1	Riboviria		Orthornavirae		Kitrinoviricota		Tolucaviricetes		Tolivirales		Luteoviridae		Enamovirus		Alfalfa enamovirus 1	E	alfalfa enamovirus 1	AEV1	Manfredi	KU297983	NC_029993	ssRNA(+)	0823.fasta	5877	plants	Complete genome	0.510894	non-segmented
1	Riboviria		Orthornavirae		Kitrinoviricota		Tolucaviricetes		Tolivirales		Luteoviridae		Enamovirus		Birdsfoot trefoil enamovirus 1	E	bird's-foot trefoil enamovirus 1	BFTEV1	SRS271068		NC_048296	ssRNA(+)	0824.fasta	5893	plants	No entry in Genbank	0.533066	non-segmented
1	Riboviria		Orthornavirae		Kitrinoviricota		Tolucaviricetes		Tolivirales		Luteoviridae		Enamovirus		Citrus vein enation virus	E	citrus vein enation virus	CVEV	VE-1	HF679486	NC_021564	ssRNA(+)	0825.fasta	6140	plants	Complete genome	0.504088	non-segmented
1	Riboviria		Orthornavirae		Kitrinoviricota		Tolucaviricetes		Tolivirales		Luteoviridae		Enamovirus		Grapevine enamovirus 1	E	Grapevine enamovirus 1	GEV1	CS-BR	KX645875		ssRNA(+)			plants	Complete coding genome
1	Riboviria		Orthornavirae		Kitrinoviricota		Tolucaviricetes		Tolivirales		Luteoviridae		Enamovirus		Pea enation mosaic virus 1	E	pea enation mosaic virus 1	PEMV1	ID	HM439775		ssRNA(+)			plants	Complete genome
1	Riboviria		Orthornavirae		Kitrinoviricota		Tolucaviricetes		Tolivirales		Luteoviridae		Luteovirus		Apple associated luteovirus	E	apple-associated luteovirus	AaLV	AaLV-A68	MF580384	NC_040549	ssRNA(+)	0828.fasta	6046	plants	Complete genome	0.492461	non-segmented
1	Riboviria		Orthornavirae		Kitrinoviricota		Tolucaviricetes		Tolivirales		Luteoviridae		Luteovirus		Apple luteovirus 1	E	apple luteovirus 1	ALV1	ALV1-PA8	MF120198	NC_040680	ssRNA(+)	0829.fasta	6149	plants	Complete genome	0.49218	non-segmented
1	Riboviria		Orthornavirae		Kitrinoviricota		Tolucaviricetes		Tolivirales		Luteoviridae		Luteovirus		Barley yellow dwarf virus kerII	E	barley yellow dwarf virus-kerII	BYDVkerII	K439	KC571999	NC_021481	ssRNA(+)	0830.fasta	5895	plants	Complete genome	0.460829	non-segmented
1	Riboviria		Orthornavirae		Kitrinoviricota		Tolucaviricetes		Tolivirales		Luteoviridae		Luteovirus		Barley yellow dwarf virus kerIII	E	barley yellow dwarf virus-kerIII	BYDVkerIII	K460	KC559092	NC_043123	ssRNA(+)	0831.fasta	4982	plants	Partial genome	0.468455	non-segmented
1	Riboviria		Orthornavirae		Kitrinoviricota		Tolucaviricetes		Tolivirales		Luteoviridae		Luteovirus		Barley yellow dwarf virus MAV	E	barley yellow dwarf virus-MAV	BYDVPMAV	MAV-PS1	D11028	NC_003680	ssRNA(+)	0832.fasta	5412	plants	Complete genome	0.477462	non-segmented
1	Riboviria		Orthornavirae		Kitrinoviricota		Tolucaviricetes		Tolivirales		Luteoviridae		Luteovirus		Barley yellow dwarf virus PAS	E	barley yellow dwarf virus-PAS	BYDVPAS	PAV-129	AF218798	NC_002160	ssRNA(+)	0833.fasta	5838	plants	Complete genome	0.484918	non-segmented
1	Riboviria		Orthornavirae		Kitrinoviricota		Tolucaviricetes		Tolivirales		Luteoviridae		Luteovirus		Barley yellow dwarf virus PAV	E	barley yellow dwarf virus-PAV	BYDVPAV	Australia	X07653	NC_004750	ssRNA(+)	0834.fasta	5822	plants	Complete genome	0.484779	non-segmented
1	Riboviria		Orthornavirae		Kitrinoviricota		Tolucaviricetes		Tolivirales		Luteoviridae		Luteovirus		Bean leafroll virus	E	bean leafroll virus	BLRV	Domier	AF441393	NC_003369	ssRNA(+)	0835.fasta	6101	plants	Complete genome	0.454256	non-segmented
1	Riboviria		Orthornavirae		Kitrinoviricota		Tolucaviricetes		Tolivirales		Luteoviridae		Luteovirus		Cherry associated luteovirus	E	cherry-associated luteovirus	ChaLV	Prunus 43	KX159470	NC_031800	ssRNA(+)	0836.fasta	6001	plants	Complete genome	0.469454	non-segmented
1	Riboviria		Orthornavirae		Kitrinoviricota		Tolucaviricetes		Tolivirales		Luteoviridae		Luteovirus		Nectarine stem pitting associated virus	E	nectarine stem pitting associated virus	NSPaV	SF04522E	KT273409		ssRNA(+)			plants	Complete genome
1	Riboviria		Orthornavirae		Kitrinoviricota		Tolucaviricetes		Tolivirales		Luteoviridae		Luteovirus		Red clover associated luteovirus	E	red clover-associated luteovirus	RCaV	RCaV-HZ8	MG597244		ssRNA(+)			plants	Complete genome
1	Riboviria		Orthornavirae		Kitrinoviricota		Tolucaviricetes		Tolivirales		Luteoviridae		Luteovirus		Rose spring dwarf-associated virus	E	rose spring dwarf-associated virus	RSDaV	California	EU024678	NC_010806	ssRNA(+)	0839.fasta	5957	plants	Complete genome	0.484531	non-segmented
1	Riboviria		Orthornavirae		Kitrinoviricota		Tolucaviricetes		Tolivirales		Luteoviridae		Luteovirus		Soybean dwarf virus	E	soybean dwarf virus	SbDV	YS	AB038147	NC_003056	ssRNA(+)	0840.fasta	6011	plants	Complete genome	0.444407	non-segmented
1	Riboviria		Orthornavirae		Kitrinoviricota		Tolucaviricetes		Tolivirales		Luteoviridae		Polerovirus		Beet chlorosis virus	E	beet chlorosis virus	BChV	2a	AF352024	NC_002766	ssRNA(+)	0841.fasta	5911	plants	Complete genome	0.468177	non-segmented
1	Riboviria		Orthornavirae		Kitrinoviricota		Tolucaviricetes		Tolivirales		Luteoviridae		Polerovirus		Beet mild yellowing virus	E	beet mild yellowing virus	BMYV	2ITB	X83110	NC_003491	ssRNA(+)	0842.fasta	5861	plants	Complete genome	0.480796	non-segmented
1	Riboviria		Orthornavirae		Kitrinoviricota		Tolucaviricetes		Tolivirales		Luteoviridae		Polerovirus		Beet western yellows virus	E	beet western yellows virus	BWYV	USA	AF473561	NC_004756	ssRNA(+)	0843.fasta	5805	plants	Complete genome	0.502997	non-segmented
1	Riboviria		Orthornavirae		Kitrinoviricota		Tolucaviricetes		Tolivirales		Luteoviridae		Polerovirus		Carrot red leaf virus	E	carrot red leaf virus	CtRLV	UK1	AY695933	NC_006265	ssRNA(+)	0844.fasta	5858	plants	Complete genome	0.476008	non-segmented
1	Riboviria		Orthornavirae		Kitrinoviricota		Tolucaviricetes		Tolivirales		Luteoviridae		Polerovirus		Cereal yellow dwarf virus RPS	E	cereal yellow dwarf virus-RPS	CYDVRPS	Mex-1	AF235168	NC_002198	ssRNA(+)	0845.fasta	5804	plants	Complete genome	0.515258	non-segmented
1	Riboviria		Orthornavirae		Kitrinoviricota		Tolucaviricetes		Tolivirales		Luteoviridae		Polerovirus		Cereal yellow dwarf virus RPV	E	cereal yellow dwarf virus-RPV	BYDVPAV	NY	L25299	NC_004751	ssRNA(+)	0846.fasta	5866	plants	Complete genome	0.503316	non-segmented
1	Riboviria		Orthornavirae		Kitrinoviricota		Tolucaviricetes		Tolivirales		Luteoviridae		Polerovirus		Chickpea chlorotic stunt virus	E	chickpea chlorotic stunt virus	CpCSV	Et-fb-am1	AY956384	NC_008249	ssRNA(+)	0847.fasta	6047	plants	Complete genome	0.461942	non-segmented
1	Riboviria		Orthornavirae		Kitrinoviricota		Tolucaviricetes		Tolivirales		Luteoviridae		Polerovirus		Cotton leafroll dwarf virus	E	cotton leafroll dwarf virus	CLDV	ARG	GU167940	NC_014545	ssRNA(+)	0848.fasta	6009	plants	Complete genome	0.500766	non-segmented
1	Riboviria		Orthornavirae		Kitrinoviricota		Tolucaviricetes		Tolivirales		Luteoviridae		Polerovirus		Cucurbit aphid-borne yellows virus	E	cucurbit aphid-borne yellows virus	CAbYV	N	X76931	NC_003688	ssRNA(+)	0849.fasta	5816	plants	Complete genome	0.501497	non-segmented
1	Riboviria		Orthornavirae		Kitrinoviricota		Tolucaviricetes		Tolivirales		Luteoviridae		Polerovirus		Faba bean polerovirus 1	E	faba bean polerovirus 1	FBPV1	5253	MH464873		ssRNA(+)			plants	Complete genome
1	Riboviria		Orthornavirae		Kitrinoviricota		Tolucaviricetes		Tolivirales		Luteoviridae		Polerovirus		Maize yellow dwarf virus RMV	E	maize yellow dwarf virus-RMV	MYDVRMV	MTFE87	KC921392	NC_021484	ssRNA(+)	0851.fasta	5753	plants	Complete genome	0.499288	non-segmented
1	Riboviria		Orthornavirae		Kitrinoviricota		Tolucaviricetes		Tolivirales		Luteoviridae		Polerovirus		Maize yellow mosaic virus	E	maize yellow mosaic virus	MaYMV	Yunnan11	KU248489		ssRNA(+)			plants	Complete genome
1	Riboviria		Orthornavirae		Kitrinoviricota		Tolucaviricetes		Tolivirales		Luteoviridae		Polerovirus		Melon aphid-borne yellows virus	E	melon aphid-borne yellows virus	MABYV	Beijing	EU000534	NC_010809	ssRNA(+)	0853.fasta	5819	plants	Complete genome	0.505195	non-segmented
1	Riboviria		Orthornavirae		Kitrinoviricota		Tolucaviricetes		Tolivirales		Luteoviridae		Polerovirus		Pepo aphid-borne yellows virus	E	Pepo aphid-borne yellows virus	PABYV	RSA_Pattypan	KU315177		ssRNA(+)			plants	Complete genome
1	Riboviria		Orthornavirae		Kitrinoviricota		Tolucaviricetes		Tolivirales		Luteoviridae		Polerovirus		Pepper vein yellows virus 1	E	pepper vein yellows virus 1	PeVYV-1	JP-Oki-09	AB594828	NC_015050	ssRNA(+)	0855.fasta	6403	plants	Complete genome	0.494801	non-segmented
1	Riboviria		Orthornavirae		Kitrinoviricota		Tolucaviricetes		Tolivirales		Luteoviridae		Polerovirus		Pepper vein yellows virus 2	E	pepper vein yellows virus 2	PeVYV-2	IL-02	HM439608		ssRNA(+)			plants	Complete genome
1	Riboviria		Orthornavirae		Kitrinoviricota		Tolucaviricetes		Tolivirales		Luteoviridae		Polerovirus		Pepper vein yellows virus 3	E	pepper vein yellows virus 3	PeVYV-3	CN-HN-13	KP326573		ssRNA(+)			plants	Complete genome
1	Riboviria		Orthornavirae		Kitrinoviricota		Tolucaviricetes		Tolivirales		Luteoviridae		Polerovirus		Pepper vein yellows virus 4	E	pepper vein yellows virus 4	PeVYV-4	AU-12KNX1-15	KU999109		ssRNA(+)			plants	Complete genome
1	Riboviria		Orthornavirae		Kitrinoviricota		Tolucaviricetes		Tolivirales		Luteoviridae		Polerovirus		Pepper vein yellows virus 5	E	pepper vein yellows virus 5	PeVYV-5	ES-Alm2-13	KY523072	NC_036803	ssRNA(+)	0859.fasta	6301	plants	Complete genome	0.495435	non-segmented
1	Riboviria		Orthornavirae		Kitrinoviricota		Tolucaviricetes		Tolivirales		Luteoviridae		Polerovirus		Pepper vein yellows virus 6	E	pepper vein yellows virus 6	PeVYV-6	GR-PX3-14	LT559483		ssRNA(+)			plants	Complete genome
1	Riboviria		Orthornavirae		Kitrinoviricota		Tolucaviricetes		Tolivirales		Luteoviridae		Polerovirus		Potato leafroll virus	E	potato leafroll virus	PLRV	1	D00530	NC_001747	ssRNA(+)	0861.fasta	6126	plants	Complete genome	0.494412	non-segmented
1	Riboviria		Orthornavirae		Kitrinoviricota		Tolucaviricetes		Tolivirales		Luteoviridae		Polerovirus		Pumpkin polerovirus	E	pumpkin polerovirus	PuPV	PuPV -PuPV	MG800833		ssRNA(+)			plants	Partial genome
1	Riboviria		Orthornavirae		Kitrinoviricota		Tolucaviricetes		Tolivirales		Luteoviridae		Polerovirus		Suakwa aphid-borne yellows virus	E	suakwa aphid-borne yellows virus	SAbYV	TW19	JQ700308	NC_018571	ssRNA(+)	0863.fasta	6010	plants	Complete genome	0.495559	non-segmented
1	Riboviria		Orthornavirae		Kitrinoviricota		Tolucaviricetes		Tolivirales		Luteoviridae		Polerovirus		Sugarcane yellow leaf virus	E	sugarcane yellow leaf virus	ScYLV	A	AF157029	NC_000874	ssRNA(+)	0864.fasta	6042	plants	Complete genome	0.501865	non-segmented
1	Riboviria		Orthornavirae		Kitrinoviricota		Tolucaviricetes		Tolivirales		Luteoviridae		Polerovirus		Tobacco vein distorting virus	E	tobacco vein distorting virus	TVDV	Longlin	EF529624	NC_010732	ssRNA(+)	0865.fasta	6066	plants	Complete genome	0.490489	non-segmented
1	Riboviria		Orthornavirae		Kitrinoviricota		Tolucaviricetes		Tolivirales		Luteoviridae		Polerovirus		Turnip yellows virus	E	turnip yellows virus	TuYV	FL1	X13063	NC_003743	ssRNA(+)	0866.fasta	5774	plants	Complete genome	0.49079	non-segmented
1	Riboviria		Orthornavirae		Kitrinoviricota		Tolucaviricetes		Tolivirales		Luteoviridae				Barley yellow dwarf virus GPV	E	barley yellow dwarf virus-GPV	BYDVGPV	05YC3	EU386825	NC_039035	ssRNA(+)	0867.fasta	705	plants	Partial genome	0.515298	non-segmented
1	Riboviria		Orthornavirae		Kitrinoviricota		Tolucaviricetes		Tolivirales		Luteoviridae				Barley yellow dwarf virus SGV	E	barley yellow dwarf virus-SGV	BYDVSGV		AY541039	NC_043124	ssRNA(+)	0868.fasta	1476	plants	Partial genome	0.44582	non-segmented
1	Riboviria		Orthornavirae		Kitrinoviricota		Tolucaviricetes		Tolivirales		Luteoviridae				Chickpea stunt disease associated virus	E	chickpea stunt disease associated virus	CpSDaV	IC	Y11530	NC_043419	ssRNA(+)	0869.fasta	683	plants	Partial genome	0.494215	non-segmented
1	Riboviria		Orthornavirae		Kitrinoviricota		Tolucaviricetes		Tolivirales		Luteoviridae				Groundnut rosette assistor virus	E	groundnut rosette assistor virus	GRAV	N15GCP	AF195825	NC_038509	ssRNA(+)	0870.fasta	701	plants	Partial genome	0.516181	non-segmented
1	Riboviria		Orthornavirae		Kitrinoviricota		Tolucaviricetes		Tolivirales		Luteoviridae				Indonesian soybean dwarf virus	E	Indonesian soybean dwarf virus	ISDV				ssRNA(+)			plants	No entry in Genbank
1	Riboviria		Orthornavirae		Kitrinoviricota		Tolucaviricetes		Tolivirales		Luteoviridae				Sweet potato leaf speckling virus	E	sweet potato leaf speckling virus	SPLSV	Peruvian	DQ655700	NC_038510	ssRNA(+)	0872.fasta	723	plants	Partial genome	0.529319	non-segmented
1	Riboviria		Orthornavirae		Kitrinoviricota		Tolucaviricetes		Tolivirales		Luteoviridae				Tobacco necrotic dwarf virus	E	tobacco necrotic dwarf virus	TNDV				ssRNA(+)			plants	No entry in Genbank
1	Riboviria		Orthornavirae		Kitrinoviricota		Tolucaviricetes		Tolivirales		Tombusviridae	Calvusvirinae	Umbravirus		Carrot mottle mimic virus	E	carrot mottle mimic virus	CMoMV	Australia	U57305	NC_001726	ssRNA(+)	0874.fasta	4339	plants	Complete genome	0.525392	non-segmented
1	Riboviria		Orthornavirae		Kitrinoviricota		Tolucaviricetes		Tolivirales		Tombusviridae	Calvusvirinae	Umbravirus		Carrot mottle virus	E	carrot mottle virus	CMoV	Weddel	FJ188473	NC_011515	ssRNA(+)	0875.fasta	4319	plants	Complete genome	0.539962	non-segmented
1	Riboviria		Orthornavirae		Kitrinoviricota		Tolucaviricetes		Tolivirales		Tombusviridae	Calvusvirinae	Umbravirus		Ethiopian tobacco bushy top virus	E	Ethiopian tobacco bushy top virus	ETBTV	43514	KJ918748	NC_024808	ssRNA(+)	0876.fasta	4375	plants	Complete genome	0.535142	non-segmented
1	Riboviria		Orthornavirae		Kitrinoviricota		Tolucaviricetes		Tolivirales		Tombusviridae	Calvusvirinae	Umbravirus		Groundnut rosette virus	E	groundnut rosette virus	GRV	MC1	Z69910	NC_003603	ssRNA(+)	0877.fasta	4143	plants	Complete genome	0.556328	non-segmented
1	Riboviria		Orthornavirae		Kitrinoviricota		Tolucaviricetes		Tolivirales		Tombusviridae	Calvusvirinae	Umbravirus		Lettuce speckles mottle virus	E	lettuce speckles mottle virus	LSMV				ssRNA(+)			plants	No entry in Genbank
1	Riboviria		Orthornavirae		Kitrinoviricota		Tolucaviricetes		Tolivirales		Tombusviridae	Calvusvirinae	Umbravirus		Opium poppy mosaic virus	E	Opium poppy mosaic virus	OPMV	PHEL5235	EU151723	NC_027710	ssRNA(+)	0879.fasta	4364	plants	Complete genome	0.52572	non-segmented
1	Riboviria		Orthornavirae		Kitrinoviricota		Tolucaviricetes		Tolivirales		Tombusviridae	Calvusvirinae	Umbravirus		Pea enation mosaic virus 2	E	pea enation mosaic virus 2	PEMV2	WSG	U03563	NC_003853	ssRNA(+)	0880.fasta	4372	plants	Complete genome	0.558893	non-segmented
1	Riboviria		Orthornavirae		Kitrinoviricota		Tolucaviricetes		Tolivirales		Tombusviridae	Calvusvirinae	Umbravirus		Tobacco bushy top virus	E	tobacco bushy top virus	TBTV	Ch	AF402620	NC_004366	ssRNA(+)	0881.fasta	4267	plants	Complete genome	0.550589	non-segmented
1	Riboviria		Orthornavirae		Kitrinoviricota		Tolucaviricetes		Tolivirales		Tombusviridae	Calvusvirinae	Umbravirus		Tobacco mottle virus	E	tobacco mottle virus	TMoV	Zimbabwe	AY007231	NC_043206	ssRNA(+)	0882.fasta	2362	plants	Partial genome	0.519161	non-segmented
1	Riboviria		Orthornavirae		Kitrinoviricota		Tolucaviricetes		Tolivirales		Tombusviridae	Procedovirinae	Alphacarmovirus		Angelonia flower break virus	E	angelonia flower break virus	AFBV	Florida	DQ219415	NC_007733	ssRNA(+)	0883.fasta	4079	plants	Complete genome	0.497481	non-segmented
1	Riboviria		Orthornavirae		Kitrinoviricota		Tolucaviricetes		Tolivirales		Tombusviridae	Procedovirinae	Alphacarmovirus		Calibrachoa mottle virus	E	calibrachoa mottle virus	CbMV	California	GQ244431	NC_021926	ssRNA(+)	0884.fasta	4050	plants	Complete genome	0.457179	non-segmented
1	Riboviria		Orthornavirae		Kitrinoviricota		Tolucaviricetes		Tolivirales		Tombusviridae	Procedovirinae	Alphacarmovirus		Carnation mottle virus	E	carnation mottle virus	CarMV	B	X02986	NC_001265	ssRNA(+)	0885.fasta	4136	plants	Complete genome	0.488054	non-segmented
1	Riboviria		Orthornavirae		Kitrinoviricota		Tolucaviricetes		Tolivirales		Tombusviridae	Procedovirinae	Alphacarmovirus		Honeysuckle ringspot virus	E	honeysuckle ringspot virus	HoRSV	California	HQ677625	NC_014967	ssRNA(+)	0886.fasta	4071	plants	Complete genome	0.487257	non-segmented
1	Riboviria		Orthornavirae		Kitrinoviricota		Tolucaviricetes		Tolivirales		Tombusviridae	Procedovirinae	Alphacarmovirus		Nootka lupine vein clearing virus	E	Nootka lupine vein clearing virus	NLVCV	Alaska	EF207438	NC_009017	ssRNA(+)	0887.fasta	4297	plants	Complete genome	0.491031	non-segmented
1	Riboviria		Orthornavirae		Kitrinoviricota		Tolucaviricetes		Tolivirales		Tombusviridae	Procedovirinae	Alphacarmovirus		Pelargonium flower break virus	E	pelargonium flower break virus	PFBV	MZ10	AJ514833	NC_005286	ssRNA(+)	0888.fasta	4042	plants	Complete genome	0.512723	non-segmented
1	Riboviria		Orthornavirae		Kitrinoviricota		Tolucaviricetes		Tolivirales		Tombusviridae	Procedovirinae	Alphacarmovirus		Saguaro cactus virus	E	saguaro cactus virus	SgCV	MRN	U72332	NC_001780	ssRNA(+)	0889.fasta	3987	plants	Complete genome	0.515315	non-segmented
1	Riboviria		Orthornavirae		Kitrinoviricota		Tolucaviricetes		Tolivirales		Tombusviridae	Procedovirinae	Alphanecrovirus		Olive latent virus 1	E	olive latent virus 1	OLV1	citrus	X85989	NC_001721	ssRNA(+)	0890.fasta	3804	plants	Complete genome	0.480302	non-segmented
1	Riboviria		Orthornavirae		Kitrinoviricota		Tolucaviricetes		Tolivirales		Tombusviridae	Procedovirinae	Alphanecrovirus		Olive mild mosaic virus	E	olive mild mosaic virus	OMMV	GP	AY616760	NC_006939	ssRNA(+)	0891.fasta	3791	plants	Complete genome	0.481973	non-segmented
1	Riboviria		Orthornavirae		Kitrinoviricota		Tolucaviricetes		Tolivirales		Tombusviridae	Procedovirinae	Alphanecrovirus		Potato necrosis virus	E	potato necrosis virus	PoNV	QV323	KP901095	NC_029900	ssRNA(+)	0892.fasta	3794	plants	Complete genome	0.461726	non-segmented
1	Riboviria		Orthornavirae		Kitrinoviricota		Tolucaviricetes		Tolivirales		Tombusviridae	Procedovirinae	Alphanecrovirus		Tobacco necrosis virus A	E	tobacco necrosis virus A	TNVA	FM1B	M33002	NC_001777	ssRNA(+)	0893.fasta	3793	plants	Complete coding genome	0.489172	non-segmented
1	Riboviria		Orthornavirae		Kitrinoviricota		Tolucaviricetes		Tolivirales		Tombusviridae	Procedovirinae	Aureusvirus		Cucumber leaf spot virus	E	cucumber leaf spot virus	CLSV	Canada	EU127904	NC_007816	ssRNA(+)	0894.fasta	4551	plants	Complete genome	0.464068	non-segmented
1	Riboviria		Orthornavirae		Kitrinoviricota		Tolucaviricetes		Tolivirales		Tombusviridae	Procedovirinae	Aureusvirus		Johnsongrass chlorotic stripe mosaic virus	E	johnsongrass chlorotic stripe mosaic virus	JCSMV	Iran	AJ557804	NC_005287	ssRNA(+)	0895.fasta	4559	plants	Complete genome	0.526862	non-segmented
1	Riboviria		Orthornavirae		Kitrinoviricota		Tolucaviricetes		Tolivirales		Tombusviridae	Procedovirinae	Aureusvirus		Maize white line mosaic virus	E	maize white line mosaic virus	MWLMV	OH	EF589670	NC_009533	ssRNA(+)	0896.fasta	4416	plants	Complete genome	0.542897	non-segmented
1	Riboviria		Orthornavirae		Kitrinoviricota		Tolucaviricetes		Tolivirales		Tombusviridae	Procedovirinae	Aureusvirus		Pothos latent virus	E	pothos latent virus	PoLV		X87115	NC_000939	ssRNA(+)	0897.fasta	4570	plants	Complete genome	0.470535	non-segmented
1	Riboviria		Orthornavirae		Kitrinoviricota		Tolucaviricetes		Tolivirales		Tombusviridae	Procedovirinae	Aureusvirus		Yam spherical virus	E	yam spherical virus	YSV	DSMZ-PV0517	KF482072	NC_022895	ssRNA(+)	0898.fasta	4611	plants	Complete genome	0.462243	non-segmented
1	Riboviria		Orthornavirae		Kitrinoviricota		Tolucaviricetes		Tolivirales		Tombusviridae	Procedovirinae	Avenavirus		Oat chlorotic stunt virus	E	oat chlorotic stunt virus	OCSV	Llanwern	X83964	NC_003633	ssRNA(+)	0899.fasta	4230	plants	Complete genome	0.504727	non-segmented
1	Riboviria		Orthornavirae		Kitrinoviricota		Tolucaviricetes		Tolivirales		Tombusviridae	Procedovirinae	Betacarmovirus		Cardamine chlorotic fleck virus	E	cardamine chlorotic fleck virus	CCFV	CL	L16015	NC_001600	ssRNA(+)	0900.fasta	4162	plants	Complete genome	0.509625	non-segmented
1	Riboviria		Orthornavirae		Kitrinoviricota		Tolucaviricetes		Tolivirales		Tombusviridae	Procedovirinae	Betacarmovirus		Hibiscus chlorotic ringspot virus	E	hibiscus chlorotic ringspot virus	HCRSV	Singapore	X86448	NC_003608	ssRNA(+)	0901.fasta	4032	plants	Complete genome	0.492476	non-segmented
1	Riboviria		Orthornavirae		Kitrinoviricota		Tolucaviricetes		Tolivirales		Tombusviridae	Procedovirinae	Betacarmovirus		Japanese iris necrotic ring virus	E	Japanese iris necrotic ring virus; Japanese iris necrotic ringspot virus	JINRV		D86123	NC_002187	ssRNA(+)	0902.fasta	4137	plants	Complete genome	0.515656	non-segmented
1	Riboviria		Orthornavirae		Kitrinoviricota		Tolucaviricetes		Tolivirales		Tombusviridae	Procedovirinae	Betacarmovirus		Turnip crinkle virus	E	turnip crinkle virus	TCV	B	M22445	NC_003821	ssRNA(+)	0903.fasta	4164	plants	Complete genome	0.515764	non-segmented
1	Riboviria		Orthornavirae		Kitrinoviricota		Tolucaviricetes		Tolivirales		Tombusviridae	Procedovirinae	Betanecrovirus		Beet black scorch virus	E	beet black scorch virus	BBSV	Ningxia	AF452884	NC_004452	ssRNA(+)	0904.fasta	3752	plants	Complete genome	0.496578	non-segmented
1	Riboviria		Orthornavirae		Kitrinoviricota		Tolucaviricetes		Tolivirales		Tombusviridae	Procedovirinae	Betanecrovirus		Leek white stripe virus	E	leek white stripe virus	LWSV		X94560	NC_001822	ssRNA(+)	0905.fasta	3770	plants	Complete genome	0.448746	non-segmented
1	Riboviria		Orthornavirae		Kitrinoviricota		Tolucaviricetes		Tolivirales		Tombusviridae	Procedovirinae	Betanecrovirus		Tobacco necrosis virus D	E	tobacco necrosis virus D	TNVD	Hungarian	U62546	NC_003487	ssRNA(+)	0906.fasta	3872	plants	Complete genome	0.472679	non-segmented
1	Riboviria		Orthornavirae		Kitrinoviricota		Tolucaviricetes		Tolivirales		Tombusviridae	Procedovirinae	Gallantivirus		Galinsoga mosaic virus	E	galinsoga mosaic virus	GaMV		Y13463	NC_001818	ssRNA(+)	0907.fasta	3912	plants	Complete genome	0.481511	non-segmented
1	Riboviria		Orthornavirae		Kitrinoviricota		Tolucaviricetes		Tolivirales		Tombusviridae	Procedovirinae	Gammacarmovirus		Cowpea mottle virus	E	cowpea mottle virus	CPMV	ATCC-PV-955	U20976	NC_003535	ssRNA(+)	0908.fasta	4138	plants	Complete genome	0.513627	non-segmented
1	Riboviria		Orthornavirae		Kitrinoviricota		Tolucaviricetes		Tolivirales		Tombusviridae	Procedovirinae	Gammacarmovirus		Melon necrotic spot virus	E	melon necrotic spot virus	MNSV	Dutch	M29671	NC_001504	ssRNA(+)	0909.fasta	4375	plants	Complete genome	0.459143	non-segmented
1	Riboviria		Orthornavirae		Kitrinoviricota		Tolucaviricetes		Tolivirales		Tombusviridae	Procedovirinae	Gammacarmovirus		Pea stem necrosis virus	E	pea stem necrosis virus	PSNV	Wakayama	AB086951	NC_004995	ssRNA(+)	0910.fasta	4161	plants	Complete genome	0.470777	non-segmented
1	Riboviria		Orthornavirae		Kitrinoviricota		Tolucaviricetes		Tolivirales		Tombusviridae	Procedovirinae	Gammacarmovirus		Soybean yellow mottle mosaic virus	E	soybean yellow mottle mosaic virus	SYMMV	Gunwi	FJ457015	NC_011643	ssRNA(+)	0911.fasta	4133	plants	Complete genome	0.501493	non-segmented
1	Riboviria		Orthornavirae		Kitrinoviricota		Tolucaviricetes		Tolivirales		Tombusviridae	Procedovirinae	Macanavirus		Furcraea necrotic streak virus	E	furcraea necrotic streak virus	FNSV	Cauca	FJ768020	NC_020469	ssRNA(+)	0912.fasta	4099	plants	Complete genome	0.491704	non-segmented
1	Riboviria		Orthornavirae		Kitrinoviricota		Tolucaviricetes		Tolivirales		Tombusviridae	Procedovirinae	Machlomovirus		Maize chlorotic mottle virus	E	maize chlorotic mottle virus	MCMV	KS1	X14736	NC_003627	ssRNA(+)	0913.fasta	4569	plants	Complete genome	0.501686	non-segmented
1	Riboviria		Orthornavirae		Kitrinoviricota		Tolucaviricetes		Tolivirales		Tombusviridae	Procedovirinae	Panicovirus		Cocksfoot mild mosaic virus	E	cocksfoot mild mosaic virus	CMMV	Scotland	EU081018	NC_011108	ssRNA(+)	0914.fasta	4317	plants	Complete genome	0.533397	non-segmented
1	Riboviria		Orthornavirae		Kitrinoviricota		Tolucaviricetes		Tolivirales		Tombusviridae	Procedovirinae	Panicovirus		Panicum mosaic virus	E	panicum mosaic virus	PMV	109S Kansas	U55002	NC_002598	ssRNA(+)	0915.fasta	4440	plants	Complete genome	0.500461	non-segmented
1	Riboviria		Orthornavirae		Kitrinoviricota		Tolucaviricetes		Tolivirales		Tombusviridae	Procedovirinae	Panicovirus		Thin paspalum asymptomatic virus	E	thin paspalum asymptomatic virus	TPAV	05TGP00369	JX848617	NC_021705	ssRNA(+)	0916.fasta	4331	plants	Complete genome	0.497981	non-segmented
1	Riboviria		Orthornavirae		Kitrinoviricota		Tolucaviricetes		Tolivirales		Tombusviridae	Procedovirinae	Pelarspovirus		Clematis chlorotic mottle virus	E	clematis chlorotic mottle virus	ClCMV	Minnesota	KX712140	NC_033777	ssRNA(+)	0917.fasta	3999	plants	Complete genome	0.484841	non-segmented
1	Riboviria		Orthornavirae		Kitrinoviricota		Tolucaviricetes		Tolivirales		Tombusviridae	Procedovirinae	Pelarspovirus		Elderberry latent virus	E	elderberry latent virus	ELV	ATCC-PV522	AY038066	NC_026239	ssRNA(+)	0918.fasta	4015	plants	Complete genome	0.520123	non-segmented
1	Riboviria		Orthornavirae		Kitrinoviricota		Tolucaviricetes		Tolivirales		Tombusviridae	Procedovirinae	Pelarspovirus		Pelargonium chlorotic ring pattern virus	E	pelargonium chlorotic ring pattern virus	PCRPV	GR57	AY038069	NC_005985	ssRNA(+)	0919.fasta	4045	plants	Complete genome	0.500765	non-segmented
1	Riboviria		Orthornavirae		Kitrinoviricota		Tolucaviricetes		Tolivirales		Tombusviridae	Procedovirinae	Pelarspovirus		Pelargonium line pattern virus	E	pelargonium line pattern virus	PLPV	DSMZ-PV-0193	AY613852	NC_007017	ssRNA(+)	0920.fasta	4017	plants	Complete genome	0.504622	non-segmented
1	Riboviria		Orthornavirae		Kitrinoviricota		Tolucaviricetes		Tolivirales		Tombusviridae	Procedovirinae	Pelarspovirus		Pelargonium ringspot virus	E	pelargonium ringspot virus	PelRSV	DSMZ-PV-0304	AY038068	NC_026240	ssRNA(+)	0921.fasta	4000	plants	Complete genome	0.492387	non-segmented
1	Riboviria		Orthornavirae		Kitrinoviricota		Tolucaviricetes		Tolivirales		Tombusviridae	Procedovirinae	Pelarspovirus		Rosa rugosa leaf distortion virus	E	Rosa rugosa leaf distortion virus	RrLDV	MN-3	KC166238	NC_020415	ssRNA(+)	0922.fasta	4106	plants	Complete genome	0.508411	non-segmented
1	Riboviria		Orthornavirae		Kitrinoviricota		Tolucaviricetes		Tolivirales		Tombusviridae	Procedovirinae	Tombusvirus		Artichoke mottled crinkle virus	E	artichoke mottled crinkle virus	AMCV	Bari	X62493	NC_001339	ssRNA(+)	0923.fasta	4921	plants	Complete genome	0.481867	non-segmented
1	Riboviria		Orthornavirae		Kitrinoviricota		Tolucaviricetes		Tolivirales		Tombusviridae	Procedovirinae	Tombusvirus		Carnation Italian ringspot virus	E	carnation Italian ringspot virus	CIRV		X85215	NC_003500	ssRNA(+)	0924.fasta	4907	plants	Complete genome	0.481784	non-segmented
1	Riboviria		Orthornavirae		Kitrinoviricota		Tolucaviricetes		Tolivirales		Tombusviridae	Procedovirinae	Tombusvirus		Cucumber Bulgarian latent virus	E	cucumber Bulgarian latent virus	CBLV-Bulgaria	Bulgaria	AY163842	NC_004725	ssRNA(+)	0925.fasta	4705	plants	Complete genome	0.482563	non-segmented
1	Riboviria		Orthornavirae		Kitrinoviricota		Tolucaviricetes		Tolivirales		Tombusviridae	Procedovirinae	Tombusvirus		Cucumber necrosis virus	E	cucumber necrosis virus	CNV		M25270	NC_001469	ssRNA(+)	0926.fasta	4824	plants	Complete genome	0.489588	non-segmented
1	Riboviria		Orthornavirae		Kitrinoviricota		Tolucaviricetes		Tolivirales		Tombusviridae	Procedovirinae	Tombusvirus		Cymbidium ringspot virus	E	cymbidium ringspot virus	CyRV		X15511	NC_003532	ssRNA(+)	0927.fasta	4857	plants	Complete genome	0.499894	non-segmented
1	Riboviria		Orthornavirae		Kitrinoviricota		Tolucaviricetes		Tolivirales		Tombusviridae	Procedovirinae	Tombusvirus		Eggplant mottled crinkle virus	A	lisianthus necrosis virus	LNV	Zantedeschia	AM711119		ssRNA(+)			plants	Complete genome
1	Riboviria		Orthornavirae		Kitrinoviricota		Tolucaviricetes		Tolivirales		Tombusviridae	Procedovirinae	Tombusvirus		Eggplant mottled crinkle virus	A	pear latent virus	PLV	Italy	AY100482		ssRNA(+)			plants	Complete genome
1	Riboviria		Orthornavirae		Kitrinoviricota		Tolucaviricetes		Tolivirales		Tombusviridae	Procedovirinae	Tombusvirus		Eggplant mottled crinkle virus	A	lisianthus necrosis virus	LNV	L	DQ011234		ssRNA(+)			plants	Complete genome
1	Riboviria		Orthornavirae		Kitrinoviricota		Tolucaviricetes		Tolivirales		Tombusviridae	Procedovirinae	Tombusvirus		Eggplant mottled crinkle virus	E	eggplant mottled crinkle virus	EMCV	Israeli	JQ864181	NC_023339	ssRNA(+)	0931.fasta	4898	plants	Complete genome	0.491	non-segmented
1	Riboviria		Orthornavirae		Kitrinoviricota		Tolucaviricetes		Tolivirales		Tombusviridae	Procedovirinae	Tombusvirus		Grapevine Algerian latent virus	E	grapevine Algerian latent virus	GALV	nipplefruit	AY830918	NC_011535	ssRNA(+)	0932.fasta	4862	plants	Complete genome	0.490407	non-segmented
1	Riboviria		Orthornavirae		Kitrinoviricota		Tolucaviricetes		Tolivirales		Tombusviridae	Procedovirinae	Tombusvirus		Havel River virus	E	Havel River virus	HRV	S	AY370535	NC_038690	ssRNA(+)	0933.fasta	2237	plants	Partial genome	0.478632	non-segmented
1	Riboviria		Orthornavirae		Kitrinoviricota		Tolucaviricetes		Tolivirales		Tombusviridae	Procedovirinae	Tombusvirus		Lato River virus	E	Lato River virus	LRV	LR			ssRNA(+)			plants	No entry in Genbank
1	Riboviria		Orthornavirae		Kitrinoviricota		Tolucaviricetes		Tolivirales		Tombusviridae	Procedovirinae	Tombusvirus		Limonium flower distortion virus	E	limonium flower distortion virus	LFDV	Lim2	AY500882	NC_038691	ssRNA(+)	0935.fasta	1342	plants	Partial genome	0.475884	non-segmented
1	Riboviria		Orthornavirae		Kitrinoviricota		Tolucaviricetes		Tolivirales		Tombusviridae	Procedovirinae	Tombusvirus		Moroccan pepper virus	E	Moroccan pepper virus	MPV	PM75	JX197071	NC_020073	ssRNA(+)	0936.fasta	4911	plants	Complete genome	0.480653	non-segmented
2	Riboviria		Orthornavirae		Kitrinoviricota		Tolucaviricetes		Tolivirales		Tombusviridae	Procedovirinae	Tombusvirus		Moroccan pepper virus	A	lettuce necrotic stunt virus	LNSV	L2	JN700748		ssRNA(+)			plants	Complete genome
1	Riboviria		Orthornavirae		Kitrinoviricota		Tolucaviricetes		Tolivirales		Tombusviridae	Procedovirinae	Tombusvirus		Neckar River virus	E	Neckar River virus	NRV		AJ607403	NC_038927	ssRNA(+)	0938.fasta	1395	plants	Partial genome	0.487472	non-segmented
1	Riboviria		Orthornavirae		Kitrinoviricota		Tolucaviricetes		Tolivirales		Tombusviridae	Procedovirinae	Tombusvirus		Pelargonium leaf curl virus	E	pelargonium leaf curl virus	PLCV	T46	KU187189	NC_030452	ssRNA(+)	0939.fasta	4944	plants	Complete genome	0.478442	non-segmented
1	Riboviria		Orthornavirae		Kitrinoviricota		Tolucaviricetes		Tolivirales		Tombusviridae	Procedovirinae	Tombusvirus		Pelargonium necrotic spot virus	E	pelargonium necrotic spot virus	PNSV	UPEV	AJ607402	NC_005285	ssRNA(+)	0940.fasta	4875	plants	Complete genome	0.486958	non-segmented
1	Riboviria		Orthornavirae		Kitrinoviricota		Tolucaviricetes		Tolivirales		Tombusviridae	Procedovirinae	Tombusvirus		Petunia asteroid mosaic virus	E	petunia asteroid mosaic virus	PAMV	Lim1	AY500881	NC_038692	ssRNA(+)	0941.fasta	1346	plants	Partial genome	0.470916	non-segmented
1	Riboviria		Orthornavirae		Kitrinoviricota		Tolucaviricetes		Tolivirales		Tombusviridae	Procedovirinae	Tombusvirus		Sitke waterborne virus	E	Sitke waterborne virus	SWBV	Lim6	AY500886	NC_038693	ssRNA(+)	0942.fasta	1295	plants	Partial genome	0.467715	non-segmented
1	Riboviria		Orthornavirae		Kitrinoviricota		Tolucaviricetes		Tolivirales		Tombusviridae	Procedovirinae	Tombusvirus		Tomato bushy stunt virus	E	tomato bushy stunt virus	TBSV	cherry	M21958	NC_001554	ssRNA(+)	0943.fasta	4901	plants	Complete genome	0.480978	non-segmented
1	Riboviria		Orthornavirae		Kitrinoviricota		Tolucaviricetes		Tolivirales		Tombusviridae	Procedovirinae	Zeavirus		Maize necrotic streak virus	E	maize necrotic streak virus	MNeSV	Arizona	AF266518	NC_007729	ssRNA(+)	0944.fasta	4228	plants	Complete genome	0.511441	non-segmented
1	Riboviria		Orthornavirae		Kitrinoviricota		Tolucaviricetes		Tolivirales		Tombusviridae	Procedovirinae			Ahlum waterborne virus	E	Ahlum waterborne virus	AWBV				ssRNA(+)			plants	No entry in Genbank
1	Riboviria		Orthornavirae		Kitrinoviricota		Tolucaviricetes		Tolivirales		Tombusviridae	Procedovirinae			Bean mild mosaic virus	E	bean mild mosaic virus	BMMV				ssRNA(+)			plants	No entry in Genbank
1	Riboviria		Orthornavirae		Kitrinoviricota		Tolucaviricetes		Tolivirales		Tombusviridae	Procedovirinae			Chenopodium necrosis virus	E	chenopodium necrosis virus	ChNV				ssRNA(+)			plants	No entry in Genbank
1	Riboviria		Orthornavirae		Kitrinoviricota		Tolucaviricetes		Tolivirales		Tombusviridae	Procedovirinae			Cucumber soil-borne virus	E	cucumber soil-borne virus	CSBV				ssRNA(+)			plants	No entry in Genbank
1	Riboviria		Orthornavirae		Kitrinoviricota		Tolucaviricetes		Tolivirales		Tombusviridae	Procedovirinae			Trailing lespedeza virus 1	E	trailing lespedeza virus 1	TLV1	06TGP01091	HM640935	NC_015227	ssRNA(+)	0949.fasta	4063	plants	Complete genome	0.484141	non-segmented
1	Riboviria		Orthornavirae		Kitrinoviricota		Tolucaviricetes		Tolivirales		Tombusviridae	Procedovirinae			Weddel waterborne virus	E	Weddel waterborne virus	WWBV				ssRNA(+)			plants	No entry in Genbank
1	Riboviria		Orthornavirae		Kitrinoviricota		Tolucaviricetes		Tolivirales		Tombusviridae	Regressovirinae	Dianthovirus		Carnation ringspot virus	E	carnation ringspot virus	CRSV		RNA1: L18870; RNA2: M88589	RNA1: NC_003530; RNA2: NC_003531	ssRNA(+)	0951.fasta	5519	plants	Complete genome	0.482922	segmented
1	Riboviria		Orthornavirae		Kitrinoviricota		Tolucaviricetes		Tolivirales		Tombusviridae	Regressovirinae	Dianthovirus		Red clover necrotic mosaic virus	E	red clover necrotic mosaic virus	RCNMV	Australia	RNA1: J04357; RNA2: X08021	RNA1: NC_003756; RNA2: NC_003775	ssRNA(+)	0952.fasta	5559	plants	Complete genome	0.466418	segmented
1	Riboviria		Orthornavirae		Kitrinoviricota		Tolucaviricetes		Tolivirales		Tombusviridae	Regressovirinae	Dianthovirus		Sweet clover necrotic mosaic virus	E	sweet clover necrotic mosaic virus	SCNMV	59	RNA1: L07884; RNA2: S46028	RNA1: NC_003806; RNA2: NC_003807	ssRNA(+)	0953.fasta	5550	plants	Complete genome	0.485511	segmented
1	Riboviria		Orthornavirae		Lenarviricota		Allassoviricetes		Levivirales		Leviviridae		Allolevivirus		Escherichia virus FI	E	Escherichia phage FI			X07489	NC_004301	ssRNA(+)	0954.fasta	4381	bacteria	Complete genome	0.502684	non-segmented
1	Riboviria		Orthornavirae		Lenarviricota		Allassoviricetes		Levivirales		Leviviridae		Allolevivirus		Escherichia virus Qbeta	E	Escherichia phage Qbeta			AF059242	NC_001890	ssRNA(+)	0955.fasta	4334	bacteria	Complete genome	0.485099	non-segmented
1	Riboviria		Orthornavirae		Lenarviricota		Allassoviricetes		Levivirales		Leviviridae		Levivirus		Escherichia virus BZ13	E	Escherichia phage BZ13			X03869	NC_001426	ssRNA(+)	0956.fasta	3571	bacteria	Complete genome	0.478586	non-segmented
1	Riboviria		Orthornavirae		Lenarviricota		Allassoviricetes		Levivirales		Leviviridae		Levivirus		Escherichia virus MS2	E	Escherichia phage MS2			V00642	NC_001417	ssRNA(+)	0957.fasta	3651	bacteria	Complete genome	0.521411	non-segmented
1	Riboviria		Orthornavirae		Lenarviricota		Amabiliviricetes		Wolframvirales		Narnaviridae		Narnavirus		Saccharomyces 20S RNA narnavirus	E	Saccharomyces 20S RNA narnavirus	ScNV20S	37-4C	AF039063	NC_004051	ssRNA(+)	0958.fasta	2614	fungi	Complete genome	0.582344	non-segmented
1	Riboviria		Orthornavirae		Lenarviricota		Amabiliviricetes		Wolframvirales		Narnaviridae		Narnavirus		Saccharomyces 23S RNA narnavirus	E	Saccharomyces 23S RNA narnavirus	ScNV23S	37-4C	U90136	NC_004050	ssRNA(+)	0959.fasta	2997	fungi	Complete genome	0.58939	non-segmented
1	Riboviria		Orthornavirae		Lenarviricota		Howeltoviricetes		Cryppavirales		Mitoviridae		Mitovirus		Cryphonectria mitovirus 1	E	Cryphonectria mitovirus 1	CMV1	NB631	L31849	NC_004046	ssRNA(+)	0960.fasta	2841	fungi	Complete genome	0.366156	non-segmented
1	Riboviria		Orthornavirae		Lenarviricota		Howeltoviricetes		Cryppavirales		Mitoviridae		Mitovirus		Ophiostoma mitovirus 4	E	ophiostoma mitovirus 4	OMV4	OnuLd	AJ132754	NC_004052	ssRNA(+)	0961.fasta	2691	fungi	Complete genome	0.267843	non-segmented
1	Riboviria		Orthornavirae		Lenarviricota		Howeltoviricetes		Cryppavirales		Mitoviridae		Mitovirus		Ophiostoma mitovirus 5	E	ophiostoma mitovirus 5	OMV5	OnuLd	AJ132755	NC_004053	ssRNA(+)	0962.fasta	2564	fungi	Complete genome	0.268843	non-segmented
1	Riboviria		Orthornavirae		Lenarviricota		Howeltoviricetes		Cryppavirales		Mitoviridae		Mitovirus		Ophiostoma mitovirus 6	E	ophiostoma mitovirus 6	OMV6	OnuLd	AJ132756	NC_004054	ssRNA(+)	0963.fasta	2444	fungi	Complete genome	0.293191	non-segmented
1	Riboviria		Orthornavirae		Lenarviricota		Howeltoviricetes		Cryppavirales		Mitoviridae		Mitovirus		Ophiostoma mitovirus 3a	E	ophiostoma mitovirus 3a	OMV3a	OnuLd	AJ004930	NC_004049	ssRNA(+)	0964.fasta	2710	fungi	Complete genome	0.381333	non-segmented
1	Riboviria		Orthornavirae		Lenarviricota		Miaviricetes		Ourlivirales		Botourmiaviridae		Botoulivirus		Botrytis botoulivirus	E	Botrytis ourmia-like virus	BOLV	HAZ2-3	LN827955	NC_028476	ssRNA(+)	0965.fasta	3045	fungi	Complete genome	0.45729	non-segmented
1	Riboviria		Orthornavirae		Lenarviricota		Miaviricetes		Ourlivirales		Botourmiaviridae		Botoulivirus		Sclerotinia botoulivirus 2	E	Sclerotinia sclerotiorum ourmia-like virus 2	SsOLV2	291	KP900929		ssRNA(+)			fungi	Partial genome
1	Riboviria		Orthornavirae		Lenarviricota		Miaviricetes		Ourlivirales		Botourmiaviridae		Magoulivirus		Magnaporthe magoulivirus 1	E	Magnaporthe oryzae ourmia-like virus 1	MOLV1	Guy 11	LT593139	NC_043683	ssRNA(+)	0967.fasta	2492	fungi	Complete genome	0.526094	non-segmented
1	Riboviria		Orthornavirae		Lenarviricota		Miaviricetes		Ourlivirales		Botourmiaviridae		Magoulivirus		Rhizoctonia magoulivirus 1	E	Rhizoctonia solani ourmia-like virus 1	RsOLV1	RsAG2	KP900921		ssRNA(+)			fungi	Partial genome
1	Riboviria		Orthornavirae		Lenarviricota		Miaviricetes		Ourlivirales		Botourmiaviridae		Ourmiavirus		Cassava virus C	E	cassava virus C	CsVC	IC	RNA1: FJ157981; RNA2: FJ157982; RNA3: FJ157983	RNA1: NC_013111; RNA2: NC_013112; RNA3: NC_013113	ssRNA(+)	0969.fasta	4996	plants	Complete genome	0.507933	segmented
1	Riboviria		Orthornavirae		Lenarviricota		Miaviricetes		Ourlivirales		Botourmiaviridae		Ourmiavirus		Epirus cherry virus	E	Epirus cherry virus	EpCV	VE450	RNA1: EU770620; RNA2: EU770621; RNA3: EU770622	RNA1: NC_011065; RNA2: NC_011066; RNA3: NC_011067	ssRNA(+)	0970.fasta	4928	plants	Complete genome	0.531388	segmented
1	Riboviria		Orthornavirae		Lenarviricota		Miaviricetes		Ourlivirales		Botourmiaviridae		Ourmiavirus		Ourmia melon virus	E	Ourmia melon virus	OuMV	VE9	RNA1: EU770623; RNA2: EU770624; RNA3: EU770625	RNA1: NC_011068; RNA2: NC_011069; RNA3: NC_011070	ssRNA(+)	0971.fasta	5022	plants	Complete genome	0.515438	segmented
1	Riboviria		Orthornavirae		Lenarviricota		Miaviricetes		Ourlivirales		Botourmiaviridae		Scleroulivirus		Sclerotinia scleroulivirus 1	E	Sclerotinia sclerotiorum ourmia-like virus 1	SsOLV1	334	KP900928		ssRNA(+)			fungi	Partial genome
1	Riboviria		Orthornavirae		Lenarviricota		Miaviricetes		Ourlivirales		Botourmiaviridae		Scleroulivirus		Soybean scleroulivirus 1	E	soybean leaf-associated ourmiavirus 1	SlaOurV1	1	KT598235	NC_043521	ssRNA(+)	0973.fasta	3141	fungi	Partial genome	0.532562	non-segmented
1	Riboviria		Orthornavirae		Lenarviricota		Miaviricetes		Ourlivirales		Botourmiaviridae		Scleroulivirus		Soybean scleroulivirus 2	E	soybean leaf-associated ourmiavirus 2	SlaOurV2	1	KT598247	NC_043522	ssRNA(+)	0974.fasta	1700	fungi	Partial genome	0.516209	non-segmented
1	Riboviria		Orthornavirae		Negarnaviricota	Haploviricotina	Chunqiuviricetes		Muvirales		Qinviridae		Yingvirus		Beihai yingvirus	E	Běihǎi sesarmid crab virus 4	BhSCV-4	SCJXSX38901	S1: KX883990; S2: KX883991	S1: NC_032272; S2: NC_032274	ssRNA(-)	0975.fasta	7699	invertebrates	Complete coding genome	0.467287	segmented
1	Riboviria		Orthornavirae		Negarnaviricota	Haploviricotina	Chunqiuviricetes		Muvirales		Qinviridae		Yingvirus		Charybdis yingvirus	E	Wēnzhōu qínvirus-like virus 2	WzQLV-2	WZRBX42684	S1: KX884000; S2: KX884001	S1: NC_033296; S2: NC_033297	ssRNA(-)	0976.fasta	8380	invertebrates	Complete coding genome	0.575356	segmented
1	Riboviria		Orthornavirae		Negarnaviricota	Haploviricotina	Chunqiuviricetes		Muvirales		Qinviridae		Yingvirus		Hubei yingvirus	E	Húběi qínvirus-like virus 1	HbQLV-1	SCM49583	S1: KX883992; S2: KX883993	S1: NC_033282; S2: NC_033283	ssRNA(-)	0977.fasta	7677	invertebrates	Complete coding genome	0.518604	segmented
1	Riboviria		Orthornavirae		Negarnaviricota	Haploviricotina	Chunqiuviricetes		Muvirales		Qinviridae		Yingvirus		Sanxia yingvirus	E	Sānxiá qínvirus-like virus 1	SxQLV-1	SXXX11646	S1: KX883996; S2: KX883997	S1: NC_033284; S2: NC_033285	ssRNA(-)	0978.fasta	8565	invertebrates	Complete coding genome	0.478524	segmented
1	Riboviria		Orthornavirae		Negarnaviricota	Haploviricotina	Chunqiuviricetes		Muvirales		Qinviridae		Yingvirus		Shahe yingvirus	E	Shāhé qínvirus-like virus 1	ShQLV-1	SHWC0209c11359	S1: KX883994; S2: KX883995	S1: NC_033287; S2: NC_033288	ssRNA(-)	0979.fasta	8135	invertebrates	Complete coding genome	0.465416	segmented
1	Riboviria		Orthornavirae		Negarnaviricota	Haploviricotina	Chunqiuviricetes		Muvirales		Qinviridae		Yingvirus		Wenzhou yingvirus	E	Wēnzhōu qínvirus-like virus 1	WzQLV-1	WZSLuoI86141	S1: KX884002; S2: KX884003	S1: NC_033298; S2: NC_033299	ssRNA(-)	0980.fasta	8140	invertebrates	Complete coding genome	0.566943	segmented
1	Riboviria		Orthornavirae		Negarnaviricota	Haploviricotina	Chunqiuviricetes		Muvirales		Qinviridae		Yingvirus		Wuhan yingvirus	E	Wǔhàn insect virus 15	WhIV-15	WHCCII13252	S1: KX883998; S2: KX883999	S1: NC_033490; S2: NC_033484	ssRNA(-)	0981.fasta	7796	invertebrates	Complete coding genome	0.526917	segmented
1	Riboviria		Orthornavirae		Negarnaviricota	Haploviricotina	Chunqiuviricetes		Muvirales		Qinviridae		Yingvirus		Xinzhou yingvirus	E	Xīnzhōu nematode virus 3	XzNV-3	XZSJSC65579	S1: KX884004; S2: KX884005	S1: NC_033753; S2: NC_033754	ssRNA(-)	0982.fasta	7975	invertebrates	Complete coding genome	0.490377	segmented
1	Riboviria		Orthornavirae		Negarnaviricota	Haploviricotina	Milneviricetes		Serpentovirales		Aspiviridae		Ophiovirus		Blueberry mosaic associated ophiovirus	E	blueberry mosaic associated virus	BlMaV	Arkansas5	RNA1: KJ704366; RNA2: KJ704367; RNA3: KJ704368	RNA1: NC_036635; RNA2: NC_024476; RNA3: NC_036634	ssRNA(-)	0983.fasta	11865	plants	Complete genome	0.363352	segmented
1	Riboviria		Orthornavirae		Negarnaviricota	Haploviricotina	Milneviricetes		Serpentovirales		Aspiviridae		Ophiovirus		Citrus psorosis ophiovirus	E	citrus psorosis virus	CPsV	P-121	RNA1: AY654892; RNA2: AY654893; RNA3: AY654894	RNA1: NC_006314; RNA2: NC_006315; RNA3: NC_006316	ssRNA(-)	0984.fasta	11614	plants	Complete genome	0.346968	segmented
1	Riboviria		Orthornavirae		Negarnaviricota	Haploviricotina	Milneviricetes		Serpentovirales		Aspiviridae		Ophiovirus		Freesia sneak ophiovirus	E	freesia sneak virus	FreSV	Fr220205/9	RNA3: DQ885455		ssRNA(-)			plants	Partial genome
1	Riboviria		Orthornavirae		Negarnaviricota	Haploviricotina	Milneviricetes		Serpentovirales		Aspiviridae		Ophiovirus		Lettuce ring necrosis ophiovirus	E	lettuce ring necrosis virus	LRNV	Belg-2	RNA1: AY535016; RNA2: AY535017; RNA3: AY535018; RNA4: AY535019	RNA1: NC_006051; RNA2: NC_006052; RNA3: NC_006053; RNA4: NC_006054	ssRNA(-)	0986.fasta	12865	plants	Complete genome	0.345768	segmented
1	Riboviria		Orthornavirae		Negarnaviricota	Haploviricotina	Milneviricetes		Serpentovirales		Aspiviridae		Ophiovirus		Mirafiori lettuce big-vein ophiovirus	E	Mirafiori lettuce big-vein virus	MLBVV	LS301-O	RNA1: AF525933; RNA2: AF525934; RNA3: AF525935; RNA4: AF525936	RNA1: NC_004779; RNA2: NC_004781; RNA3: NC_004782; RNA4: NC_004780	ssRNA(-)	0987.fasta	12932	plants	Complete genome	0.345629	segmented
1	Riboviria		Orthornavirae		Negarnaviricota	Haploviricotina	Milneviricetes		Serpentovirales		Aspiviridae		Ophiovirus		Ranunculus white mottle ophiovirus	E	ranunculus white mottle virus	RWMV	Rn3	RNA1: AF335429	NC_043389	ssRNA(-)	0988.fasta	4175	plants	Partial genome	0.355495	non-segmented
1	Riboviria		Orthornavirae		Negarnaviricota	Haploviricotina	Milneviricetes		Serpentovirales		Aspiviridae		Ophiovirus		Tulip mild mottle mosaic ophiovirus	E	tulip mild mottle mosaic virus	TMMMV	Bas/1	RNA3: AY542958	NC_043390	ssRNA(-)	0989.fasta	1365	plants	Partial genome	0.395785	non-segmented
1	Riboviria		Orthornavirae		Negarnaviricota	Haploviricotina	Monjiviricetes		Jingchuvirales		Chuviridae		Mivirus		Argas mivirus	E	Tǎchéng tick virus 4	TcTV-4	TCRP-1	KM817599	NC_028263	ssRNA(-)	0990.fasta	11036	invertebrates	Complete coding genome	0.516761	non-segmented
1	Riboviria		Orthornavirae		Negarnaviricota	Haploviricotina	Monjiviricetes		Jingchuvirales		Chuviridae		Mivirus		Barnacle mivirus	E	Běihǎi barnacle virus 9	BhBV-9	BHTH10927	KX884409	NC_032427	ssRNA(-)	0991.fasta	11369	invertebrates	Complete coding genome	0.555385	non-segmented
1	Riboviria		Orthornavirae		Negarnaviricota	Haploviricotina	Monjiviricetes		Jingchuvirales		Chuviridae		Mivirus		Beetle mivirus	E	Húběi coleoptera virus 3	HbCV-3	QCM109726	KX884416	NC_032922	ssRNA(-)	0992.fasta	14092	invertebrates	Complete coding genome	0.37362	non-segmented
1	Riboviria		Orthornavirae		Negarnaviricota	Haploviricotina	Monjiviricetes		Jingchuvirales		Chuviridae		Mivirus		Bole mivirus	E	Bólè tick virus 3	BTV-3	BL199	KM817593	NC_028259	ssRNA(-)	0993.fasta	11405	invertebrates	Complete coding genome	0.488019	non-segmented
1	Riboviria		Orthornavirae		Negarnaviricota	Haploviricotina	Monjiviricetes		Jingchuvirales		Chuviridae		Mivirus		Brunnich mivirus	E	Wēnlǐng crustacean virus 14	WlCV-14	WLJQ104130	S1: KX884451; S2: KX884452	S1: NC_033291; S2: NC_033292	ssRNA(-)	0994.fasta	11738	invertebrates	Complete coding genome	0.471349	segmented
1	Riboviria		Orthornavirae		Negarnaviricota	Haploviricotina	Monjiviricetes		Jingchuvirales		Chuviridae		Mivirus		Changping mivirus	E	Chāngpíng tick virus 2	CpTV-2	CP1-4	KM817594	NC_028260	ssRNA(-)	0995.fasta	11100	invertebrates	Complete coding genome	0.531497	non-segmented
1	Riboviria		Orthornavirae		Negarnaviricota	Haploviricotina	Monjiviricetes		Jingchuvirales		Chuviridae		Mivirus		Charybdis mivirus	E	Wēnzhōu crab virus 3	WzCV-3	RBX9	KM817603	NC_031248	ssRNA(-)	0996.fasta	13196	invertebrates	Complete coding genome	0.385051	non-segmented
1	Riboviria		Orthornavirae		Negarnaviricota	Haploviricotina	Monjiviricetes		Jingchuvirales		Chuviridae		Mivirus		Cockroach mivirus	E	Wǔchāng cockroach virus 3	WcLFV-3	WCZL-1	S1: KM817604; S2: KM817605	S1: NC_043472; S2: NC_043473	ssRNA(-)	0997.fasta	12278	invertebrates	Complete coding genome	0.407868	segmented
1	Riboviria		Orthornavirae		Negarnaviricota	Haploviricotina	Monjiviricetes		Jingchuvirales		Chuviridae		Mivirus		Crab mivirus	E	Wēnzhōu crab virus 2	WzCV-2	ZCX13	S1: KM817602; S2: KM817601		ssRNA(-)			invertebrates	Complete coding genome
1	Riboviria		Orthornavirae		Negarnaviricota	Haploviricotina	Monjiviricetes		Jingchuvirales		Chuviridae		Mivirus		Crustacean mivirus	E	Wēnlǐng crustacean virus 13	WlCV-13	WLJQ104251	S1: KX884453; S2: KX884454	S1: NC_033293; S2: NC_033294	ssRNA(-)	0999.fasta	11220	invertebrates	Complete coding genome	0.414313	segmented
1	Riboviria		Orthornavirae		Negarnaviricota	Haploviricotina	Monjiviricetes		Jingchuvirales		Chuviridae		Mivirus		Dermacentor mivirus	E	Chāngpíng tick virus 3	CpTV-3	CP1-3	KM817595	NC_028261	ssRNA(-)	1000.fasta	9731	invertebrates	Complete coding genome	0.500052	non-segmented
1	Riboviria		Orthornavirae		Negarnaviricota	Haploviricotina	Monjiviricetes		Jingchuvirales		Chuviridae		Mivirus		Hermit mivirus	E	Běihǎi hermit crab virus 3	BhHCV-3	BHJJX21702	KX884404	NC_032417	ssRNA(-)	1001.fasta	13365	invertebrates	Complete coding genome	0.475054	non-segmented
1	Riboviria		Orthornavirae		Negarnaviricota	Haploviricotina	Monjiviricetes		Jingchuvirales		Chuviridae		Mivirus		Hippoboscid mivirus	E	Wǔhàn louse fly virus 7	WhLFV-7	BFJSC-3	S1: KM817609; S2: KM817608	S1: NC_043471; S2: NC_043470	ssRNA(-)	1002.fasta	9447	invertebrates	Complete coding genome	0.525134	segmented
1	Riboviria		Orthornavirae		Negarnaviricota	Haploviricotina	Monjiviricetes		Jingchuvirales		Chuviridae		Mivirus		Hubei mivirus	E	Húběi chǔvirus-like virus 1	HbCLV-1	QTM26249	S1: KX884424; S2: KX884425	S1: NC_033327; S2: NC_033328	ssRNA(-)	1003.fasta	11218	invertebrates	Complete coding genome	0.310999	segmented
1	Riboviria		Orthornavirae		Negarnaviricota	Haploviricotina	Monjiviricetes		Jingchuvirales		Chuviridae		Mivirus		Hubei odonate mivirus	E	Húběi chǔvirus-like virus 3	HbCLV-3	QTM26698	KX884427	NC_033015	ssRNA(-)	1004.fasta	11598	invertebrates	Complete coding genome	0.452189	non-segmented
1	Riboviria		Orthornavirae		Negarnaviricota	Haploviricotina	Monjiviricetes		Jingchuvirales		Chuviridae		Mivirus		Imjin mivirus	E	Imjin River virus 1	IjRV-1	A12.2496/ROK/2012	KU095839	NC_028482	ssRNA(-)	1005.fasta	12123	invertebrates	Complete coding genome	0.43445	non-segmented
1	Riboviria		Orthornavirae		Negarnaviricota	Haploviricotina	Monjiviricetes		Jingchuvirales		Chuviridae		Mivirus		Lacewing mivirus	E	Shuāngào lacewing virus	SgLWV	QSA01	KM817613		ssRNA(-)			invertebrates	Complete coding genome
1	Riboviria		Orthornavirae		Negarnaviricota	Haploviricotina	Monjiviricetes		Jingchuvirales		Chuviridae		Mivirus		Lishi mivirus	E	Líshí spider virus 1	LsSV-1	LSZZ11	S1: KM817597; S2: KM817596		ssRNA(-)			invertebrates	Complete coding genome
1	Riboviria		Orthornavirae		Negarnaviricota	Haploviricotina	Monjiviricetes		Jingchuvirales		Chuviridae		Mivirus		Lonestar mivirus	E	lone star tick chǔvirus 1	LSTCV-1	RTS21	KU230451	NC_030204	ssRNA(-)	1008.fasta	11393	invertebrates	Complete coding genome	0.458225	non-segmented
1	Riboviria		Orthornavirae		Negarnaviricota	Haploviricotina	Monjiviricetes		Jingchuvirales		Chuviridae		Mivirus		Louse fly mivirus	E	Wǔhàn louse fly virus 6	WhLFV-6	BFJSC-2	S1: KM817607; S2: KM817606	S1: NC_043475; S2: NC_043476	ssRNA(-)	1009.fasta	9362	invertebrates	Complete coding genome	0.518392	segmented
1	Riboviria		Orthornavirae		Negarnaviricota	Haploviricotina	Monjiviricetes		Jingchuvirales		Chuviridae		Mivirus		Mosquito mivirus	E	Wǔhàn mosquito virus 8	WhMV-8	XC2-7	KM817610	NC_028265	ssRNA(-)	1010.fasta	12243	invertebrates	Complete coding genome	0.436028	non-segmented
1	Riboviria		Orthornavirae		Negarnaviricota	Haploviricotina	Monjiviricetes		Jingchuvirales		Chuviridae		Mivirus		Myriapod mivirus	E	Húběi myriapoda virus 8	HbMV-8	WGML66308	KX884444	NC_032245	ssRNA(-)	1011.fasta	13890	invertebrates	Complete coding genome	0.34566	non-segmented
1	Riboviria		Orthornavirae		Negarnaviricota	Haploviricotina	Monjiviricetes		Jingchuvirales		Chuviridae		Mivirus		Odonate mivirus	E	Húběi odonate virus 11	HbOV-11	QTM161788	KX884419	NC_032956	ssRNA(-)	1012.fasta	11664	invertebrates	Complete coding genome	0.370198	non-segmented
1	Riboviria		Orthornavirae		Negarnaviricota	Haploviricotina	Monjiviricetes		Jingchuvirales		Chuviridae		Mivirus		Sanxia mivirus	E	Sānxiá atyid shrimp virus 4	SxASC-4	SXXX37205	KX884439	NC_033168	ssRNA(-)	1013.fasta	11588	invertebrates	Complete coding genome	0.394707	non-segmented
1	Riboviria		Orthornavirae		Negarnaviricota	Haploviricotina	Monjiviricetes		Jingchuvirales		Chuviridae		Mivirus		Shayang mivirus	E	Shāyáng fly virus 1	SyFV-1	SYY3-1	KM817598	NC_031214	ssRNA(-)	1014.fasta	14062	invertebrates	Complete coding genome	0.416564	non-segmented
1	Riboviria		Orthornavirae		Negarnaviricota	Haploviricotina	Monjiviricetes		Jingchuvirales		Chuviridae		Mivirus		Suffolk mivirus	E	Suffolk virus	SFKV	FI3	KM460042	NC_028243	ssRNA(-)	1015.fasta	11007	invertebrates	Complete coding genome	0.523192	non-segmented
1	Riboviria		Orthornavirae		Negarnaviricota	Haploviricotina	Monjiviricetes		Jingchuvirales		Chuviridae		Mivirus		Taiyuan mivirus	E	Tàiyuán leafhopper virus	TYLeV	Tn/2017	MH708020		ssRNA(-)			invertebrates	Complete genome
1	Riboviria		Orthornavirae		Negarnaviricota	Haploviricotina	Monjiviricetes		Jingchuvirales		Chuviridae		Mivirus		Wenling mivirus	E	Wēnlǐng crustacean virus 15	WlCV-15	WLJQ91782	KX884458	NC_032802	ssRNA(-)	1017.fasta	11435	invertebrates	Complete coding genome	0.569071	non-segmented
1	Riboviria		Orthornavirae		Negarnaviricota	Haploviricotina	Monjiviricetes		Jingchuvirales		Chuviridae		Mivirus		Wuhan mivirus	E	Wǔhàn tick virus 2	WhTV-2	X78-1	KM817611	NC_028266	ssRNA(-)	1018.fasta	11621	invertebrates	Complete coding genome	0.474252	non-segmented
1	Riboviria		Orthornavirae		Negarnaviricota	Haploviricotina	Monjiviricetes		Jingchuvirales		Chuviridae		Mivirus		Xinzhou mivirus	E	Xīnzhōu nematode virus 5	XzNV-5	XZSJSC65765	KX884461	NC_033704	ssRNA(-)	1019.fasta	8223	invertebrates	Complete coding genome	0.451919	non-segmented
1	Riboviria		Orthornavirae		Negarnaviricota	Haploviricotina	Monjiviricetes		Mononegavirales		Artoviridae		Hexartovirus		Barnacle hexartovirus	E	Běihǎi barnacle virus 8	BhBV-8		KX884410	NC_032430	ssRNA(-)	1020.fasta	12752	invertebrates	Complete coding genome	0.541841	non-segmented
1	Riboviria		Orthornavirae		Negarnaviricota	Haploviricotina	Monjiviricetes		Mononegavirales		Artoviridae		Hexartovirus		Caligid hexartovirus	E	Lepeophtheirus salmonis negative stranded RNA virus 1	LsNSRV-1	LS24	MG489864		ssRNA(-)			invertebrates	Complete genome
1	Riboviria		Orthornavirae		Negarnaviricota	Haploviricotina	Monjiviricetes		Mononegavirales		Artoviridae		Peropuvirus		Beihai peropuvirus	E	Běihǎi rhabdo-like virus 1	BhRLV-1	BHTSS15727	KX884412	NC_032555	ssRNA(-)	1022.fasta	10862	invertebrates	Complete coding genome	0.366017	non-segmented
1	Riboviria		Orthornavirae		Negarnaviricota	Haploviricotina	Monjiviricetes		Mononegavirales		Artoviridae		Peropuvirus		Hubei peropuvirus	E	Húběi rhabdo-like virus 6	HbRLV-6	QTM24798	KX884421		ssRNA(-)			invertebrates	partial genome
1	Riboviria		Orthornavirae		Negarnaviricota	Haploviricotina	Monjiviricetes		Mononegavirales		Artoviridae		Peropuvirus		Odonate peropuvirus	E	Húběi rhabdo-like virus 8	HbRLV-8	QTM19395	KX884420		ssRNA(-)			invertebrates	partial genome
1	Riboviria		Orthornavirae		Negarnaviricota	Haploviricotina	Monjiviricetes		Mononegavirales		Artoviridae		Peropuvirus		Pillworm peropuvirus	E	Húběi rhabdo-like virus 5	HbRLV-5	WHSFII19440	KX884446		ssRNA(-)			invertebrates	partial genome
1	Riboviria		Orthornavirae		Negarnaviricota	Haploviricotina	Monjiviricetes		Mononegavirales		Artoviridae		Peropuvirus		Pteromalus puparum peropuvirus	E	Pteromalus puparum negative-strand RNA virus 1	PpNSRV-1	1	KX431032	NC_038269	ssRNA(-)	1026.fasta	12483	invertebrates	Complete genome	0.460753	non-segmented
1	Riboviria		Orthornavirae		Negarnaviricota	Haploviricotina	Monjiviricetes		Mononegavirales		Artoviridae		Peropuvirus		Woodlouse peropuvirus	E	Běihǎi rhabdo-like virus 2	BhRLV-2	BHTSS7258	KX884413	NC_032558	ssRNA(-)	1027.fasta	12370	invertebrates	Complete coding genome	0.440525	non-segmented
1	Riboviria		Orthornavirae		Negarnaviricota	Haploviricotina	Monjiviricetes		Mononegavirales		Bornaviridae		Carbovirus		Queensland carbovirus	E	jungle carpet python virus	JCPV	1	MF135780	NC_039013	ssRNA(-)	1028.fasta	8988	vertebrates	Complete coding genome	0.419607	non-segmented
1	Riboviria		Orthornavirae		Negarnaviricota	Haploviricotina	Monjiviricetes		Mononegavirales		Bornaviridae		Carbovirus		Southwest carbovirus	E	southwest carpet python virus	SWCPV	1	MF135781	NC_039014	ssRNA(-)	1029.fasta	8997	vertebrates	Complete coding genome	0.438435	non-segmented
1	Riboviria		Orthornavirae		Negarnaviricota	Haploviricotina	Monjiviricetes		Mononegavirales		Bornaviridae		Cultervirus		Sharpbelly cultervirus	E	Wǔhàn sharpbelly bornavirus	WhSBV	DSYS4497	MG599939		ssRNA(-)			vertebrates	Complete coding genome
1	Riboviria		Orthornavirae		Negarnaviricota	Haploviricotina	Monjiviricetes		Mononegavirales		Bornaviridae		Orthobornavirus		Elapid 1 orthobornavirus	E	Loveridge's garter snake virus 1	LGSV1	251327	KM114265	NC_024778	ssRNA(-)	1031.fasta	9088	vertebrates	Complete genome	0.433165	non-segmented
1	Riboviria		Orthornavirae		Negarnaviricota	Haploviricotina	Monjiviricetes		Mononegavirales		Bornaviridae		Orthobornavirus		Mammalian 1 orthobornavirus	E	Borna disease virus 1	BDV1	V	U04608	NC_001607	ssRNA(-)	1032.fasta	9093	vertebrates	Complete genome	0.500673	non-segmented
1	Riboviria		Orthornavirae		Negarnaviricota	Haploviricotina	Monjiviricetes		Mononegavirales		Bornaviridae		Orthobornavirus		Mammalian 2 orthobornavirus	E	variegated squirrel bornavirus 1	VSBV1	squirrel brain	LN713680	NC_030701	ssRNA(-)	1033.fasta	8988	vertebrates	Complete genome	0.428409	non-segmented
1	Riboviria		Orthornavirae		Negarnaviricota	Haploviricotina	Monjiviricetes		Mononegavirales		Bornaviridae		Orthobornavirus		Passeriform 1 orthobornavirus	E	canary bornavirus 1	CBV1	7293	KC464471	NC_030690	ssRNA(-)	1034.fasta	9109	vertebrates	Complete genome	0.412068	non-segmented
1	Riboviria		Orthornavirae		Negarnaviricota	Haploviricotina	Monjiviricetes		Mononegavirales		Bornaviridae		Orthobornavirus		Passeriform 2 orthobornavirus	E	estrildid finch bornavirus 1	EFBV1	VS-4707	KF680099	NC_038268	ssRNA(-)	1035.fasta	5870	vertebrates	Partial genome	0.428954	non-segmented
1	Riboviria		Orthornavirae		Negarnaviricota	Haploviricotina	Monjiviricetes		Mononegavirales		Bornaviridae		Orthobornavirus		Psittaciform 1 orthobornavirus	E	parrot bornavirus 1	PaBV1	M25	GU249595	NC_039189	ssRNA(-)	1036.fasta	9203	vertebrates	Complete genome	0.42431	non-segmented
1	Riboviria		Orthornavirae		Negarnaviricota	Haploviricotina	Monjiviricetes		Mononegavirales		Bornaviridae		Orthobornavirus		Psittaciform 2 orthobornavirus	E	parrot bornavirus 5	PaBV5	2014-A	KR612223	NC_039190	ssRNA(-)	1037.fasta	9166	vertebrates	Complete coding genome	0.428206	non-segmented
1	Riboviria		Orthornavirae		Negarnaviricota	Haploviricotina	Monjiviricetes		Mononegavirales		Bornaviridae		Orthobornavirus		Waterbird 1 orthobornavirus	E	aquatic bird bornavirus 1	ABBV1	O62-CG	KF578398	NC_029642	ssRNA(-)	1038.fasta	9192	vertebrates	Complete genome	0.398891	non-segmented
1	Riboviria		Orthornavirae		Negarnaviricota	Haploviricotina	Monjiviricetes		Mononegavirales		Filoviridae		Cuevavirus		Lloviu cuevavirus	E	Lloviu virus	LLOV	Lloviu virus/M.schreibersii-wt/ESP/2003/Asturias-Bat86	JF828358	NC_016144	ssRNA(-)	1039.fasta	19310	vertebrates	Complete coding genome	0.459825	non-segmented
1	Riboviria		Orthornavirae		Negarnaviricota	Haploviricotina	Monjiviricetes		Mononegavirales		Filoviridae		Dianlovirus		Mengla dianlovirus	E	Měnglà virus	MLAV	Měnglà virus/Rousettus-wt/CHN/2015/Shārén-Bat9447-1	KX371887		ssRNA(-)			vertebrates	Complete coding genome
1	Riboviria		Orthornavirae		Negarnaviricota	Haploviricotina	Monjiviricetes		Mononegavirales		Filoviridae		Ebolavirus		Bombali ebolavirus	E	Bombali virus	BOMV	Bombali virus/M.condylurus-wt/SLE/2016/PREDICT_SLAB000156	MF319185	NC_039345	ssRNA(-)	1041.fasta	19437	vertebrates	Complete genome	0.454741	non-segmented
1	Riboviria		Orthornavirae		Negarnaviricota	Haploviricotina	Monjiviricetes		Mononegavirales		Filoviridae		Ebolavirus		Bundibugyo ebolavirus	E	Bundibugyo virus	BDBV	Bundibugyo virus/H.sapiens-tc/UGA/2007/Butalya-811250	FJ217161	NC_014373	ssRNA(-)	1042.fasta	19264	vertebrates	Complete genome	0.420141	non-segmented
1	Riboviria		Orthornavirae		Negarnaviricota	Haploviricotina	Monjiviricetes		Mononegavirales		Filoviridae		Ebolavirus		Reston ebolavirus	E	Reston virus	RESTV	Reston virus/M.fascicularis-tc/USA/1989/Philippines89-Pennsylvania	AF522874	NC_004161	ssRNA(-)	1043.fasta	19285	vertebrates	Complete genome	0.406209	non-segmented
1	Riboviria		Orthornavirae		Negarnaviricota	Haploviricotina	Monjiviricetes		Mononegavirales		Filoviridae		Ebolavirus		Sudan ebolavirus	E	Sudan virus	SUDV	Sudan virus/H.sapiens-tc/UGA/2000/Gulu-808892	AY729654	NC_006432	ssRNA(-)	1044.fasta	19247	vertebrates	Complete genome	0.413393	non-segmented
1	Riboviria		Orthornavirae		Negarnaviricota	Haploviricotina	Monjiviricetes		Mononegavirales		Filoviridae		Ebolavirus		Tai Forest ebolavirus	E	Taï Forest virus	TAFV	Taï Forest virus/H.sapiens-tc/CIV/1994/Pauléoula-CI	FJ217162	NC_014372	ssRNA(-)	1045.fasta	19319	vertebrates	Complete coding genome	0.422422	non-segmented
1	Riboviria		Orthornavirae		Negarnaviricota	Haploviricotina	Monjiviricetes		Mononegavirales		Filoviridae		Ebolavirus		Zaire ebolavirus	E	Ebola virus	EBOV	Ebola virus/H.sapiens-tc/COD/1976/Yambuku-Mayinga	AF086833	NC_002549	ssRNA(-)	1046.fasta	19336	vertebrates	Complete genome	0.410677	non-segmented
1	Riboviria		Orthornavirae		Negarnaviricota	Haploviricotina	Monjiviricetes		Mononegavirales		Filoviridae		Marburgvirus		Marburg marburgvirus	E	Marburg virus	MARV	Marburg virus/H.sapiens-tc/KEN/1980/Mt. Elgon-Musoke	DQ217792	NC_001608	ssRNA(-)	1047.fasta	19498	vertebrates	Complete genome	0.382999	non-segmented
2	Riboviria		Orthornavirae		Negarnaviricota	Haploviricotina	Monjiviricetes		Mononegavirales		Filoviridae		Marburgvirus		Marburg marburgvirus	A	Ravn virus	RAVV	Ravn virus/H.sapiens-tc/KEN/1987/Kitum Cave-810040	DQ447649	NC_024781	ssRNA(-)	1048.fasta	19499	vertebrates	Complete coding genome	0.377659	non-segmented
1	Riboviria		Orthornavirae		Negarnaviricota	Haploviricotina	Monjiviricetes		Mononegavirales		Filoviridae		Striavirus		Xilang striavirus	E	Xīlǎng virus; Wēnlǐng frogfish filovirus	XILV	Xīlǎng virus/A.striatus-wt/CHN/2018/XYHYS28627	MG599980		ssRNA(-)			vertebrates	Complete coding genome
1	Riboviria		Orthornavirae		Negarnaviricota	Haploviricotina	Monjiviricetes		Mononegavirales		Filoviridae		Thamnovirus		Huangjiao thamnovirus	E	Huángjiāo virus; Wēnlǐng thamnaconus septentrionalis	HUJV	Huángjiāo virus/T.septentrionalis-wt/CHN/2018/LQMMTII17328	MG599981		ssRNA(-)			vertebrates	Complete coding genome
1	Riboviria		Orthornavirae		Negarnaviricota	Haploviricotina	Monjiviricetes		Mononegavirales		Lispiviridae		Arlivirus		Gerrid arlivirus	E	Sānxiá water strider virus 4	SxWSV-4	SXSSP12	KM817633	NC_031088	ssRNA(-)	1051.fasta	13274	invertebrates	Complete coding genome	0.322857	non-segmented
1	Riboviria		Orthornavirae		Negarnaviricota	Haploviricotina	Monjiviricetes		Mononegavirales		Lispiviridae		Arlivirus		Hubei arlivirus	E	Húběi rhabdo-like virus 3	HbRLV-3	QCM135517	KX884417	NC_032929	ssRNA(-)	1052.fasta	12708	invertebrates	Complete coding genome	0.405736	non-segmented
1	Riboviria		Orthornavirae		Negarnaviricota	Haploviricotina	Monjiviricetes		Mononegavirales		Lispiviridae		Arlivirus		Lishi arlivirus	E	Lĭshì spider virus 2	LsSV2	LSZZ-4	KM817632	NC_031259	ssRNA(-)	1053.fasta	10198	invertebrates	Complete coding genome	0.316324	non-segmented
1	Riboviria		Orthornavirae		Negarnaviricota	Haploviricotina	Monjiviricetes		Mononegavirales		Lispiviridae		Arlivirus		Odonate arlivirus	E	Húběi odonate virus 10	HbOV-10	QTM133243	KX884418	NC_032944	ssRNA(-)	1054.fasta	14873	invertebrates	Complete coding genome	0.384159	non-segmented
1	Riboviria		Orthornavirae		Negarnaviricota	Haploviricotina	Monjiviricetes		Mononegavirales		Lispiviridae		Arlivirus		Tacheng arlivirus	E	Tǎchéng tick virus 6	TcTV-6	TCRP-2	KM817641	NC_031270	ssRNA(-)	1055.fasta	11087	invertebrates	Complete coding genome	0.473767	non-segmented
1	Riboviria		Orthornavirae		Negarnaviricota	Haploviricotina	Monjiviricetes		Mononegavirales		Lispiviridae		Arlivirus		Wuchang arlivirus	E	Wǔchāng romanomermis nematode virus 2	WcRNV-2	WCLSXC55347	KX884441	NC_033436	ssRNA(-)	1056.fasta	10264	invertebrates	Complete coding genome	0.373667	non-segmented
1	Riboviria		Orthornavirae		Negarnaviricota	Haploviricotina	Monjiviricetes		Mononegavirales		Mymonaviridae		Hubramonavirus		Hubei hubramonavirus	E	Húběi rhabdo-like virus 4	HbRLV-4	arthropodmix13990	KX884403	NC_032783	ssRNA(-)	1057.fasta	10312	arthropodmix (S)	Complete genome	0.478859	non-segmented
1	Riboviria		Orthornavirae		Negarnaviricota	Haploviricotina	Monjiviricetes		Mononegavirales		Mymonaviridae		Hubramonavirus		Lentinula hubramonavirus	E	Lentinula edodes negative-strand RNA virus 1	LeNSRV-1	HG3	LC466007		ssRNA(-)			fungi	Complete genome
1	Riboviria		Orthornavirae		Negarnaviricota	Haploviricotina	Monjiviricetes		Mononegavirales		Mymonaviridae		Sclerotimonavirus		Dadou sclerotimonavirus	E	soybean leaf-associated negative-stranded RNA virus 3	SLaNSRV-3	1	KT598228		ssRNA(-)			phytobiome (S)	Complete coding genome
1	Riboviria		Orthornavirae		Negarnaviricota	Haploviricotina	Monjiviricetes		Mononegavirales		Mymonaviridae		Sclerotimonavirus		Drop sclerotimonavirus	E	Sclerotinia sclerotiorum negative-stranded RNA virus 4	SsNSRV-4	257	KP900930	NC_043483	ssRNA(-)	1060.fasta	10000	phytobiome (S)	Complete coding genome	0.467023	non-segmented
1	Riboviria		Orthornavirae		Negarnaviricota	Haploviricotina	Monjiviricetes		Mononegavirales		Mymonaviridae		Sclerotimonavirus		Glycine sclerotimonavirus	E	soybean leaf-associated negative-stranded RNA virus 1	SaNSRV-1	1	KT598225		ssRNA(-)			phytobiome (S)	Complete coding genome
1	Riboviria		Orthornavirae		Negarnaviricota	Haploviricotina	Monjiviricetes		Mononegavirales		Mymonaviridae		Sclerotimonavirus		Hubei sclerotimonavirus	E	Hubei sclerotimonavirus									?
1	Riboviria		Orthornavirae		Negarnaviricota	Haploviricotina	Monjiviricetes		Mononegavirales		Mymonaviridae		Sclerotimonavirus		Illinois sclerotimonavirus	E	soybean leaf-associated negative-stranded RNA virus 2	SaNSRV-2	1	KT598227		ssRNA(-)			phytobiome (S)	Complete coding genome
1	Riboviria		Orthornavirae		Negarnaviricota	Haploviricotina	Monjiviricetes		Mononegavirales		Mymonaviridae		Sclerotimonavirus		Phyllosphere sclerotimonavirus	E	soybean leaf-associated negative-stranded RNA virus 4	SaNSRV-4	1	KT598229		ssRNA(-)			phytobiome (S)	Complete coding genome
1	Riboviria		Orthornavirae		Negarnaviricota	Haploviricotina	Monjiviricetes		Mononegavirales		Mymonaviridae		Sclerotimonavirus		Sclerotinia sclerotimonavirus	E	Sclerotinia sclerotiorum negative-stranded RNA virus 1	SsNSRV1	AH98	KJ186782	NC_025383	ssRNA(-)	1065.fasta	10243	fungi	Complete genome	0.387963	non-segmented
1	Riboviria		Orthornavirae		Negarnaviricota	Haploviricotina	Monjiviricetes		Mononegavirales		Nyamiviridae		Berhavirus		Beihai berhavirus	E	Běihǎi rhabdo-like virus 4	BhRLV-4	BHJP58499	KX884406	NC_032543	ssRNA(-)	1066.fasta	11025	invertebrates	Complete coding genome	0.459905	non-segmented
1	Riboviria		Orthornavirae		Negarnaviricota	Haploviricotina	Monjiviricetes		Mononegavirales		Nyamiviridae		Berhavirus		Echinoderm berhavirus	E	Běihǎi rhabdo-like virus 5	BhRLV-5	BHJP63888	KX884407	NC_032544	ssRNA(-)	1067.fasta	9722	invertebrates	Complete coding genome	0.485636	non-segmented
1	Riboviria		Orthornavirae		Negarnaviricota	Haploviricotina	Monjiviricetes		Mononegavirales		Nyamiviridae		Berhavirus		Sipunculid berhavirus	E	Běihǎi rhabdo-like virus 3	BhRLV-3	BHNXC39077	KX884408	NC_043486	ssRNA(-)	1068.fasta	10776	invertebrates	Partial genome	0.428736	non-segmented
1	Riboviria		Orthornavirae		Negarnaviricota	Haploviricotina	Monjiviricetes		Mononegavirales		Nyamiviridae		Crustavirus		Beihai crustavirus	E	Běihǎi rhabdo-like virus 6	BhRLV-6	BHJJX49420	KX884405	NC_032541	ssRNA(-)	1069.fasta	9983	invertebrates	Complete coding genome	0.512225	non-segmented
1	Riboviria		Orthornavirae		Negarnaviricota	Haploviricotina	Monjiviricetes		Mononegavirales		Nyamiviridae		Crustavirus		Wenling crustavirus	E	Wēnlǐng crustacean virus 12	WlCV-12	WLJQ47777	KX884457	NC_032793	ssRNA(-)	1070.fasta	7712	invertebrates	Complete coding genome	0.452977	non-segmented
1	Riboviria		Orthornavirae		Negarnaviricota	Haploviricotina	Monjiviricetes		Mononegavirales		Nyamiviridae		Crustavirus		Wenzhou crustavirus	E	Wēnzhōu crab virus 1	WzCV1	RBX2	KM817644	NC_031275	ssRNA(-)	1071.fasta	9869	invertebrates	Complete coding genome	0.44767	non-segmented
1	Riboviria		Orthornavirae		Negarnaviricota	Haploviricotina	Monjiviricetes		Mononegavirales		Nyamiviridae		Nyavirus		Midway nyavirus	E	Midway virus	MIDWV	RML47153	FJ554525	NC_012702	ssRNA(-)	1072.fasta	11964	invertebrates	Complete genome	0.503785	non-segmented
1	Riboviria		Orthornavirae		Negarnaviricota	Haploviricotina	Monjiviricetes		Mononegavirales		Nyamiviridae		Nyavirus		Nyamanini nyavirus	E	Nyamanini virus	NYMV	tick 39	FJ554526	NC_012703	ssRNA(-)	1073.fasta	11845	invertebrates, vertebrates	Complete genome	0.522901	non-segmented
1	Riboviria		Orthornavirae		Negarnaviricota	Haploviricotina	Monjiviricetes		Mononegavirales		Nyamiviridae		Nyavirus		Sierra Nevada nyavirus	E	Sierra Nevada virus	SNVV		KF530058	NC_024376	ssRNA(-)	1074.fasta	12061	invertebrates	Complete genome	0.514392	non-segmented
1	Riboviria		Orthornavirae		Negarnaviricota	Haploviricotina	Monjiviricetes		Mononegavirales		Nyamiviridae		Orinovirus		Orinoco orinovirus	E	Orinoco virus	ONCV	UW1	KX257488	NC_043485	ssRNA(-)	1075.fasta	9784	invertebrates	Partial genome	0.513074	non-segmented
1	Riboviria		Orthornavirae		Negarnaviricota	Haploviricotina	Monjiviricetes		Mononegavirales		Nyamiviridae		Socyvirus		Soybean cyst nematode socyvirus	E	Soybean cyst nematode virus 1	SbCNV-1		HM849038	NC_024702	ssRNA(-)	1076.fasta	11689	invertebrates	Complete genome	0.502413	non-segmented
1	Riboviria		Orthornavirae		Negarnaviricota	Haploviricotina	Monjiviricetes		Mononegavirales		Nyamiviridae		Tapwovirus		Tapeworm tapwovirus	E	Wēnzhōu tapeworm virus 1	WzTWV-1	SGJSC14943	Seg1: KX884436; Seg2: KX884437	Seg1: NC_033450; Seg2: NC_033451	ssRNA(-)	1077.fasta	11132	invertebrates	Complete coding genome	0.484645	segmented
1	Riboviria		Orthornavirae		Negarnaviricota	Haploviricotina	Monjiviricetes		Mononegavirales		Paramyxoviridae	Avulavirinae	Metaavulavirus		Avian metaavulavirus 2	E	avian paramyxovirus 2	APMV-2	Chicken/California/Yucaipa/56	EU338414	NC_039230	ssRNA(-)	1078.fasta	15214	vertebrates	Complete genome	0.469879	non-segmented
1	Riboviria		Orthornavirae		Negarnaviricota	Haploviricotina	Monjiviricetes		Mononegavirales		Paramyxoviridae	Avulavirinae	Metaavulavirus		Avian metaavulavirus 5	E	avian paramyxovirus 5	APMV-5	budgerigar/Kunitachi/74	GU206351	NC_025361	ssRNA(-)	1079.fasta	17593	vertebrates	Complete genome	0.400914	non-segmented
1	Riboviria		Orthornavirae		Negarnaviricota	Haploviricotina	Monjiviricetes		Mononegavirales		Paramyxoviridae	Avulavirinae	Metaavulavirus		Avian metaavulavirus 6	E	avian paramyxovirus 6	APMV-6	Goose/FarEast/4440/2003	EF569970	NC_039194	ssRNA(-)	1080.fasta	16559	vertebrates	Complete genome	0.463048	non-segmented
1	Riboviria		Orthornavirae		Negarnaviricota	Haploviricotina	Monjiviricetes		Mononegavirales		Paramyxoviridae	Avulavirinae	Metaavulavirus		Avian metaavulavirus 7	E	avian paramyxovirus 7	APMV-7	dove/Tennessee/4/75	FJ231524	NC_025347	ssRNA(-)	1081.fasta	15789	vertebrates	Complete genome	0.390653	non-segmented
1	Riboviria		Orthornavirae		Negarnaviricota	Haploviricotina	Monjiviricetes		Mononegavirales		Paramyxoviridae	Avulavirinae	Metaavulavirus		Avian metaavulavirus 8	E	avian paramyxovirus 8	APMV-8	goose/Delaware/1053/76	FJ215863	NC_039195	ssRNA(-)	1082.fasta	15645	vertebrates	Complete genome	0.413286	non-segmented
1	Riboviria		Orthornavirae		Negarnaviricota	Haploviricotina	Monjiviricetes		Mononegavirales		Paramyxoviridae	Avulavirinae	Metaavulavirus		Avian metaavulavirus 10	E	avian paramyxovirus 10	APMV-10	penguin/Falkland Islands/324/2007	HM147142	NC_025349	ssRNA(-)	1083.fasta	15762	vertebrates	Complete genome	0.420158	non-segmented
1	Riboviria		Orthornavirae		Negarnaviricota	Haploviricotina	Monjiviricetes		Mononegavirales		Paramyxoviridae	Avulavirinae	Metaavulavirus		Avian metaavulavirus 11	E	avian paramyxovirus 11	APMV-11	common_snipe/France/100212/2010	JQ886184	NC_025407	ssRNA(-)	1084.fasta	17755	vertebrates	Complete genome	0.389555	non-segmented
1	Riboviria		Orthornavirae		Negarnaviricota	Haploviricotina	Monjiviricetes		Mononegavirales		Paramyxoviridae	Avulavirinae	Metaavulavirus		Avian metaavulavirus 14	E	avian paramyxovirus 14	APMV-14	duck/Japan/11OG0352/2011	KX258200	NC_039015	ssRNA(-)	1085.fasta	15759	vertebrates	Complete genome	0.434634	non-segmented
1	Riboviria		Orthornavirae		Negarnaviricota	Haploviricotina	Monjiviricetes		Mononegavirales		Paramyxoviridae	Avulavirinae	Metaavulavirus		Avian metaavulavirus 15	E	avian paramyxovirus 15	APMV-15	calidris_fuscicollis/Brazil/RS-1177/2012	KX932454	NC_034968	ssRNA(-)	1086.fasta	15288	vertebrates	Complete coding genome	0.406315	non-segmented
1	Riboviria		Orthornavirae		Negarnaviricota	Haploviricotina	Monjiviricetes		Mononegavirales		Paramyxoviridae	Avulavirinae	Metaavulavirus		Avian metaavulavirus 20	E	avian paramyxovirus 20	APMV-20	Gull/Kazakhstan/2014	MF033136	NC_040796	ssRNA(-)	1087.fasta	16278	vertebrates	Complete genome	0.398998	non-segmented
1	Riboviria		Orthornavirae		Negarnaviricota	Haploviricotina	Monjiviricetes		Mononegavirales		Paramyxoviridae	Avulavirinae	Orthoavulavirus		Avian orthoavulavirus 1	E	avian paramyxovirus 1	APMV-1	Newcastle disease virus Ulster/67	AY562991		ssRNA(-)			vertebrates	Complete genome
1	Riboviria		Orthornavirae		Negarnaviricota	Haploviricotina	Monjiviricetes		Mononegavirales		Paramyxoviridae	Avulavirinae	Orthoavulavirus		Avian orthoavulavirus 9	E	avian paramyxovirus 9	APMV-9	duck/New York/22/1978	EU910942	NC_025390	ssRNA(-)	1089.fasta	15741	vertebrates	Complete genome	0.446048	non-segmented
1	Riboviria		Orthornavirae		Negarnaviricota	Haploviricotina	Monjiviricetes		Mononegavirales		Paramyxoviridae	Avulavirinae	Orthoavulavirus		Avian orthoavulavirus 12	E	avian paramyxovirus 12	APMV-12	Wigeon/Italy/3920_1/2005	KC333050	NC_025363	ssRNA(-)	1090.fasta	15618	vertebrates	Complete genome	0.449462	non-segmented
1	Riboviria		Orthornavirae		Negarnaviricota	Haploviricotina	Monjiviricetes		Mononegavirales		Paramyxoviridae	Avulavirinae	Orthoavulavirus		Avian orthoavulavirus 13	E	avian paramyxovirus 13	APMV-13	goose/Shimane/67/2000	LC041132	NC_030231	ssRNA(-)	1091.fasta	16461	vertebrates	Complete genome	0.425831	non-segmented
1	Riboviria		Orthornavirae		Negarnaviricota	Haploviricotina	Monjiviricetes		Mononegavirales		Paramyxoviridae	Avulavirinae	Orthoavulavirus		Avian orthoavulavirus 16	E	avian paramyxovirus 16	APMV-16	WB/Kr/UPO216/2014	KY511044	NC_039016	ssRNA(-)	1092.fasta	15489	vertebrates	Complete genome	0.446778	non-segmented
1	Riboviria		Orthornavirae		Negarnaviricota	Haploviricotina	Monjiviricetes		Mononegavirales		Paramyxoviridae	Avulavirinae	Orthoavulavirus		Avian orthoavulavirus 17	E	Antarctic penguin virus A	APV-A	1	KY452442	NC_039017	ssRNA(-)	1093.fasta	15197	vertebrates	Complete coding genome	0.46211	non-segmented
1	Riboviria		Orthornavirae		Negarnaviricota	Haploviricotina	Monjiviricetes		Mononegavirales		Paramyxoviridae	Avulavirinae	Orthoavulavirus		Avian orthoavulavirus 18	E	Antarctic penguin virus B	APV-B	2	KY452443	NC_039018	ssRNA(-)	1094.fasta	15202	vertebrates	Complete coding genome	0.500937	non-segmented
1	Riboviria		Orthornavirae		Negarnaviricota	Haploviricotina	Monjiviricetes		Mononegavirales		Paramyxoviridae	Avulavirinae	Orthoavulavirus		Avian orthoavulavirus 19	E	Antarctic penguin virus C	APV-C	3	KY452444	NC_039019	ssRNA(-)	1095.fasta	15289	vertebrates	Complete coding genome	0.499967	non-segmented
1	Riboviria		Orthornavirae		Negarnaviricota	Haploviricotina	Monjiviricetes		Mononegavirales		Paramyxoviridae	Avulavirinae	Orthoavulavirus		Avian orthoavulavirus 21	E	avian paramyxovirus 21	APMV-21	APMV/wild birds/Cheonsu1510/2015	MF594598		ssRNA(-)			vertebrates	Complete genome
1	Riboviria		Orthornavirae		Negarnaviricota	Haploviricotina	Monjiviricetes		Mononegavirales		Paramyxoviridae	Avulavirinae	Orthoavulavirus		Avian orthovulavirus 21	E	avian orthovulavirus 21									?
1	Riboviria		Orthornavirae		Negarnaviricota	Haploviricotina	Monjiviricetes		Mononegavirales		Paramyxoviridae	Avulavirinae	Paraavulavirus		Avian paraavulavirus 3	E	avian paramyxovirus 3	APMV-3	turkey/Wisconsin/68	EU782025	NC_025373	ssRNA(-)	1098.fasta	16494	vertebrates	Complete genome	0.418195	non-segmented
1	Riboviria		Orthornavirae		Negarnaviricota	Haploviricotina	Monjiviricetes		Mononegavirales		Paramyxoviridae	Avulavirinae	Paraavulavirus		Avian paraavulavirus 4	E	avian paramyxovirus 4	APMV-4	KR/YJ/06	EU877976		ssRNA(-)			vertebrates	Complete genome
1	Riboviria		Orthornavirae		Negarnaviricota	Haploviricotina	Monjiviricetes		Mononegavirales		Paramyxoviridae	Metaparamyxovirinae	Synodonvirus		Synodus synodonvirus	E	Wēnlǐng triplecross lizardfish paramyxovirus	WTLPV	XYHYC179963	MG600058		ssRNA(-)			vertebrates	Complete coding genome
1	Riboviria		Orthornavirae		Negarnaviricota	Haploviricotina	Monjiviricetes		Mononegavirales		Paramyxoviridae	Orthoparamyxovirinae	Aquaparamyxovirus		Oncorhynchus aquaparamyxovirus	E	Pacific salmon paramyxovirus	PSPV	Trask river	MH900517		ssRNA(-)			vertebrates	Complete genome
1	Riboviria		Orthornavirae		Negarnaviricota	Haploviricotina	Monjiviricetes		Mononegavirales		Paramyxoviridae	Orthoparamyxovirinae	Aquaparamyxovirus		Salmo aquaparamyxovirus	E	Atlantic salmon paramyxovirus	ASPV	Yrkje371/95	EU156171	NC_025360	ssRNA(-)	1102.fasta	17297	vertebrates	Complete genome	0.458635	non-segmented
1	Riboviria		Orthornavirae		Negarnaviricota	Haploviricotina	Monjiviricetes		Mononegavirales		Paramyxoviridae	Orthoparamyxovirinae	Ferlavirus		Reptilian ferlavirus	E	fer-de-lance virus	FDLV	ATCC-VR-895	AY141760	NC_005084	ssRNA(-)	1103.fasta	15648	vertebrates	Complete genome	0.431357	non-segmented
1	Riboviria		Orthornavirae		Negarnaviricota	Haploviricotina	Monjiviricetes		Mononegavirales		Paramyxoviridae	Orthoparamyxovirinae	Henipavirus		Cedar henipavirus	E	Cedar virus	CedV	CG1a	JQ001776	NC_025351	ssRNA(-)	1104.fasta	18478	vertebrates	Complete genome	0.372145	non-segmented
1	Riboviria		Orthornavirae		Negarnaviricota	Haploviricotina	Monjiviricetes		Mononegavirales		Paramyxoviridae	Orthoparamyxovirinae	Henipavirus		Ghanaian bat henipavirus	E	Ghana virus	GhV	Eid_hel/GH-M74a/GHA/2009	HQ660129	NC_025256	ssRNA(-)	1105.fasta	18869	vertebrates	Complete genome	0.402492	non-segmented
1	Riboviria		Orthornavirae		Negarnaviricota	Haploviricotina	Monjiviricetes		Mononegavirales		Paramyxoviridae	Orthoparamyxovirinae	Henipavirus		Hendra henipavirus	E	Hendra virus	HeV	Geelong	AF017149	NC_001906	ssRNA(-)	1106.fasta	18539	vertebrates	Complete genome	0.394484	non-segmented
1	Riboviria		Orthornavirae		Negarnaviricota	Haploviricotina	Monjiviricetes		Mononegavirales		Paramyxoviridae	Orthoparamyxovirinae	Henipavirus		Mojiang henipavirus	E	Mòjiāng virus	MojV	Tongguan1	KF278639	NC_025352	ssRNA(-)	1107.fasta	18732	vertebrates	Complete genome	0.388424	non-segmented
1	Riboviria		Orthornavirae		Negarnaviricota	Haploviricotina	Monjiviricetes		Mononegavirales		Paramyxoviridae	Orthoparamyxovirinae	Henipavirus		Nipah henipavirus	E	Nipah virus	NiV	2001	AF212302	NC_002728	ssRNA(-)	1108.fasta	18550	vertebrates	Complete genome	0.381733	non-segmented
1	Riboviria		Orthornavirae		Negarnaviricota	Haploviricotina	Monjiviricetes		Mononegavirales		Paramyxoviridae	Orthoparamyxovirinae	Jeilongvirus		Beilong jeilongvirus	E	Beilong virus	BeiV		DQ100461	NC_007803	ssRNA(-)	1109.fasta	19532	vertebrates	Complete genome	0.427902	non-segmented
1	Riboviria		Orthornavirae		Negarnaviricota	Haploviricotina	Monjiviricetes		Mononegavirales		Paramyxoviridae	Orthoparamyxovirinae	Jeilongvirus		Jun jeilongvirus	E	J-virus	JV		AY900001	NC_007454	ssRNA(-)	1110.fasta	19264	vertebrates	Complete genome	0.40959	non-segmented
1	Riboviria		Orthornavirae		Negarnaviricota	Haploviricotina	Monjiviricetes		Mononegavirales		Paramyxoviridae	Orthoparamyxovirinae	Jeilongvirus		Lophuromys jeilongvirus 1	E	Mount Mabu Lophuromys virus 1	MMLV-1	MOZ135_1	MG573140	NC_043539	ssRNA(-)	1111.fasta	18275	vertebrates	Complete genome	0.370626	non-segmented
1	Riboviria		Orthornavirae		Negarnaviricota	Haploviricotina	Monjiviricetes		Mononegavirales		Paramyxoviridae	Orthoparamyxovirinae	Jeilongvirus		Lophuromys jeilongvirus 2	E	Mount Mabu Lophuromys virus 2	MMLV-2	MOZ135_2	MG573141	NC_043540	ssRNA(-)	1112.fasta	17544	vertebrates	Complete genome	0.369747	non-segmented
1	Riboviria		Orthornavirae		Negarnaviricota	Haploviricotina	Monjiviricetes		Mononegavirales		Paramyxoviridae	Orthoparamyxovirinae	Jeilongvirus		Miniopteran jeilongvirus	E	Shaan virus	ShaV	B16-40	MG230624		ssRNA(-)			vertebrates	Partial genome
1	Riboviria		Orthornavirae		Negarnaviricota	Haploviricotina	Monjiviricetes		Mononegavirales		Paramyxoviridae	Orthoparamyxovirinae	Jeilongvirus		Myodes jeilongvirus	E	Pohorje Myodes paramyxovirus 1	PMPV-1	TT02/05	MG516455		ssRNA(-)			vertebrates	Complete genome
1	Riboviria		Orthornavirae		Negarnaviricota	Haploviricotina	Monjiviricetes		Mononegavirales		Paramyxoviridae	Orthoparamyxovirinae	Jeilongvirus		Tailam jeilongvirus	E	Tailam virus	TaiV	TL8K	JN689227	NC_025355	ssRNA(-)	1115.fasta	19482	vertebrates	Complete genome	0.396149	non-segmented
1	Riboviria		Orthornavirae		Negarnaviricota	Haploviricotina	Monjiviricetes		Mononegavirales		Paramyxoviridae	Orthoparamyxovirinae	Morbillivirus		Canine morbillivirus	E	canine distemper virus	CDV	Onderstpoort	AF014953	NC_001921	ssRNA(-)	1116.fasta	15969	vertebrates	Complete genome	0.429827	non-segmented
1	Riboviria		Orthornavirae		Negarnaviricota	Haploviricotina	Monjiviricetes		Mononegavirales		Paramyxoviridae	Orthoparamyxovirinae	Morbillivirus		Cetacean morbillivirus	E	dolphin morbillivirus	DMV		AJ608288	NC_005283	ssRNA(-)	1117.fasta	15980	vertebrates	Complete genome	0.426079	non-segmented
1	Riboviria		Orthornavirae		Negarnaviricota	Haploviricotina	Monjiviricetes		Mononegavirales		Paramyxoviridae	Orthoparamyxovirinae	Morbillivirus		Feline morbillivirus	E	feline morbillivirus	FeMV	761U	JQ411014	NC_039196	ssRNA(-)	1118.fasta	16344	vertebrates	Complete genome	0.353077	non-segmented
1	Riboviria		Orthornavirae		Negarnaviricota	Haploviricotina	Monjiviricetes		Mononegavirales		Paramyxoviridae	Orthoparamyxovirinae	Morbillivirus		Measles morbillivirus	E	measles virus	MV	Ichinose-B95a	AB016162	NC_001498	ssRNA(-)	1119.fasta	16167	vertebrates	Complete genome	0.474307	non-segmented
1	Riboviria		Orthornavirae		Negarnaviricota	Haploviricotina	Monjiviricetes		Mononegavirales		Paramyxoviridae	Orthoparamyxovirinae	Morbillivirus		Phocine morbillivirus	E	phocine distemper virus	PDV	NLD/1988	KC802221	NC_028249	ssRNA(-)	1120.fasta	16007	vertebrates	Complete genome	0.410034	non-segmented
1	Riboviria		Orthornavirae		Negarnaviricota	Haploviricotina	Monjiviricetes		Mononegavirales		Paramyxoviridae	Orthoparamyxovirinae	Morbillivirus		Rinderpest morbillivirus	E	rinderpest virus	RPV	Kabete O	X98291	NC_006296	ssRNA(-)	1121.fasta	16175	vertebrates	Complete genome	0.479831	non-segmented
1	Riboviria		Orthornavirae		Negarnaviricota	Haploviricotina	Monjiviricetes		Mononegavirales		Paramyxoviridae	Orthoparamyxovirinae	Morbillivirus		Small ruminant morbillivirus	E	peste des petits ruminants virus	PPRV	Turkey 2000	AJ849636	NC_006383	ssRNA(-)	1122.fasta	16239	vertebrates	Complete genome	0.480917	non-segmented
1	Riboviria		Orthornavirae		Negarnaviricota	Haploviricotina	Monjiviricetes		Mononegavirales		Paramyxoviridae	Orthoparamyxovirinae	Narmovirus		Mossman narmovirus	E	Mossman virus	MossV		AY286409	NC_005339	ssRNA(-)	1123.fasta	16933	vertebrates	Complete genome	0.412609	non-segmented
1	Riboviria		Orthornavirae		Negarnaviricota	Haploviricotina	Monjiviricetes		Mononegavirales		Paramyxoviridae	Orthoparamyxovirinae	Narmovirus		Myodes narmovirus	E	bank vole virus 1	BaV-1	RP12	MF943130		ssRNA(-)			vertebrates	Complete genome
1	Riboviria		Orthornavirae		Negarnaviricota	Haploviricotina	Monjiviricetes		Mononegavirales		Paramyxoviridae	Orthoparamyxovirinae	Narmovirus		Nariva narmovirus	E	Nariva virus	NarV	T&T/1962	FJ362497	NC_017937	ssRNA(-)	1125.fasta	15539	vertebrates	Complete genome	0.443397	non-segmented
1	Riboviria		Orthornavirae		Negarnaviricota	Haploviricotina	Monjiviricetes		Mononegavirales		Paramyxoviridae	Orthoparamyxovirinae	Narmovirus		Tupaia narmovirus	E	Tupaia paramyxovirus	TupV		AF079780	NC_002199	ssRNA(-)	1126.fasta	18212	vertebrates	Complete genome	0.390108	non-segmented
1	Riboviria		Orthornavirae		Negarnaviricota	Haploviricotina	Monjiviricetes		Mononegavirales		Paramyxoviridae	Orthoparamyxovirinae	Respirovirus		Bovine respirovirus 3	E	bovine parainfluenza virus 3	BPIV-3	Kansas/15626/84	AF178654	NC_002161	ssRNA(-)	1127.fasta	15737	vertebrates	Complete genome	0.359633	non-segmented
1	Riboviria		Orthornavirae		Negarnaviricota	Haploviricotina	Monjiviricetes		Mononegavirales		Paramyxoviridae	Orthoparamyxovirinae	Respirovirus		Caprine respirovirus 3	E	caprine parainfluenza virus 3	CPIV-3	JS2013	KT215610	NC_028362	ssRNA(-)	1128.fasta	15917	vertebrates	Complete genome	0.36042	non-segmented
1	Riboviria		Orthornavirae		Negarnaviricota	Haploviricotina	Monjiviricetes		Mononegavirales		Paramyxoviridae	Orthoparamyxovirinae	Respirovirus		Human respirovirus 1	E	human parainfluenza virus 1	HPIV-1	Washington/1964	AF457102	NC_003461	ssRNA(-)	1129.fasta	15882	vertebrates	Complete genome	0.372437	non-segmented
1	Riboviria		Orthornavirae		Negarnaviricota	Haploviricotina	Monjiviricetes		Mononegavirales		Paramyxoviridae	Orthoparamyxovirinae	Respirovirus		Human respirovirus 3	E	human parainfluenza virus 3	HPIV-3	ZHYMgz01	EU326526		ssRNA(-)			vertebrates	Complete genome
1	Riboviria		Orthornavirae		Negarnaviricota	Haploviricotina	Monjiviricetes		Mononegavirales		Paramyxoviridae	Orthoparamyxovirinae	Respirovirus		Murine respirovirus	E	Sendai virus	SenV	Nagoya	AB195968		ssRNA(-)			vertebrates	Complete genome
1	Riboviria		Orthornavirae		Negarnaviricota	Haploviricotina	Monjiviricetes		Mononegavirales		Paramyxoviridae	Orthoparamyxovirinae	Respirovirus		Porcine respirovirus 1	E	porcine parainfluenza virus 1	PPIV-1	S206N	JX857409	NC_025402	ssRNA(-)	1132.fasta	15690	vertebrates	Complete genome	0.373815	non-segmented
1	Riboviria		Orthornavirae		Negarnaviricota	Haploviricotina	Monjiviricetes		Mononegavirales		Paramyxoviridae	Orthoparamyxovirinae	Respirovirus		Squirrel respirovirus	E	giant squirrel virus	GSqV	GSqV/LKA/2009	LS992584		ssRNA(-)			vertebrates	Complete genome
1	Riboviria		Orthornavirae		Negarnaviricota	Haploviricotina	Monjiviricetes		Mononegavirales		Paramyxoviridae	Orthoparamyxovirinae	Salemvirus		Salem salemvirus	E	Salem virus	SalV	USA/1992	JQ697837	NC_025386	ssRNA(-)	1134.fasta	16980	vertebrates	Complete genome	0.423277	non-segmented
1	Riboviria		Orthornavirae		Negarnaviricota	Haploviricotina	Monjiviricetes		Mononegavirales		Paramyxoviridae	Rubulavirinae	Orthorubulavirus		Human orthorubulavirus 2	E	human parainfluenza virus 2	HPIV-2		X57559	NC_003443	ssRNA(-)	1135.fasta	15921	vertebrates	Complete genome	0.384104	non-segmented
1	Riboviria		Orthornavirae		Negarnaviricota	Haploviricotina	Monjiviricetes		Mononegavirales		Paramyxoviridae	Rubulavirinae	Orthorubulavirus		Human orthorubulavirus 4	E	human parainfluenza virus 4	HPIV-4	M-25	AB543336	NC_021928	ssRNA(-)	1136.fasta	17381	vertebrates	Complete genome	0.362241	non-segmented
1	Riboviria		Orthornavirae		Negarnaviricota	Haploviricotina	Monjiviricetes		Mononegavirales		Paramyxoviridae	Rubulavirinae	Orthorubulavirus		Mammalian orthorubulavirus 5	E	parainfluenza virus 5	PIV-5	W3A	AF052755	NC_006430	ssRNA(-)	1137.fasta	15517	vertebrates	Complete genome	0.422671	non-segmented
1	Riboviria		Orthornavirae		Negarnaviricota	Haploviricotina	Monjiviricetes		Mononegavirales		Paramyxoviridae	Rubulavirinae	Orthorubulavirus		Mammalian orthorubulavirus 6	E	Alston virus	AlsV		MH972568		ssRNA(-)			vertebrates	Complete genome
1	Riboviria		Orthornavirae		Negarnaviricota	Haploviricotina	Monjiviricetes		Mononegavirales		Paramyxoviridae	Rubulavirinae	Orthorubulavirus		Mapuera orthorubulavirus	E	Mapuera virus	MapV	BeAnn 370284	EF095490	NC_009489	ssRNA(-)	1139.fasta	15753	vertebrates	Complete genome	0.446747	non-segmented
1	Riboviria		Orthornavirae		Negarnaviricota	Haploviricotina	Monjiviricetes		Mononegavirales		Paramyxoviridae	Rubulavirinae	Orthorubulavirus		Mumps orthorubulavirus	E	mumps virus	MuV	Miyahara	AB040874	NC_002200	ssRNA(-)	1140.fasta	15647	vertebrates	Complete genome	0.425007	non-segmented
1	Riboviria		Orthornavirae		Negarnaviricota	Haploviricotina	Monjiviricetes		Mononegavirales		Paramyxoviridae	Rubulavirinae	Orthorubulavirus		Porcine orthorubulavirus	E	La Piedad Michoacán Mexico virus; porcine rubulavirus	LPMV; PRV		BK005918	NC_009640	ssRNA(-)	1141.fasta	15448	vertebrates	Complete genome	0.467009	non-segmented
1	Riboviria		Orthornavirae		Negarnaviricota	Haploviricotina	Monjiviricetes		Mononegavirales		Paramyxoviridae	Rubulavirinae	Orthorubulavirus		Simian orthorubulavirus	E	simian virus 41	SV-41	Toshiba/Chanock	X64275	NC_006428	ssRNA(-)	1142.fasta	15718	vertebrates	Complete genome	0.428664	non-segmented
1	Riboviria		Orthornavirae		Negarnaviricota	Haploviricotina	Monjiviricetes		Mononegavirales		Paramyxoviridae	Rubulavirinae	Pararubulavirus		Achimota pararubulavirus 1	E	Achimota virus 1	AchiV-1		JX051319	NC_025403	ssRNA(-)	1143.fasta	15896	vertebrates	Complete genome	0.399693	non-segmented
1	Riboviria		Orthornavirae		Negarnaviricota	Haploviricotina	Monjiviricetes		Mononegavirales		Paramyxoviridae	Rubulavirinae	Pararubulavirus		Achimota pararubulavirus 2	E	Achimota virus 2	AchiV-2		JX051320	NC_025404	ssRNA(-)	1144.fasta	15774	vertebrates	Complete genome	0.420578	non-segmented
1	Riboviria		Orthornavirae		Negarnaviricota	Haploviricotina	Monjiviricetes		Mononegavirales		Paramyxoviridae	Rubulavirinae	Pararubulavirus		Hervey pararubulavirus	E	Hervey virus	HerV		KU672593		ssRNA(-)			vertebrates	Complete genome
1	Riboviria		Orthornavirae		Negarnaviricota	Haploviricotina	Monjiviricetes		Mononegavirales		Paramyxoviridae	Rubulavirinae	Pararubulavirus		Menangle pararubulavirus	E	Menangle virus	MenV	Australia/bat/2009/Cedar Grove	JX112711	NC_039197	ssRNA(-)	1146.fasta	15823	vertebrates	Complete genome	0.420073	non-segmented
1	Riboviria		Orthornavirae		Negarnaviricota	Haploviricotina	Monjiviricetes		Mononegavirales		Paramyxoviridae	Rubulavirinae	Pararubulavirus		Sosuga pararubulavirus	E	Sosuga virus	SoRV	2012	KF774436	NC_025343	ssRNA(-)	1147.fasta	15759	vertebrates	Complete genome	0.423877	non-segmented
1	Riboviria		Orthornavirae		Negarnaviricota	Haploviricotina	Monjiviricetes		Mononegavirales		Paramyxoviridae	Rubulavirinae	Pararubulavirus		Teviot pararubulavirus	E	Teviot virus	TeV	Cedar Grove	KP271124	NC_039198	ssRNA(-)	1148.fasta	15808	vertebrates	Complete genome	0.434108	non-segmented
1	Riboviria		Orthornavirae		Negarnaviricota	Haploviricotina	Monjiviricetes		Mononegavirales		Paramyxoviridae	Rubulavirinae	Pararubulavirus		Tioman pararubulavirus	E	Tioman virus	TioV		AF298895	NC_004074	ssRNA(-)	1149.fasta	15788	vertebrates	Complete genome	0.434183	non-segmented
1	Riboviria		Orthornavirae		Negarnaviricota	Haploviricotina	Monjiviricetes		Mononegavirales		Paramyxoviridae	Rubulavirinae	Pararubulavirus		Tuhoko pararubulavirus 1	E	Tuhoko virus 1	TuV-1		GU128080	NC_025410	ssRNA(-)	1150.fasta	16161	vertebrates	Complete genome	0.405676	non-segmented
1	Riboviria		Orthornavirae		Negarnaviricota	Haploviricotina	Monjiviricetes		Mononegavirales		Paramyxoviridae	Rubulavirinae	Pararubulavirus		Tuhoko pararubulavirus 2	E	Tuhoko virus 2	TuV-2		GU128081	NC_025348	ssRNA(-)	1151.fasta	15699	vertebrates	Complete genome	0.405934	non-segmented
1	Riboviria		Orthornavirae		Negarnaviricota	Haploviricotina	Monjiviricetes		Mononegavirales		Paramyxoviridae	Rubulavirinae	Pararubulavirus		Tuhoko pararubulavirus 3	E	Tuhoko virus 3	TuV-3		GU128082	NC_025350	ssRNA(-)	1152.fasta	15498	vertebrates	Complete genome	0.417744	non-segmented
1	Riboviria		Orthornavirae		Negarnaviricota	Haploviricotina	Monjiviricetes		Mononegavirales		Paramyxoviridae		Cynoglossusvirus		Cynoglossus cynoglossusvirus	E	Wēnlǐng tonguesole paramyxovirus	WTSPV	XYHYC190750	MG600059		ssRNA(-)			vertebrates	Complete coding genome
1	Riboviria		Orthornavirae		Negarnaviricota	Haploviricotina	Monjiviricetes		Mononegavirales		Paramyxoviridae		Hoplichthysvirus		Hoplichthys hoplichthysvirus	E	Wēnlǐng hoplichthys paramyxovirus	WHPV	XYXMC57250	MG600062		ssRNA(-)			vertebrates	Complete coding genome
1	Riboviria		Orthornavirae		Negarnaviricota	Haploviricotina	Monjiviricetes		Mononegavirales		Paramyxoviridae		Scoliodonvirus		Scoliodon scoliodonvirus	E	Wēnzhōu pacific spadenose shark paramyxovirus	WPSSPV	DWXCSG11347	MG600057		ssRNA(-)			vertebrates	Complete coding genome
1	Riboviria		Orthornavirae		Negarnaviricota	Haploviricotina	Monjiviricetes		Mononegavirales		Pneumoviridae		Metapneumovirus		Avian metapneumovirus	E	avian metapneumovirus	AMPV	A; LAH A	AY640317	NC_039231	ssRNA(-)	1156.fasta	13627	vertebrates	Complete genome	0.427034	non-segmented
2	Riboviria		Orthornavirae		Negarnaviricota	Haploviricotina	Monjiviricetes		Mononegavirales		Pneumoviridae		Metapneumovirus		Avian metapneumovirus	A	avian metapneumovirus	AMPV	B; VC03/60616	AB548428		ssRNA(-)			vertebrates	Complete genome
3	Riboviria		Orthornavirae		Negarnaviricota	Haploviricotina	Monjiviricetes		Mononegavirales		Pneumoviridae		Metapneumovirus		Avian metapneumovirus	A	avian metapneumovirus; Turkey rhinotracheitis virus	AMPV	C; Colorado	AY590688		ssRNA(-)			vertebrates	Complete genome
4	Riboviria		Orthornavirae		Negarnaviricota	Haploviricotina	Monjiviricetes		Mononegavirales		Pneumoviridae		Metapneumovirus		Avian metapneumovirus	A	avian metapneumovirus	AMPV	D; Turkey/1985/Fr85.1	HG934339		ssRNA(-)			vertebrates	Complete genome
1	Riboviria		Orthornavirae		Negarnaviricota	Haploviricotina	Monjiviricetes		Mononegavirales		Pneumoviridae		Metapneumovirus		Human metapneumovirus	E	human metapneumovirus	HMPV	A1; 00-1	AF371337	NC_039199	ssRNA(-)	1160.fasta	13607	vertebrates	Complete genome	0.362901	non-segmented
2	Riboviria		Orthornavirae		Negarnaviricota	Haploviricotina	Monjiviricetes		Mononegavirales		Pneumoviridae		Metapneumovirus		Human metapneumovirus	A	human metapneumovirus	HMPV	A2; NL/00/17	FJ168779		ssRNA(-)			vertebrates	Complete genome
3	Riboviria		Orthornavirae		Negarnaviricota	Haploviricotina	Monjiviricetes		Mononegavirales		Pneumoviridae		Metapneumovirus		Human metapneumovirus	A	human metapneumovirus	HMPV	B1; NL/1/99	AY525843		ssRNA(-)			vertebrates	Complete genome
4	Riboviria		Orthornavirae		Negarnaviricota	Haploviricotina	Monjiviricetes		Mononegavirales		Pneumoviridae		Metapneumovirus		Human metapneumovirus	A	human metapneumovirus	HMPV	B2; NL/94/01	FJ168778		ssRNA(-)			vertebrates	Complete genome
1	Riboviria		Orthornavirae		Negarnaviricota	Haploviricotina	Monjiviricetes		Mononegavirales		Pneumoviridae		Orthopneumovirus		Bovine orthopneumovirus	E	bovine orthopneumovirus; bovine respiratory syncytial virus	BRSV	ATCC 51908	AF295543	NC_038272	ssRNA(-)	1164.fasta	15433	vertebrates	Complete genome	0.335709	non-segmented
2	Riboviria		Orthornavirae		Negarnaviricota	Haploviricotina	Monjiviricetes		Mononegavirales		Pneumoviridae		Orthopneumovirus		Bovine orthopneumovirus	A	bovine orthopneumovirus; bovine respiratory syncytial virus	BRSV	ATue51908	AF092942	NC_001989	ssRNA(-)	1165.fasta	15423	vertebrates	Complete genome	0.335864	non-segmented
1	Riboviria		Orthornavirae		Negarnaviricota	Haploviricotina	Monjiviricetes		Mononegavirales		Pneumoviridae		Orthopneumovirus		Human orthopneumovirus	E	human orthopneumovirus; human respiratory syncytial virus	HRSV	A2	M74568	NC_038235	ssRNA(-)	1166.fasta	15502	vertebrates	Complete genome	0.332502	non-segmented
2	Riboviria		Orthornavirae		Negarnaviricota	Haploviricotina	Monjiviricetes		Mononegavirales		Pneumoviridae		Orthopneumovirus		Human orthopneumovirus	A	human orthopneumovirus; human respiratory syncytial virus	HRSV	B1	AF013254	NC_001781	ssRNA(-)	1167.fasta	15508	vertebrates	Complete genome	0.335675	non-segmented
1	Riboviria		Orthornavirae		Negarnaviricota	Haploviricotina	Monjiviricetes		Mononegavirales		Pneumoviridae		Orthopneumovirus		Murine orthopneumovirus	E	murine orthopneumovirus; murine pneumonia virus	MPV	15	AY729016		ssRNA(-)			vertebrates	Complete genome
2	Riboviria		Orthornavirae		Negarnaviricota	Haploviricotina	Monjiviricetes		Mononegavirales		Pneumoviridae		Orthopneumovirus		Murine orthopneumovirus	A	murine orthopneumovirus; murine pneumonia virus	MPV	J3666	AY743909	NC_006579	ssRNA(-)	1169.fasta	15159	vertebrates	Complete genome	0.402189	non-segmented
1	Riboviria		Orthornavirae		Negarnaviricota	Haploviricotina	Monjiviricetes		Mononegavirales		Rhabdoviridae		Almendravirus		Arboretum almendravirus	E	Arboretum virus	ABTV	Lo-121	KC994644	NC_025393	ssRNA(-)	1170.fasta	11709	invertebrates	Complete genome	0.313229	non-segmented
1	Riboviria		Orthornavirae		Negarnaviricota	Haploviricotina	Monjiviricetes		Mononegavirales		Rhabdoviridae		Almendravirus		Balsa almendravirus	E	Balsa virus	BALV	CoB 76	KX228198	NC_039200	ssRNA(-)	1171.fasta	11520	invertebrates	Complete genome	0.288952	non-segmented
1	Riboviria		Orthornavirae		Negarnaviricota	Haploviricotina	Monjiviricetes		Mononegavirales		Rhabdoviridae		Almendravirus		Coot Bay almendravirus	E	Coot Bay virus	CBV	EVG5-53	KX228196	NC_031957	ssRNA(-)	1172.fasta	11100	invertebrates	Complete genome	0.299476	non-segmented
1	Riboviria		Orthornavirae		Negarnaviricota	Haploviricotina	Monjiviricetes		Mononegavirales		Rhabdoviridae		Almendravirus		Menghai almendravirus	E	Menghai rhabdovirus	MRV		KX758335		ssRNA(-)			invertebrates	Complete genome
1	Riboviria		Orthornavirae		Negarnaviricota	Haploviricotina	Monjiviricetes		Mononegavirales		Rhabdoviridae		Almendravirus		Puerto Almendras almendravirus	E	Puerto Almendras virus	PTAMV	Lo-39	KF534749	NC_025395	ssRNA(-)	1174.fasta	12114	invertebrates	Complete genome	0.312074	non-segmented
1	Riboviria		Orthornavirae		Negarnaviricota	Haploviricotina	Monjiviricetes		Mononegavirales		Rhabdoviridae		Almendravirus		Rio Chico almendravirus	E	Rio Chico virus	RCHV	GAM 195	KX228197	NC_031958	ssRNA(-)	1175.fasta	10965	invertebrates	Complete genome	0.342485	non-segmented
1	Riboviria		Orthornavirae		Negarnaviricota	Haploviricotina	Monjiviricetes		Mononegavirales		Rhabdoviridae		Alphanemrhavirus		Xingshan alphanemrhavirus	E	Xingshan nematode virus 4	XsNV-4	XSNXC32924	KX884459	NC_033701	ssRNA(-)	1176.fasta	12117	invertebrates	Complete coding genome	0.376538	non-segmented
1	Riboviria		Orthornavirae		Negarnaviricota	Haploviricotina	Monjiviricetes		Mononegavirales		Rhabdoviridae		Alphanemrhavirus		Xinzhou alphanemrhavirus	E	Xinzhou nematode virus 4	XzNV-4	XZSJSC65771	KX884462	NC_033705	ssRNA(-)	1177.fasta	12105	invertebrates	Complete coding genome	0.394408	non-segmented
1	Riboviria		Orthornavirae		Negarnaviricota	Haploviricotina	Monjiviricetes		Mononegavirales		Rhabdoviridae		Alphanucleorhabdovirus		Eggplant mottled dwarf alphanucleorhabdovirus	E	eggplant mottled dwarf virus	EMDV	Agapanthus	KJ082087	NC_025389	ssRNA(-)	1178.fasta	13367	plants	Complete genome	0.434136	non-segmented
1	Riboviria		Orthornavirae		Negarnaviricota	Haploviricotina	Monjiviricetes		Mononegavirales		Rhabdoviridae		Alphanucleorhabdovirus		Maize Iranian mosaic alphanucleorhabdovirus	E	maize Iranian mosaic virus	MIMV	Fars	MF102281	NC_036390	ssRNA(-)	1179.fasta	12674	plants	Complete genome	0.461204	non-segmented
1	Riboviria		Orthornavirae		Negarnaviricota	Haploviricotina	Monjiviricetes		Mononegavirales		Rhabdoviridae		Alphanucleorhabdovirus		Maize mosaic alphanucleorhabdovirus	E	maize mosaic virus	MMV	USA	AY618418	NC_005975	ssRNA(-)	1180.fasta	12357	plants	Complete genome	0.470874	non-segmented
1	Riboviria		Orthornavirae		Negarnaviricota	Haploviricotina	Monjiviricetes		Mononegavirales		Rhabdoviridae		Alphanucleorhabdovirus		Morogoro maize-associated alphanucleorhabdovirus	E	Morogoro maize-associated virus	MMaV	16-0112	MK063878		ssRNA(-)			plants	Complete genome
1	Riboviria		Orthornavirae		Negarnaviricota	Haploviricotina	Monjiviricetes		Mononegavirales		Rhabdoviridae		Alphanucleorhabdovirus		Physostegia chlorotic mottle alphanucleorhabdovirus	E	Physostegia chlorotic mottle virus	PhCMoV	PV-1182	KX636164		ssRNA(-)			plants	Complete genome
1	Riboviria		Orthornavirae		Negarnaviricota	Haploviricotina	Monjiviricetes		Mononegavirales		Rhabdoviridae		Alphanucleorhabdovirus		Potato yellow dwarf alphanucleorhabdovirus	E	potato yellow dwarf virus	PYDV	SYDV	GU734660	NC_016136	ssRNA(-)	1183.fasta	13116	plants	Complete genome	0.435225	non-segmented
1	Riboviria		Orthornavirae		Negarnaviricota	Haploviricotina	Monjiviricetes		Mononegavirales		Rhabdoviridae		Alphanucleorhabdovirus		Rice yellow stunt alphanucleorhabdovirus	E	rice yellow stunt virus	RYSV	China	AB011257	NC_003746	ssRNA(-)	1184.fasta	14298	plants	Complete genome	0.437469	non-segmented
1	Riboviria		Orthornavirae		Negarnaviricota	Haploviricotina	Monjiviricetes		Mononegavirales		Rhabdoviridae		Alphanucleorhabdovirus		Taro vein chlorosis alphanucleorhabdovirus	E	taro vein chlorosis virus	TaVCV	Fiji	AY674964	NC_006942	ssRNA(-)	1185.fasta	12249	plants	Complete genome	0.4607	non-segmented
1	Riboviria		Orthornavirae		Negarnaviricota	Haploviricotina	Monjiviricetes		Mononegavirales		Rhabdoviridae		Alphanucleorhabdovirus		Wheat yellow striate alphanucleorhabdovirus	E	wheat yellow striate virus	WYSV	SX-HC	MG604920		ssRNA(-)			plants	Complete genome
1	Riboviria		Orthornavirae		Negarnaviricota	Haploviricotina	Monjiviricetes		Mononegavirales		Rhabdoviridae		Arurhavirus		Aruac arurhavirus	E	Aruac virus	ARUV	TRVL9223	KM204987		ssRNA(-)			invertebrates	Complete coding genome
1	Riboviria		Orthornavirae		Negarnaviricota	Haploviricotina	Monjiviricetes		Mononegavirales		Rhabdoviridae		Arurhavirus		Inhangapi arurhavirus	E	Inhangapi virus	INHV	BeAr177325	KM204991		ssRNA(-)			invertebrates	Complete genome
1	Riboviria		Orthornavirae		Negarnaviricota	Haploviricotina	Monjiviricetes		Mononegavirales		Rhabdoviridae		Arurhavirus		Santabarbara arurhavirus	E	Santa Barbara virus	SBAV	AR775619	KM350503	NC_028234	ssRNA(-)	1189.fasta	12403	invertebrates	Complete coding genome	0.365667	non-segmented
1	Riboviria		Orthornavirae		Negarnaviricota	Haploviricotina	Monjiviricetes		Mononegavirales		Rhabdoviridae		Arurhavirus		Xiburema arurhavirus	E	Xiburema virus	XIBV	BeAr362159	KJ636781	NC_025362	ssRNA(-)	1190.fasta	12487	invertebrates	Complete coding genome	0.400474	non-segmented
1	Riboviria		Orthornavirae		Negarnaviricota	Haploviricotina	Monjiviricetes		Mononegavirales		Rhabdoviridae		Barhavirus		Bahia barhavirus	E	Bahia Grande virus	BGV	TB4-1054	KM205018		ssRNA(-)			invertebrates	Complete genome
1	Riboviria		Orthornavirae		Negarnaviricota	Haploviricotina	Monjiviricetes		Mononegavirales		Rhabdoviridae		Barhavirus		Muir barhavirus	E	Muir Springs virus	MSV	76V-23524	KM204990		ssRNA(-)			invertebrates	Complete genome
1	Riboviria		Orthornavirae		Negarnaviricota	Haploviricotina	Monjiviricetes		Mononegavirales		Rhabdoviridae		Betanucleorhabdovirus		Alfalfa betanucleorhabdovirus	E	alfalfa-associated nucleorhabdovirus	AaNV	Stadl-Paura HZ10-01	MG948563		ssRNA(-)			plants	Complete genome
1	Riboviria		Orthornavirae		Negarnaviricota	Haploviricotina	Monjiviricetes		Mononegavirales		Rhabdoviridae		Betanucleorhabdovirus		Blackcurrant betanucleorhabdovirus	E	black currant-associated rhabdovirus	BCaRV	Veloy	MF543022		ssRNA(-)			plants	Complete genome
1	Riboviria		Orthornavirae		Negarnaviricota	Haploviricotina	Monjiviricetes		Mononegavirales		Rhabdoviridae		Betanucleorhabdovirus		Datura yellow vein betanucleorhabdovirus	E	datura yellow vein virus	DYVV	Australia	KM823531	NC_028231	ssRNA(-)	1195.fasta	13433	plants	Complete genome	0.439939	non-segmented
1	Riboviria		Orthornavirae		Negarnaviricota	Haploviricotina	Monjiviricetes		Mononegavirales		Rhabdoviridae		Betanucleorhabdovirus		Sonchus yellow net betanucleorhabdovirus	E	sonchus yellow net virus	SYNV	USA	L32603	NC_001615	ssRNA(-)	1196.fasta	13971	plants	Complete genome	0.411336	non-segmented
1	Riboviria		Orthornavirae		Negarnaviricota	Haploviricotina	Monjiviricetes		Mononegavirales		Rhabdoviridae		Betanucleorhabdovirus		Sowthistle yellow vein betanucleorhabdovirus	E	sowthistle yellow vein virus	SYVV	USA			ssRNA(-)			plants	No entry in Genbank
1	Riboviria		Orthornavirae		Negarnaviricota	Haploviricotina	Monjiviricetes		Mononegavirales		Rhabdoviridae		Betanucleorhabdovirus		Trefoil betanucleorhabdovirus	E	bird's-foot trefoil-associated virus 1	BFTV-1	LC		NC_048297	ssRNA(-)	1198.fasta	13901	plants	No entry in Genbank	0.434406	non-segmented
1	Riboviria		Orthornavirae		Negarnaviricota	Haploviricotina	Monjiviricetes		Mononegavirales		Rhabdoviridae		Caligrhavirus		Caligus caligrhavirus	E	Caligus rogercresseyi rhabdovirus	CRogRV	Ch01	KY203909	NC_043525	ssRNA(-)	1199.fasta	11846	invertebrates	Complete coding genome	0.455313	non-segmented
1	Riboviria		Orthornavirae		Negarnaviricota	Haploviricotina	Monjiviricetes		Mononegavirales		Rhabdoviridae		Caligrhavirus		Lepeophtheirus caligrhavirus	E	Lepeophtheirus salmonis rhabdovirus 127	LSalRV-127	LSRV127	KJ958536		ssRNA(-)			invertebrates	Complete coding genome
1	Riboviria		Orthornavirae		Negarnaviricota	Haploviricotina	Monjiviricetes		Mononegavirales		Rhabdoviridae		Caligrhavirus		Salmonlouse caligrhavirus	E	Lepeophtheirus salmonis rhabdovirus 9	LSalRV-9	LSRV9	KJ958535		ssRNA(-)			invertebrates	Complete coding genome
1	Riboviria		Orthornavirae		Negarnaviricota	Haploviricotina	Monjiviricetes		Mononegavirales		Rhabdoviridae		Curiovirus		Curionopolis curiovirus	E	Curionopolis virus	CURV	BeAr440009	KM204994	NC_039201	ssRNA(-)	1202.fasta	13526	invertebrates	Complete genome	0.41505	non-segmented
1	Riboviria		Orthornavirae		Negarnaviricota	Haploviricotina	Monjiviricetes		Mononegavirales		Rhabdoviridae		Curiovirus		Iriri curiovirus	E	Iriri virus	IRIRV	BeAr408005	KM204995	NC_034544	ssRNA(-)	1203.fasta	13417	invertebrates	Complete coding genome	0.437724	non-segmented
1	Riboviria		Orthornavirae		Negarnaviricota	Haploviricotina	Monjiviricetes		Mononegavirales		Rhabdoviridae		Curiovirus		Itacaiunas curiovirus	E	Itacaiunas virus	ITAV	BeAr427036	KM204984	NC_034536	ssRNA(-)	1204.fasta	12879	invertebrates	Complete coding genome	0.442066	non-segmented
1	Riboviria		Orthornavirae		Negarnaviricota	Haploviricotina	Monjiviricetes		Mononegavirales		Rhabdoviridae		Curiovirus		Rochambeau curiovirus	E	Rochambeau virus	RBUV	CaAr16102	KM205012	NC_034534	ssRNA(-)	1205.fasta	13953	invertebrates	Complete coding genome	0.420821	non-segmented
1	Riboviria		Orthornavirae		Negarnaviricota	Haploviricotina	Monjiviricetes		Mononegavirales		Rhabdoviridae		Cytorhabdovirus		Alfalfa dwarf cytorhabdovirus	E	alfalfa dwarf virus	ADV	Manfredi	KP205452	NC_028237	ssRNA(-)	1206.fasta	14770	plants	Complete genome	0.444812	non-segmented
1	Riboviria		Orthornavirae		Negarnaviricota	Haploviricotina	Monjiviricetes		Mononegavirales		Rhabdoviridae		Cytorhabdovirus		Barley yellow striate mosaic cytorhabdovirus	E	barley yellow striate mosaic virus	BYSMV	Hebei	KM213865	NC_028244	ssRNA(-)	1207.fasta	12967	plants, invertebrates	Complete genome	0.427426	non-segmented
1	Riboviria		Orthornavirae		Negarnaviricota	Haploviricotina	Monjiviricetes		Mononegavirales		Rhabdoviridae		Cytorhabdovirus		Broccoli necrotic yellows cytorhabdovirus	E	broccoli necrotic yellows virus	BNYV				ssRNA(-)			plants, invertebrates	No entry in Genbank
1	Riboviria		Orthornavirae		Negarnaviricota	Haploviricotina	Monjiviricetes		Mononegavirales		Rhabdoviridae		Cytorhabdovirus		Cabbage cytorhabdovirus	E	cabbage cytorhabdovirus 1	CCyV-1	FERA_050726	KY810772		ssRNA(-)			plants, invertebrates	Complete coding genome
1	Riboviria		Orthornavirae		Negarnaviricota	Haploviricotina	Monjiviricetes		Mononegavirales		Rhabdoviridae		Cytorhabdovirus		Colocasia bobone disease-associated cytorhabdovirus	E	colocasia bobone disease-associated virus	CBDaV	SI	KT381973	NC_034551	ssRNA(-)	1210.fasta	12451	plants	Complete genome	0.426733	non-segmented
1	Riboviria		Orthornavirae		Negarnaviricota	Haploviricotina	Monjiviricetes		Mononegavirales		Rhabdoviridae		Cytorhabdovirus		Festuca leaf streak cytorhabdovirus	E	festuca leaf streak virus	FLSV				ssRNA(-)			plants, invertebrates	No entry in Genbank
1	Riboviria		Orthornavirae		Negarnaviricota	Haploviricotina	Monjiviricetes		Mononegavirales		Rhabdoviridae		Cytorhabdovirus		Lettuce necrotic yellows cytorhabdovirus	E	lettuce necrotic yellows virus	LNYV	318	AJ867584	NC_007642	ssRNA(-)	1212.fasta	13052	plants, invertebrates	Complete genome	0.428649	non-segmented
1	Riboviria		Orthornavirae		Negarnaviricota	Haploviricotina	Monjiviricetes		Mononegavirales		Rhabdoviridae		Cytorhabdovirus		Lettuce yellow mottle cytorhabdovirus	E	lettuce yellow mottle virus	LYMoV		EF687738	NC_011532	ssRNA(-)	1213.fasta	13170	plants, invertebrates	Complete genome	0.429565	non-segmented
1	Riboviria		Orthornavirae		Negarnaviricota	Haploviricotina	Monjiviricetes		Mononegavirales		Rhabdoviridae		Cytorhabdovirus		Maize yellow striate cytorhabdovirus	E	maize yellow striate virus	MYSV	Argentina	KY884303		ssRNA(-)			plants, invertebrates	Complete genome
1	Riboviria		Orthornavirae		Negarnaviricota	Haploviricotina	Monjiviricetes		Mononegavirales		Rhabdoviridae		Cytorhabdovirus		Maize-associated cytorhabdovirus	E	maize-associated cytorhabdovirus	MaCV	Peru	KY965147		ssRNA(-)			plants, invertebrates	Complete coding genome
1	Riboviria		Orthornavirae		Negarnaviricota	Haploviricotina	Monjiviricetes		Mononegavirales		Rhabdoviridae		Cytorhabdovirus		Northern cereal mosaic cytorhabdovirus	E	northern cereal mosaic virus	NCMV	Hebei	AB030277	NC_002251	ssRNA(-)	1216.fasta	13471	plants, invertebrates	Complete genome	0.419318	non-segmented
1	Riboviria		Orthornavirae		Negarnaviricota	Haploviricotina	Monjiviricetes		Mononegavirales		Rhabdoviridae		Cytorhabdovirus		Papaya cytorhabdovirus	E	papaya virus E	PpVE	Los Rios_Ec	MH282832		ssRNA(-)			plants, invertebrates	Complete genome
1	Riboviria		Orthornavirae		Negarnaviricota	Haploviricotina	Monjiviricetes		Mononegavirales		Rhabdoviridae		Cytorhabdovirus		Persimmon cytorhabdovirus	E	persimmon virus A	PeVA	Kaki13-14	AB735628	NC_018381	ssRNA(-)	1218.fasta	13738	plants, invertebrates	Complete genome	0.40558	non-segmented
1	Riboviria		Orthornavirae		Negarnaviricota	Haploviricotina	Monjiviricetes		Mononegavirales		Rhabdoviridae		Cytorhabdovirus		Raspberry vein chlorosis cytorhabdovirus	E	raspberry vein chlorosis virus	RVCV	Hutton_1	MK240091		ssRNA(-)			plants, invertebrates	Complete genome
1	Riboviria		Orthornavirae		Negarnaviricota	Haploviricotina	Monjiviricetes		Mononegavirales		Rhabdoviridae		Cytorhabdovirus		Rice stripe mosaic cytorhabdovirus	E	rice stripe mosaic virus	RSMV	GD-LD	KX525586	NC_040786	ssRNA(-)	1220.fasta	13027	plants, invertebrates	Complete genome	0.449433	non-segmented
1	Riboviria		Orthornavirae		Negarnaviricota	Haploviricotina	Monjiviricetes		Mononegavirales		Rhabdoviridae		Cytorhabdovirus		Sonchus cytorhabdovirus 1	E	sonchus virus	SonV				ssRNA(-)			plants, invertebrates	No entry in Genbank
1	Riboviria		Orthornavirae		Negarnaviricota	Haploviricotina	Monjiviricetes		Mononegavirales		Rhabdoviridae		Cytorhabdovirus		Strawberry crinkle cytorhabdovirus	E	strawberry crinkle virus	SCV	HB-A1	AY331389	NC_043064	ssRNA(-)	1222.fasta	1750	plants, invertebrates	Partial genome	0.403998	non-segmented
1	Riboviria		Orthornavirae		Negarnaviricota	Haploviricotina	Monjiviricetes		Mononegavirales		Rhabdoviridae		Cytorhabdovirus		Tomato yellow mottle-associated cytorhabdovirus	E	tomato yellow mottle-associated virus	TYMaV	China	KY075646	NC_034240	ssRNA(-)	1223.fasta	13650	plants, invertebrates	Complete coding genome	0.441277	non-segmented
1	Riboviria		Orthornavirae		Negarnaviricota	Haploviricotina	Monjiviricetes		Mononegavirales		Rhabdoviridae		Cytorhabdovirus		Wheat American striate mosaic cytorhabdovirus	E	wheat American striate mosaic virus	WASMV				ssRNA(-)			plants, invertebrates	No entry in Genbank
1	Riboviria		Orthornavirae		Negarnaviricota	Haploviricotina	Monjiviricetes		Mononegavirales		Rhabdoviridae		Cytorhabdovirus		Wuhan 4 insect cytorhabdovirus	E	Wuhan insect virus 4	WuIV-4	YCYC03	KM817650	NC_031225	ssRNA(-)	1225.fasta	13894	invertebrates	Complete coding genome	0.381748	non-segmented
1	Riboviria		Orthornavirae		Negarnaviricota	Haploviricotina	Monjiviricetes		Mononegavirales		Rhabdoviridae		Cytorhabdovirus		Wuhan 5 insect cytorhabdovirus	E	Wuhan insect virus 5	WuIV-5	YCYC02	KM817651	NC_031227	ssRNA(-)	1226.fasta	13115	invertebrates	Complete coding genome	0.441981	non-segmented
1	Riboviria		Orthornavirae		Negarnaviricota	Haploviricotina	Monjiviricetes		Mononegavirales		Rhabdoviridae		Cytorhabdovirus		Wuhan 6 insect cytorhabdovirus	E	Wuhan insect virus 6	WuIV-6	SXCC01-1	KM817652	NC_031232	ssRNA(-)	1227.fasta	14595	invertebrates	Complete coding genome	0.404501	non-segmented
1	Riboviria		Orthornavirae		Negarnaviricota	Haploviricotina	Monjiviricetes		Mononegavirales		Rhabdoviridae		Cytorhabdovirus		Yerba mate chlorosis-associated cytorhabdovirus	E	yerba mate chlorosis-associated virus	YmCaV	Montecarlo	KY366322		ssRNA(-)			plants, invertebrates	Complete genome
1	Riboviria		Orthornavirae		Negarnaviricota	Haploviricotina	Monjiviricetes		Mononegavirales		Rhabdoviridae		Dichorhavirus		Citrus chlorotic spot dichorhavirus	E	citrus chlorotic spot virus	CiCSV	Trs1	L: KY700686; S: KY700685		ssRNA(-)			plants, invertebrates	Complete genome
1	Riboviria		Orthornavirae		Negarnaviricota	Haploviricotina	Monjiviricetes		Mononegavirales		Rhabdoviridae		Dichorhavirus		Citrus leprosis N dichorhavirus	E	citrus leprosis virus N	CiLV-N	Ibi1	RNA1: KX982176; RNA2: KX982179		ssRNA(-)			plants, invertebrates	Complete genome
1	Riboviria		Orthornavirae		Negarnaviricota	Haploviricotina	Monjiviricetes		Mononegavirales		Rhabdoviridae		Dichorhavirus		Clerodendrum chlorotic spot dichorhavirus	E	Clerodendrum chlorotic spot virus	ClCSV	Pcb1	L: MG938506; S: MG938507	L: NC_043648; S: NC_043649	ssRNA(-)	1231.fasta	12997	plants, invertebrates	Complete genome	0.480999	segmented
1	Riboviria		Orthornavirae		Negarnaviricota	Haploviricotina	Monjiviricetes		Mononegavirales		Rhabdoviridae		Dichorhavirus		Coffee ringspot dichorhavirus	E	coffee ringspot virus	CoRSV	Lavras	RNA1: KF812525; RNA2: KF812526	RNA1: NC_038756; RNA2: NC_038755	ssRNA(-)	1232.fasta	12840	plants, invertebrates	Complete genome	0.466427	segmented
1	Riboviria		Orthornavirae		Negarnaviricota	Haploviricotina	Monjiviricetes		Mononegavirales		Rhabdoviridae		Dichorhavirus		Orchid fleck dichorhavirus	E	orchid fleck virus	OFV	So	RNA1: AB244417; RNA2: AB244418	RNA1: NC_009608; RNA2: NC_009609	ssRNA(-)	1233.fasta	12750	plants, invertebrates	Complete genome	0.472182	segmented
1	Riboviria		Orthornavirae		Negarnaviricota	Haploviricotina	Monjiviricetes		Mononegavirales		Rhabdoviridae		Ephemerovirus		Adelaide River ephemerovirus	E	Adelaide River virus	ARV	DPP61	JN935380	NC_028246	ssRNA(-)	1234.fasta	14902	invertebrates, vertebrates	Complete genome	0.330031	non-segmented
1	Riboviria		Orthornavirae		Negarnaviricota	Haploviricotina	Monjiviricetes		Mononegavirales		Rhabdoviridae		Ephemerovirus		Berrimah ephemerovirus	E	Berrimah virus	BRMV	DPP 63	HM461974	NC_025358	ssRNA(-)	1235.fasta	15299	invertebrates, vertebrates	Complete genome	0.34176	non-segmented
1	Riboviria		Orthornavirae		Negarnaviricota	Haploviricotina	Monjiviricetes		Mononegavirales		Rhabdoviridae		Ephemerovirus		Bovine fever ephemerovirus	E	bovine ephemeral fever virus	BEFV	BB7721	AF234533	NC_002526	ssRNA(-)	1236.fasta	15173	invertebrates, vertebrates	Complete genome	0.337336	non-segmented
1	Riboviria		Orthornavirae		Negarnaviricota	Haploviricotina	Monjiviricetes		Mononegavirales		Rhabdoviridae		Ephemerovirus		Kimberley ephemerovirus	E	Kimberley virus	KIMV	CS368	JQ941664	NC_025396	ssRNA(-)	1237.fasta	15724	invertebrates, vertebrates	Complete genome	0.353486	non-segmented
1	Riboviria		Orthornavirae		Negarnaviricota	Haploviricotina	Monjiviricetes		Mononegavirales		Rhabdoviridae		Ephemerovirus		Koolpinyah ephemerovirus	E	Koolpinyah virus	KOOLV	DPP819	KM085029	NC_028239	ssRNA(-)	1238.fasta	16427	vertebrates	Complete genome	0.33798	non-segmented
1	Riboviria		Orthornavirae		Negarnaviricota	Haploviricotina	Monjiviricetes		Mononegavirales		Rhabdoviridae		Ephemerovirus		Kotonkan ephemerovirus	E	kotonkan virus	KOTV	IbAr23380	HM474855	NC_017714	ssRNA(-)	1239.fasta	16140	invertebrates, vertebrates	Complete genome	0.343413	non-segmented
1	Riboviria		Orthornavirae		Negarnaviricota	Haploviricotina	Monjiviricetes		Mononegavirales		Rhabdoviridae		Ephemerovirus		Obodhiang ephemerovirus	E	Obodhiang virus	OBOV	SudAr 1154-64	HM856902	NC_017685	ssRNA(-)	1240.fasta	14975	invertebrates	Complete genome	0.33485	non-segmented
1	Riboviria		Orthornavirae		Negarnaviricota	Haploviricotina	Monjiviricetes		Mononegavirales		Rhabdoviridae		Ephemerovirus		Yata ephemerovirus	E	Yata virus	YATV	DakAr B2181	KM085030	NC_028241	ssRNA(-)	1241.fasta	14747	invertebrates	Complete genome	0.373525	non-segmented
1	Riboviria		Orthornavirae		Negarnaviricota	Haploviricotina	Monjiviricetes		Mononegavirales		Rhabdoviridae		Gammanucleorhabdovirus		Maize fine streak gammanucleorhabdovirus	E	maize fine streak virus	MFSV	USA	AY618417	NC_005974	ssRNA(-)	1242.fasta	14034	plants	Complete genome	0.40496	non-segmented
1	Riboviria		Orthornavirae		Negarnaviricota	Haploviricotina	Monjiviricetes		Mononegavirales		Rhabdoviridae		Hapavirus		Flanders hapavirus	E	Flanders virus	FLAV	61-7484	KM205002	NC_039202	ssRNA(-)	1243.fasta	13387	invertebrates, vertebrates	Complete coding genome	0.367498	non-segmented
1	Riboviria		Orthornavirae		Negarnaviricota	Haploviricotina	Monjiviricetes		Mononegavirales		Rhabdoviridae		Hapavirus		Gray Lodge hapavirus	E	Gray Lodge virus	GLOV	BFN3187	KM205022	NC_034541	ssRNA(-)	1244.fasta	12745	invertebrates, vertebrates	Complete genome	0.406082	non-segmented
1	Riboviria		Orthornavirae		Negarnaviricota	Haploviricotina	Monjiviricetes		Mononegavirales		Rhabdoviridae		Hapavirus		Hart Park hapavirus	E	Hart Park virus	HPV	AR7C	KM205011	NC_034447	ssRNA(-)	1245.fasta	13455	invertebrates, vertebrates	Complete genome	0.374581	non-segmented
1	Riboviria		Orthornavirae		Negarnaviricota	Haploviricotina	Monjiviricetes		Mononegavirales		Rhabdoviridae		Hapavirus		Holmes hapavirus	E	Holmes Jungle virus	HOJV	DPP1163	KY421919		ssRNA(-)			invertebrates, vertebrates	Complete genome
1	Riboviria		Orthornavirae		Negarnaviricota	Haploviricotina	Monjiviricetes		Mononegavirales		Rhabdoviridae		Hapavirus		Joinjakaka hapavirus	E	Joinjakaka virus	JOIV	AusMK7937	KM205016	NC_034538	ssRNA(-)	1247.fasta	13507	invertebrates, vertebrates	Complete genome	0.363878	non-segmented
1	Riboviria		Orthornavirae		Negarnaviricota	Haploviricotina	Monjiviricetes		Mononegavirales		Rhabdoviridae		Hapavirus		Kamese hapavirus	E	Kamese virus	KAMV	MP6186	KM204989	NC_034450	ssRNA(-)	1248.fasta	13558	invertebrates, vertebrates	Complete coding genome	0.407631	non-segmented
1	Riboviria		Orthornavirae		Negarnaviricota	Haploviricotina	Monjiviricetes		Mononegavirales		Rhabdoviridae		Hapavirus		La Joya hapavirus	E	La Joya virus	LJV	J-134	KM204986	NC_034537	ssRNA(-)	1249.fasta	16131	invertebrates, vertebrates	Complete genome	0.392433	non-segmented
1	Riboviria		Orthornavirae		Negarnaviricota	Haploviricotina	Monjiviricetes		Mononegavirales		Rhabdoviridae		Hapavirus		Landjia hapavirus	E	Landjia virus	LJAV	DakAnB769d	KM205010	NC_034533	ssRNA(-)	1250.fasta	14053	invertebrates, vertebrates	Complete coding genome	0.367949	non-segmented
1	Riboviria		Orthornavirae		Negarnaviricota	Haploviricotina	Monjiviricetes		Mononegavirales		Rhabdoviridae		Hapavirus		Manitoba hapavirus	E	Manitoba virus	MANV	Mn936-77	KM205008	NC_034531	ssRNA(-)	1251.fasta	14143	invertebrates, vertebrates	Complete coding genome	0.346727	non-segmented
1	Riboviria		Orthornavirae		Negarnaviricota	Haploviricotina	Monjiviricetes		Mononegavirales		Rhabdoviridae		Hapavirus		Marco hapavirus	E	Marco virus	MCOV	BeAn40290	KM205005	NC_034530	ssRNA(-)	1252.fasta	13621	invertebrates, vertebrates	Complete coding genome	0.375488	non-segmented
1	Riboviria		Orthornavirae		Negarnaviricota	Haploviricotina	Monjiviricetes		Mononegavirales		Rhabdoviridae		Hapavirus		Mosqueiro hapavirus	E	Mosqueiro virus	MQOV	BeAr185559	KM205014	NC_034448	ssRNA(-)	1253.fasta	13306	invertebrates, vertebrates	Complete genome	0.402943	non-segmented
1	Riboviria		Orthornavirae		Negarnaviricota	Haploviricotina	Monjiviricetes		Mononegavirales		Rhabdoviridae		Hapavirus		Mossuril hapavirus	E	Mossuril virus	MOSV	SAAr1995	KM204993	NC_038275	ssRNA(-)	1254.fasta	13456	invertebrates, vertebrates	Complete coding genome	0.407204	non-segmented
1	Riboviria		Orthornavirae		Negarnaviricota	Haploviricotina	Monjiviricetes		Mononegavirales		Rhabdoviridae		Hapavirus		Ngaingan hapavirus	E	Ngaingan virus	NGAV	MRM14556	FJ715959	NC_013955	ssRNA(-)	1255.fasta	16036	invertebrates, vertebrates	Complete genome	0.39059	non-segmented
1	Riboviria		Orthornavirae		Negarnaviricota	Haploviricotina	Monjiviricetes		Mononegavirales		Rhabdoviridae		Hapavirus		Ord River hapavirus	E	Ord River virus	ORV	OR1023	KM205025	NC_034543	ssRNA(-)	1256.fasta	13563	invertebrates	Complete coding genome	0.340419	non-segmented
1	Riboviria		Orthornavirae		Negarnaviricota	Haploviricotina	Monjiviricetes		Mononegavirales		Rhabdoviridae		Hapavirus		Parry Creek hapavirus	E	Parry Creek virus	PCV	OR189	KM204988	NC_034449	ssRNA(-)	1257.fasta	13559	invertebrates	Complete coding genome	0.345602	non-segmented
1	Riboviria		Orthornavirae		Negarnaviricota	Haploviricotina	Monjiviricetes		Mononegavirales		Rhabdoviridae		Hapavirus		Wongabel hapavirus	E	Wongabel virus	WONV	CS264	EF612701	NC_011639	ssRNA(-)	1258.fasta	13431	invertebrates	Complete genome	0.349038	non-segmented
1	Riboviria		Orthornavirae		Negarnaviricota	Haploviricotina	Monjiviricetes		Mononegavirales		Rhabdoviridae		Ledantevirus		Barur ledantevirus	E	Barur virus	BARV	6235	KM204983	NC_034535	ssRNA(-)	1259.fasta	11123	invertebrates, vertebrates	Complete coding genome	0.413838	non-segmented
1	Riboviria		Orthornavirae		Negarnaviricota	Haploviricotina	Monjiviricetes		Mononegavirales		Rhabdoviridae		Ledantevirus		Fikirini ledantevirus	E	Fikirini rhabdovirus	FKRV	KEN352	KC676792	NC_025341	ssRNA(-)	1260.fasta	11370	vertebrates	Complete coding genome	0.447345	non-segmented
1	Riboviria		Orthornavirae		Negarnaviricota	Haploviricotina	Monjiviricetes		Mononegavirales		Rhabdoviridae		Ledantevirus		Fukuoka ledantevirus	E	Fukuoka virus	FUKV	FUK-11	KM205001	NC_034454	ssRNA(-)	1261.fasta	11157	invertebrates	Complete genome	0.383499	non-segmented
1	Riboviria		Orthornavirae		Negarnaviricota	Haploviricotina	Monjiviricetes		Mononegavirales		Rhabdoviridae		Ledantevirus		Kanyawara ledantevirus	E	Kanyawara virus	KYAV	MPK004	KY385390	NC_039020	ssRNA(-)	1262.fasta	11131	invertebrates	Complete coding genome	0.389175	non-segmented
1	Riboviria		Orthornavirae		Negarnaviricota	Haploviricotina	Monjiviricetes		Mononegavirales		Rhabdoviridae		Ledantevirus		Kern Canyon ledantevirus	E	Kern Canyon virus	KCV	M03790	KM204992	NC_034451	ssRNA(-)	1263.fasta	11835	vertebrates	Complete coding genome	0.402597	non-segmented
1	Riboviria		Orthornavirae		Negarnaviricota	Haploviricotina	Monjiviricetes		Mononegavirales		Rhabdoviridae		Ledantevirus		Keuraliba ledantevirus	E	Keuraliba virus	KEUV	DakAnD5314	KM205021	NC_034540	ssRNA(-)	1264.fasta	11761	invertebrates, vertebrates	Complete coding genome	0.399774	non-segmented
1	Riboviria		Orthornavirae		Negarnaviricota	Haploviricotina	Monjiviricetes		Mononegavirales		Rhabdoviridae		Ledantevirus		Kolente ledantevirus	E	Kolente virus	KOLEV	DakAr K7292	KC984953	NC_025342	ssRNA(-)	1265.fasta	11344	vertebrates	Complete genome	0.451164	non-segmented
1	Riboviria		Orthornavirae		Negarnaviricota	Haploviricotina	Monjiviricetes		Mononegavirales		Rhabdoviridae		Ledantevirus		Kumasi ledantevirus	E	Kumasi rhabdovirus	KRV	M35	KJ179955	NC_028236	ssRNA(-)	1266.fasta	11282	vertebrates	Complete coding genome	0.437444	non-segmented
1	Riboviria		Orthornavirae		Negarnaviricota	Haploviricotina	Monjiviricetes		Mononegavirales		Rhabdoviridae		Ledantevirus		Le Dantec ledantevirus	E	Le Dantec virus	LDV	DakHD763	KM205006	NC_034443	ssRNA(-)	1267.fasta	11754	invertebrates, vertebrates	Complete coding genome	0.378192	non-segmented
1	Riboviria		Orthornavirae		Negarnaviricota	Haploviricotina	Monjiviricetes		Mononegavirales		Rhabdoviridae		Ledantevirus		Mount Elgon bat ledantevirus	E	Mount Elgon bat virus	MEBV	BP846	KM205026	NC_034545	ssRNA(-)	1268.fasta	11222	vertebrates	Complete coding genome	0.363412	non-segmented
1	Riboviria		Orthornavirae		Negarnaviricota	Haploviricotina	Monjiviricetes		Mononegavirales		Rhabdoviridae		Ledantevirus		Nishimuro ledantevirus	E	Nishimuro virus	NISV		AB609604	NC_038276	ssRNA(-)	1269.fasta	11118	vertebrates	Complete coding genome	0.407142	non-segmented
1	Riboviria		Orthornavirae		Negarnaviricota	Haploviricotina	Monjiviricetes		Mononegavirales		Rhabdoviridae		Ledantevirus		Nkolbisson ledantevirus	E	Nkolbisson virus	NKOV	YM 31-65	KM205017	NC_034539	ssRNA(-)	1270.fasta	11244	invertebrates, vertebrates	Complete coding genome	0.429833	non-segmented
1	Riboviria		Orthornavirae		Negarnaviricota	Haploviricotina	Monjiviricetes		Mononegavirales		Rhabdoviridae		Ledantevirus		Oita ledantevirus	E	Oita virus	OITAV	296-1972	KM204998	NC_034548	ssRNA(-)	1271.fasta	11631	vertebrates	Complete coding genome	0.426574	non-segmented
1	Riboviria		Orthornavirae		Negarnaviricota	Haploviricotina	Monjiviricetes		Mononegavirales		Rhabdoviridae		Ledantevirus		Vaprio ledantevirus	E	Vaprio virus	VAPV	VAPV_2016	MG021441	NC_043538	ssRNA(-)	1272.fasta	12082	vertebrates	Complete genome	0.394201	non-segmented
1	Riboviria		Orthornavirae		Negarnaviricota	Haploviricotina	Monjiviricetes		Mononegavirales		Rhabdoviridae		Ledantevirus		Wuhan ledantevirus	E	Wuhan louse fly virus 5	WhLFV-5	BFJSC-5	KM817654	NC_031301	ssRNA(-)	1273.fasta	11448	invertebrates	Complete coding genome	0.327462	non-segmented
1	Riboviria		Orthornavirae		Negarnaviricota	Haploviricotina	Monjiviricetes		Mononegavirales		Rhabdoviridae		Ledantevirus		Yongjia ledantevirus	E	Yongjia tick virus 2	YjTV-2	YJ1-2	KM817662	NC_031305	ssRNA(-)	1274.fasta	11181	invertebrates	Complete coding genome	0.481632	non-segmented
1	Riboviria		Orthornavirae		Negarnaviricota	Haploviricotina	Monjiviricetes		Mononegavirales		Rhabdoviridae		Lostrhavirus		Lonestar zarhavirus	E	Lone Star tick rhabdovirus	LSTRV	TickAa42	KU127239		ssRNA(-)			invertebrates	Complete coding genome
1	Riboviria		Orthornavirae		Negarnaviricota	Haploviricotina	Monjiviricetes		Mononegavirales		Rhabdoviridae		Lyssavirus		Aravan lyssavirus	E	Aravan virus	ARAV		EF614259	NC_020808	ssRNA(-)	1276.fasta	12133	vertebrates	Complete genome	0.448889	non-segmented
1	Riboviria		Orthornavirae		Negarnaviricota	Haploviricotina	Monjiviricetes		Mononegavirales		Rhabdoviridae		Lyssavirus		Australian bat lyssavirus	E	Australian bat lyssavirus	ABLV	insectivorous	AF081020	NC_003243	ssRNA(-)	1277.fasta	12048	vertebrates	Complete coding genome	0.441477	non-segmented
1	Riboviria		Orthornavirae		Negarnaviricota	Haploviricotina	Monjiviricetes		Mononegavirales		Rhabdoviridae		Lyssavirus		Bokeloh bat lyssavirus	E	Bokeloh bat lyssavirus	BBLV	21961	JF311903	NC_025251	ssRNA(-)	1278.fasta	12138	vertebrates	Complete genome	0.4505	non-segmented
1	Riboviria		Orthornavirae		Negarnaviricota	Haploviricotina	Monjiviricetes		Mononegavirales		Rhabdoviridae		Lyssavirus		Duvenhage lyssavirus	E	Duvenhage virus	DUVV	86132SA	EU293119	NC_020810	ssRNA(-)	1279.fasta	12211	vertebrates	Complete genome	0.442173	non-segmented
1	Riboviria		Orthornavirae		Negarnaviricota	Haploviricotina	Monjiviricetes		Mononegavirales		Rhabdoviridae		Lyssavirus		European bat 1 lyssavirus	E	European bat lyssavirus 1	EBLV-1	RV9	EF157976	NC_009527	ssRNA(-)	1280.fasta	12194	vertebrates	Complete genome	0.446384	non-segmented
1	Riboviria		Orthornavirae		Negarnaviricota	Haploviricotina	Monjiviricetes		Mononegavirales		Rhabdoviridae		Lyssavirus		European bat 2 lyssavirus	E	European bat lyssavirus 2	EBLV-2	RV1333	EF157977	NC_009528	ssRNA(-)	1281.fasta	12173	vertebrates	Complete genome	0.44786	non-segmented
1	Riboviria		Orthornavirae		Negarnaviricota	Haploviricotina	Monjiviricetes		Mononegavirales		Rhabdoviridae		Lyssavirus		Gannoruwa bat lyssavirus	E	Gannoruwa bat lyssavirus	GBLV	RV3266	KU244266	NC_031988	ssRNA(-)	1282.fasta	12161	vertebrates	Complete genome	0.445143	non-segmented
1	Riboviria		Orthornavirae		Negarnaviricota	Haploviricotina	Monjiviricetes		Mononegavirales		Rhabdoviridae		Lyssavirus		Ikoma lyssavirus	E	Ikoma lyssavirus	IKOV	RV2508	JX193798	NC_018629	ssRNA(-)	1283.fasta	12121	vertebrates	Complete genome	0.406701	non-segmented
1	Riboviria		Orthornavirae		Negarnaviricota	Haploviricotina	Monjiviricetes		Mononegavirales		Rhabdoviridae		Lyssavirus		Irkut lyssavirus	E	Irkut virus	IRKV		EF614260	NC_020809	ssRNA(-)	1284.fasta	12195	vertebrates	Complete genome	0.444973	non-segmented
1	Riboviria		Orthornavirae		Negarnaviricota	Haploviricotina	Monjiviricetes		Mononegavirales		Rhabdoviridae		Lyssavirus		Khujand lyssavirus	E	Khujand virus	KHUV		EF614261	NC_025385	ssRNA(-)	1285.fasta	12124	vertebrates	Complete genome	0.444034	non-segmented
1	Riboviria		Orthornavirae		Negarnaviricota	Haploviricotina	Monjiviricetes		Mononegavirales		Rhabdoviridae		Lyssavirus		Lagos bat lyssavirus	E	Lagos bat virus	LBV	0406SEN	EU293108	NC_020807	ssRNA(-)	1286.fasta	12251	vertebrates	Complete genome	0.434725	non-segmented
1	Riboviria		Orthornavirae		Negarnaviricota	Haploviricotina	Monjiviricetes		Mononegavirales		Rhabdoviridae		Lyssavirus		Lleida bat lyssavirus	E	Lleida bat lyssavirus	LLEBV	RV3208	KY006983	NC_031955	ssRNA(-)	1287.fasta	12170	vertebrates	Complete genome	0.412277	non-segmented
1	Riboviria		Orthornavirae		Negarnaviricota	Haploviricotina	Monjiviricetes		Mononegavirales		Rhabdoviridae		Lyssavirus		Mokola lyssavirus	E	Mokola virus	MOKV		Y09762	NC_006429	ssRNA(-)	1288.fasta	12155	vertebrates	Complete genome	0.444286	non-segmented
1	Riboviria		Orthornavirae		Negarnaviricota	Haploviricotina	Monjiviricetes		Mononegavirales		Rhabdoviridae		Lyssavirus		Rabies lyssavirus	E	rabies virus	RABV		M13215	NC_001542	ssRNA(-)	1289.fasta	12147	vertebrates	Complete genome	0.451035	non-segmented
1	Riboviria		Orthornavirae		Negarnaviricota	Haploviricotina	Monjiviricetes		Mononegavirales		Rhabdoviridae		Lyssavirus		Shimoni bat lyssavirus	E	Shimoni bat virus	SHIBV	Shimoni	GU170201	NC_025365	ssRNA(-)	1290.fasta	12267	vertebrates	Complete genome	0.390922	non-segmented
1	Riboviria		Orthornavirae		Negarnaviricota	Haploviricotina	Monjiviricetes		Mononegavirales		Rhabdoviridae		Lyssavirus		Taiwan bat lyssavirus	E	Taiwan bat lyssavirus	TWBLV	TN/2016	MF472710		ssRNA(-)			vertebrates	Complete genome
1	Riboviria		Orthornavirae		Negarnaviricota	Haploviricotina	Monjiviricetes		Mononegavirales		Rhabdoviridae		Lyssavirus		West Caucasian bat lyssavirus	E	West Caucasian bat virus	WCBV		EF614258	NC_025377	ssRNA(-)	1292.fasta	12510	vertebrates	Complete genome	0.423841	non-segmented
1	Riboviria		Orthornavirae		Negarnaviricota	Haploviricotina	Monjiviricetes		Mononegavirales		Rhabdoviridae		Mousrhavirus		Moussa mousrhavirus	E	Moussa virus	MOUV	C23	FJ985748	NC_025359	ssRNA(-)	1293.fasta	11747	invertebrates	Complete genome	0.414774	non-segmented
1	Riboviria		Orthornavirae		Negarnaviricota	Haploviricotina	Monjiviricetes		Mononegavirales		Rhabdoviridae		Novirhabdovirus		Hirame novirhabdovirus	E	hirame rhabdovirus	HIRRV	CA 9703	AF104985	NC_005093	ssRNA(-)	1294.fasta	11242	vertebrates	Complete genome	0.511141	non-segmented
1	Riboviria		Orthornavirae		Negarnaviricota	Haploviricotina	Monjiviricetes		Mononegavirales		Rhabdoviridae		Novirhabdovirus		Piscine novirhabdovirus	E	viral hemorrhagic septicemia virus	VHSV	Fil3	Y18263	NC_000855	ssRNA(-)	1295.fasta	11389	vertebrates	Complete genome	0.509535	non-segmented
1	Riboviria		Orthornavirae		Negarnaviricota	Haploviricotina	Monjiviricetes		Mononegavirales		Rhabdoviridae		Novirhabdovirus		Salmonid novirhabdovirus	E	infectious hematopoietic necrosis virus	IHNV	WRAC	L40883	NC_001652	ssRNA(-)	1296.fasta	11362	vertebrates	Complete genome	0.514181	non-segmented
1	Riboviria		Orthornavirae		Negarnaviricota	Haploviricotina	Monjiviricetes		Mononegavirales		Rhabdoviridae		Novirhabdovirus		Snakehead novirhabdovirus	E	snakehead rhabdovirus	SHRV		AF147498	NC_000903	ssRNA(-)	1297.fasta	11767	vertebrates	Complete genome	0.489054	non-segmented
1	Riboviria		Orthornavirae		Negarnaviricota	Haploviricotina	Monjiviricetes		Mononegavirales		Rhabdoviridae		Ohlsrhavirus		Culex ohlsrhavirus	E	Culex rhabdo-like virus	CRLV	mosWSB71420	MF176333	NC_035132	ssRNA(-)	1298.fasta	11742	invertebrates	Complete coding genome	0.444618	non-segmented
1	Riboviria		Orthornavirae		Negarnaviricota	Haploviricotina	Monjiviricetes		Mononegavirales		Rhabdoviridae		Ohlsrhavirus		Northcreek ohlsrhavirus	E	North Creek virus	NORCV	954	KF360970; KF360971; KF360972; KF360973		ssRNA(-)			invertebrates	Complete coding genome
1	Riboviria		Orthornavirae		Negarnaviricota	Haploviricotina	Monjiviricetes		Mononegavirales		Rhabdoviridae		Ohlsrhavirus		Ohlsdorf ohlsrhavirus	E	Ohlsdorf virus	OHLDV	Germany/2012/Oc.cantans	KY768856		ssRNA(-)			invertebrates	Complete coding genome
1	Riboviria		Orthornavirae		Negarnaviricota	Haploviricotina	Monjiviricetes		Mononegavirales		Rhabdoviridae		Ohlsrhavirus		Riverside ohlsrhavirus	E	riverside virus	RISV	Drava-1	KU248085	NC_040669	ssRNA(-)	1301.fasta	11950	invertebrates	Complete coding genome	0.418053	non-segmented
1	Riboviria		Orthornavirae		Negarnaviricota	Haploviricotina	Monjiviricetes		Mononegavirales		Rhabdoviridae		Ohlsrhavirus		Tongilchon ohlsrhavirus	E	Tongilchon virus 1	TCHV-1	A12.2676/ROK/2012	KU095840	NC_028484	ssRNA(-)	1302.fasta	11581	invertebrates	Complete coding genome	0.439708	non-segmented
1	Riboviria		Orthornavirae		Negarnaviricota	Haploviricotina	Monjiviricetes		Mononegavirales		Rhabdoviridae		Perhabdovirus		Anguillid perhabdovirus	E	eel virus European X	EVEX	CVI153311	FN557213	NC_022581	ssRNA(-)	1303.fasta	12054	vertebrates	Complete genome	0.424001	non-segmented
2	Riboviria		Orthornavirae		Negarnaviricota	Haploviricotina	Monjiviricetes		Mononegavirales		Rhabdoviridae		Perhabdovirus		Anguillid perhabdovirus	A	eel virus American	EVA	DK3631	KC608035		ssRNA(-)			vertebrates	Partial genome
1	Riboviria		Orthornavirae		Negarnaviricota	Haploviricotina	Monjiviricetes		Mononegavirales		Rhabdoviridae		Perhabdovirus		Perch perhabdovirus	E	perch rhabdovirus	PRV	PRV	JX679246	NC_020803	ssRNA(-)	1305.fasta	11829	vertebrates	Complete coding genome	0.434292	non-segmented
1	Riboviria		Orthornavirae		Negarnaviricota	Haploviricotina	Monjiviricetes		Mononegavirales		Rhabdoviridae		Perhabdovirus		Sea trout perhabdovirus	E	lake trout rhabdovirus	LTRV	903/87	AF434991	NC_038277	ssRNA(-)	1306.fasta	6818	vertebrates	Partial genome	0.437386	non-segmented
1	Riboviria		Orthornavirae		Negarnaviricota	Haploviricotina	Monjiviricetes		Mononegavirales		Rhabdoviridae		Sawgrhavirus		Connecticut sawgrhavirus	E	Connecticut virus	CNTV	Ar1152-78	KM205020		ssRNA(-)			invertebrates	Complete coding genome
1	Riboviria		Orthornavirae		Negarnaviricota	Haploviricotina	Monjiviricetes		Mononegavirales		Rhabdoviridae		Sawgrhavirus		Island sawgrhavirus	E	Long Island tick rhabdovirus	LITRV	LS1	KJ396935	NC_025340	ssRNA(-)	1308.fasta	11407	invertebrates	Complete genome	0.494771	non-segmented
1	Riboviria		Orthornavirae		Negarnaviricota	Haploviricotina	Monjiviricetes		Mononegavirales		Rhabdoviridae		Sawgrhavirus		Minto sawgrhavirus	E	New Minto virus	NMV	579	KM205009		ssRNA(-)			invertebrates	Complete coding genome
1	Riboviria		Orthornavirae		Negarnaviricota	Haploviricotina	Monjiviricetes		Mononegavirales		Rhabdoviridae		Sawgrhavirus		Sawgrass sawgrhavirus	E	Sawgrass virus	SAWV	64A-1247	KM205013		ssRNA(-)			invertebrates	Complete genome
1	Riboviria		Orthornavirae		Negarnaviricota	Haploviricotina	Monjiviricetes		Mononegavirales		Rhabdoviridae		Sigmavirus		Drosophila affinis sigmavirus	E	Drosophila affinis sigmavirus	DAffSV	10	KR822811	NC_038278	ssRNA(-)	1311.fasta	14824	invertebrates	Complete coding genome	0.413573	non-segmented
1	Riboviria		Orthornavirae		Negarnaviricota	Haploviricotina	Monjiviricetes		Mononegavirales		Rhabdoviridae		Sigmavirus		Drosophila ananassae sigmavirus	E	Drosophila ananassae sigmavirus	DAnaSV	Kilifi Kenya	KR822812	NC_038279	ssRNA(-)	1312.fasta	13184	invertebrates	Complete coding genome	0.399875	non-segmented
1	Riboviria		Orthornavirae		Negarnaviricota	Haploviricotina	Monjiviricetes		Mononegavirales		Rhabdoviridae		Sigmavirus		Drosophila immigrans sigmavirus	E	Drosophila immigrans sigmavirus	DImmSV	SCM45623	KX884434	NC_038280	ssRNA(-)	1313.fasta	12868	invertebrates	Complete coding genome	0.415655	non-segmented
1	Riboviria		Orthornavirae		Negarnaviricota	Haploviricotina	Monjiviricetes		Mononegavirales		Rhabdoviridae		Sigmavirus		Drosophila melanogaster sigmavirus	E	Drosophila melanogaster sigmavirus	DMelSV	HAP23	GQ375258	NC_038281	ssRNA(-)	1314.fasta	12879	invertebrates	Complete coding genome	0.452358	non-segmented
1	Riboviria		Orthornavirae		Negarnaviricota	Haploviricotina	Monjiviricetes		Mononegavirales		Rhabdoviridae		Sigmavirus		Drosophila obscura sigmavirus	E	Drosophila obscura sigmavirus	DObsSV	10A	GQ410979	NC_022580	ssRNA(-)	1315.fasta	12924	invertebrates	Complete coding genome	0.389248	non-segmented
1	Riboviria		Orthornavirae		Negarnaviricota	Haploviricotina	Monjiviricetes		Mononegavirales		Rhabdoviridae		Sigmavirus		Drosophila tristis sigmavirus	E	Drosophila tristis sigmavirus	DTriSV	pool-seq	KR822818	NC_043065	ssRNA(-)	1316.fasta	5519	invertebrates	Partial genome	0.416713	non-segmented
1	Riboviria		Orthornavirae		Negarnaviricota	Haploviricotina	Monjiviricetes		Mononegavirales		Rhabdoviridae		Sigmavirus		Muscina stabulans sigmavirus	E	Muscina stabulans sigmavirus	MStaSV	CA_1	JF311402	NC_043066	ssRNA(-)	1317.fasta	2986	invertebrates	Partial genome	0.409487	non-segmented
1	Riboviria		Orthornavirae		Negarnaviricota	Haploviricotina	Monjiviricetes		Mononegavirales		Rhabdoviridae		Sprivivirus		Carp sprivivirus	E	spring viremia of carp virus	SVCV	ATCC VR-1390	U18101	NC_002803	ssRNA(-)	1318.fasta	11238	vertebrates	Complete genome	0.429815	non-segmented
1	Riboviria		Orthornavirae		Negarnaviricota	Haploviricotina	Monjiviricetes		Mononegavirales		Rhabdoviridae		Sprivivirus		Pike fry sprivivirus	E	pike fry rhabdovirus	PFRV	F4	FJ872827	NC_025356	ssRNA(-)	1319.fasta	11319	vertebrates	Complete genome	0.434438	non-segmented
2	Riboviria		Orthornavirae		Negarnaviricota	Haploviricotina	Monjiviricetes		Mononegavirales		Rhabdoviridae		Sprivivirus		Pike fry sprivivirus	A	grass carp rhabdovirus	GCRV	V76	KC113518	NC_025376	ssRNA(-)	1320.fasta	11313	vertebrates	Complete genome	0.444124	non-segmented
3	Riboviria		Orthornavirae		Negarnaviricota	Haploviricotina	Monjiviricetes		Mononegavirales		Rhabdoviridae		Sprivivirus		Pike fry sprivivirus	A	tench rhabdovirus	TRV	S64	KC113517	NC_025371	ssRNA(-)	1321.fasta	11294	vertebrates	Complete genome	0.439975	non-segmented
1	Riboviria		Orthornavirae		Negarnaviricota	Haploviricotina	Monjiviricetes		Mononegavirales		Rhabdoviridae		Sripuvirus		Almpiwar sripuvirus	E	Almpiwar virus	ALMV	MRM4059	KJ399977	NC_025391	ssRNA(-)	1322.fasta	11378	invertebrates, vertebrates	Complete genome	0.379792	non-segmented
1	Riboviria		Orthornavirae		Negarnaviricota	Haploviricotina	Monjiviricetes		Mononegavirales		Rhabdoviridae		Sripuvirus		Chaco sripuvirus	E	Chaco virus	CHOV	BeAn42217	KM205000	NC_034550	ssRNA(-)	1323.fasta	11740	invertebrates, vertebrates	Complete coding genome	0.360542	non-segmented
1	Riboviria		Orthornavirae		Negarnaviricota	Haploviricotina	Monjiviricetes		Mononegavirales		Rhabdoviridae		Sripuvirus		Charleville sripuvirus	E	Charleville virus	CHVV	Ch9824	MH899109		ssRNA(-)			invertebrates, vertebrates	Complete coding genome
1	Riboviria		Orthornavirae		Negarnaviricota	Haploviricotina	Monjiviricetes		Mononegavirales		Rhabdoviridae		Sripuvirus		Cuiaba sripuvirus	E	Cuiaba virus	CUIV	BeAn 227841	MH899110		ssRNA(-)			invertebrates, vertebrates	Complete genome
1	Riboviria		Orthornavirae		Negarnaviricota	Haploviricotina	Monjiviricetes		Mononegavirales		Rhabdoviridae		Sripuvirus		Hainan sripuvirus	E	Hainan black-spectacled toad rhabdovirus	HnBSTRV	HKCCG762	MG600016		ssRNA(-)			invertebrates, vertebrates	Complete coding genome
1	Riboviria		Orthornavirae		Negarnaviricota	Haploviricotina	Monjiviricetes		Mononegavirales		Rhabdoviridae		Sripuvirus		Niakha sripuvirus	E	Niakha virus	NIAV	DakArD 88909	KC585008	NC_025405	ssRNA(-)	1327.fasta	11348	invertebrates, vertebrates	Complete genome	0.400844	non-segmented
1	Riboviria		Orthornavirae		Negarnaviricota	Haploviricotina	Monjiviricetes		Mononegavirales		Rhabdoviridae		Sripuvirus		Sena Madureira sripuvirus	E	Sena Madureira virus	SMV	BeAn303197	KM205004	NC_034529	ssRNA(-)	1328.fasta	11753	invertebrates, vertebrates	Complete coding genome	0.339127	non-segmented
1	Riboviria		Orthornavirae		Negarnaviricota	Haploviricotina	Monjiviricetes		Mononegavirales		Rhabdoviridae		Sripuvirus		Sripur sripuvirus	E	Sripur virus	SRIV	733646	KM205023	NC_034542	ssRNA(-)	1329.fasta	11655	invertebrates, vertebrates	Complete coding genome	0.360971	non-segmented
1	Riboviria		Orthornavirae		Negarnaviricota	Haploviricotina	Monjiviricetes		Mononegavirales		Rhabdoviridae		Sunrhavirus		Garba sunrhavirus	E	Garba virus	GARV	DakAnB439a	KM204982		ssRNA(-)			vertebrates	Complete coding genome
1	Riboviria		Orthornavirae		Negarnaviricota	Haploviricotina	Monjiviricetes		Mononegavirales		Rhabdoviridae		Sunrhavirus		Harrison sunrhavirus	E	Harrison Dam virus	HARDV	CS75	KJ432573		ssRNA(-)			invertebrates	Complete coding genome
1	Riboviria		Orthornavirae		Negarnaviricota	Haploviricotina	Monjiviricetes		Mononegavirales		Rhabdoviridae		Sunrhavirus		Kwatta sunrhavirus	E	Kwatta virus	KWAV	A57	KM204985		ssRNA(-)			invertebrates, vertebrates	Complete coding genome
1	Riboviria		Orthornavirae		Negarnaviricota	Haploviricotina	Monjiviricetes		Mononegavirales		Rhabdoviridae		Sunrhavirus		Oakvale sunrhavirus	E	Oak Vale virus	OVV	CS1342	JF705876	NC_025399	ssRNA(-)	1333.fasta	11445	invertebrates	Complete genome	0.455784	non-segmented
1	Riboviria		Orthornavirae		Negarnaviricota	Haploviricotina	Monjiviricetes		Mononegavirales		Rhabdoviridae		Sunrhavirus		Sunguru sunrhavirus	E	Sunguru virus	SUNV	Ug41	KF395226	NC_025401	ssRNA(-)	1334.fasta	11273	vertebrates	Complete genome	0.401302	non-segmented
1	Riboviria		Orthornavirae		Negarnaviricota	Haploviricotina	Monjiviricetes		Mononegavirales		Rhabdoviridae		Sunrhavirus		Walkabout sunrhavirus	E	Walkabout Creek virus	WACV	CS1056	KJ432572	NC_028232	ssRNA(-)	1335.fasta	11443	invertebrates	Complete genome	0.392606	non-segmented
1	Riboviria		Orthornavirae		Negarnaviricota	Haploviricotina	Monjiviricetes		Mononegavirales		Rhabdoviridae		Tibrovirus		Bas-Congo tibrovirus	E	Bas-Congo virus	BASV	1	JX297815	NC_043067	ssRNA(-)	1336.fasta	12261	vertebrates	Partial genome	0.387822	non-segmented
1	Riboviria		Orthornavirae		Negarnaviricota	Haploviricotina	Monjiviricetes		Mononegavirales		Rhabdoviridae		Tibrovirus		Beatrice Hill tibrovirus	E	Beatrice Hill virus	BHV	CSIRO 25	KY073493	NC_039021	ssRNA(-)	1337.fasta	13554	invertebrates	Complete genome	0.347738	non-segmented
1	Riboviria		Orthornavirae		Negarnaviricota	Haploviricotina	Monjiviricetes		Mononegavirales		Rhabdoviridae		Tibrovirus		Coastal Plains tibrovirus	E	Coastal Plains virus	CPV	DPP53	GQ294473	NC_025397	ssRNA(-)	1338.fasta	13457	invertebrates, vertebrates	Complete genome	0.359543	non-segmented
1	Riboviria		Orthornavirae		Negarnaviricota	Haploviricotina	Monjiviricetes		Mononegavirales		Rhabdoviridae		Tibrovirus		Ekpoma 1 tibrovirus	E	Ekpoma virus 1	EKV1	EKV-1	KP324827	NC_038282	ssRNA(-)	1339.fasta	12899	vertebrates	Partial genome	0.403331	non-segmented
1	Riboviria		Orthornavirae		Negarnaviricota	Haploviricotina	Monjiviricetes		Mononegavirales		Rhabdoviridae		Tibrovirus		Ekpoma 2 tibrovirus	E	Ekpoma virus 2	EKV2	EKV-2	KP324828	NC_038283	ssRNA(-)	1340.fasta	12915	vertebrates	Complete coding genome	0.392446	non-segmented
1	Riboviria		Orthornavirae		Negarnaviricota	Haploviricotina	Monjiviricetes		Mononegavirales		Rhabdoviridae		Tibrovirus		Sweetwater Branch tibrovirus	E	Sweetwater Branch virus	SWBV	UF-11	KM204997	NC_034546	ssRNA(-)	1341.fasta	13500	invertebrates	Complete coding genome	0.3614	non-segmented
1	Riboviria		Orthornavirae		Negarnaviricota	Haploviricotina	Monjiviricetes		Mononegavirales		Rhabdoviridae		Tibrovirus		Tibrogargan tibrovirus	E	Tibrogargan virus	TIBV	CS132	GQ294472	NC_020804	ssRNA(-)	1342.fasta	13550	invertebrates, vertebrates	Complete genome	0.348234	non-segmented
2	Riboviria		Orthornavirae		Negarnaviricota	Haploviricotina	Monjiviricetes		Mononegavirales		Rhabdoviridae		Tibrovirus		Tibrogargan tibrovirus	A	Bivens Arm virus	BAV	UF 10	KP688373		ssRNA(-)			invertebrates	Complete genome
1	Riboviria		Orthornavirae		Negarnaviricota	Haploviricotina	Monjiviricetes		Mononegavirales		Rhabdoviridae		Tupavirus		Durham tupavirus	E	Durham virus	DURV		FJ952155	NC_038284	ssRNA(-)	1344.fasta	11446	vertebrates	Complete genome	0.435326	non-segmented
1	Riboviria		Orthornavirae		Negarnaviricota	Haploviricotina	Monjiviricetes		Mononegavirales		Rhabdoviridae		Tupavirus		Klamath tupavirus	E	Klamath virus	KLAV	M-1056	KM204999	NC_034549	ssRNA(-)	1345.fasta	11824	invertebrates, vertebrates	Complete coding genome	0.470506	non-segmented
1	Riboviria		Orthornavirae		Negarnaviricota	Haploviricotina	Monjiviricetes		Mononegavirales		Rhabdoviridae		Tupavirus		Tupaia tupavirus	E	Tupaia rhabdovirus	TUPV		AY840978	NC_007020	ssRNA(-)	1346.fasta	11648	vertebrates	Complete genome	0.43863	non-segmented
1	Riboviria		Orthornavirae		Negarnaviricota	Haploviricotina	Monjiviricetes		Mononegavirales		Rhabdoviridae		Varicosavirus		Lettuce big-vein associated varicosavirus	E	lettuce big vein-associated virus	LBVaV		RNA1: AB075039; RNA2: AB114138	RNA1: NC_011558; RNA2: NC_011568	ssRNA(-)	1347.fasta	13209	plants, fungi	Complete coding genome	0.454553	segmented
1	Riboviria		Orthornavirae		Negarnaviricota	Haploviricotina	Monjiviricetes		Mononegavirales		Rhabdoviridae		Vesiculovirus		Alagoas vesiculovirus	E	vesicular stomatitis Alagoas virus	VSAV	Indiana 3	EU373658	NC_025353	ssRNA(-)	1348.fasta	11305	invertebrates, vertebrates	Complete genome	0.425672	non-segmented
1	Riboviria		Orthornavirae		Negarnaviricota	Haploviricotina	Monjiviricetes		Mononegavirales		Rhabdoviridae		Vesiculovirus		American bat vesiculovirus	E	American bat vesiculovirus	ABVV	TFFN-2013	JX569193	NC_022755	ssRNA(-)	1349.fasta	10931	vertebrates	Complete coding genome	0.426969	non-segmented
1	Riboviria		Orthornavirae		Negarnaviricota	Haploviricotina	Monjiviricetes		Mononegavirales		Rhabdoviridae		Vesiculovirus		Carajas vesiculovirus	E	Carajas virus	CARV	BeAr411391	KM205015	NC_038285	ssRNA(-)	1350.fasta	11411	invertebrates	Complete coding genome	0.428187	non-segmented
1	Riboviria		Orthornavirae		Negarnaviricota	Haploviricotina	Monjiviricetes		Mononegavirales		Rhabdoviridae		Vesiculovirus		Chandipura vesiculovirus	E	Chandipura virus	CHPV	CIN 0451	GU212856	NC_020805	ssRNA(-)	1351.fasta	11344	invertebrates, vertebrates	Complete coding genome	0.425337	non-segmented
1	Riboviria		Orthornavirae		Negarnaviricota	Haploviricotina	Monjiviricetes		Mononegavirales		Rhabdoviridae		Vesiculovirus		Cocal vesiculovirus	E	Cocal virus	COCV	TRVL40233	EU373657	NC_028255	ssRNA(-)	1352.fasta	11214	invertebrates, vertebrates	Complete genome	0.439975	non-segmented
1	Riboviria		Orthornavirae		Negarnaviricota	Haploviricotina	Monjiviricetes		Mononegavirales		Rhabdoviridae		Vesiculovirus		Indiana vesiculovirus	E	vesicular stomatitis Indiana virus	VSIV	98COE	AF473864	NC_038236	ssRNA(-)	1353.fasta	11401	invertebrates, vertebrates	Complete genome	0.417375	non-segmented
1	Riboviria		Orthornavirae		Negarnaviricota	Haploviricotina	Monjiviricetes		Mononegavirales		Rhabdoviridae		Vesiculovirus		Isfahan vesiculovirus	E	Isfahan virus	ISFV	91026-167	AJ810084	NC_020806	ssRNA(-)	1354.fasta	11330	invertebrates, vertebrates	Complete genome	0.419692	non-segmented
1	Riboviria		Orthornavirae		Negarnaviricota	Haploviricotina	Monjiviricetes		Mononegavirales		Rhabdoviridae		Vesiculovirus		Jurona vesiculovirus	E	Jurona virus	JURV	BeAr40578	KM204996	NC_039206	ssRNA(-)	1355.fasta	11395	invertebrates, vertebrates	Complete coding genome	0.420131	non-segmented
1	Riboviria		Orthornavirae		Negarnaviricota	Haploviricotina	Monjiviricetes		Mononegavirales		Rhabdoviridae		Vesiculovirus		Malpais Spring vesiculovirus	E	Malpais Spring virus	MSPV	85-488NM	KC412247	NC_025364	ssRNA(-)	1356.fasta	11245	invertebrates	Complete genome	0.416395	non-segmented
1	Riboviria		Orthornavirae		Negarnaviricota	Haploviricotina	Monjiviricetes		Mononegavirales		Rhabdoviridae		Vesiculovirus		Maraba vesiculovirus	E	Maraba virus	MARV	BeAr 411459	HQ660076	NC_025255	ssRNA(-)	1357.fasta	11351	vertebrates	Complete genome	0.423405	non-segmented
1	Riboviria		Orthornavirae		Negarnaviricota	Haploviricotina	Monjiviricetes		Mononegavirales		Rhabdoviridae		Vesiculovirus		Morreton vesiculovirus	E	Morreton virus	MORV	CoAr191048	KM205007	NC_034508	ssRNA(-)	1358.fasta	11458	invertebrates	Complete coding genome	0.410824	non-segmented
1	Riboviria		Orthornavirae		Negarnaviricota	Haploviricotina	Monjiviricetes		Mononegavirales		Rhabdoviridae		Vesiculovirus		New Jersey vesiculovirus	E	vesicular stomatitis New Jersey virus	VSNJV	NJ1184HDB	JX121109	NC_024473	ssRNA(-)	1359.fasta	11369	invertebrates, vertebrates	Complete genome	0.398922	non-segmented
1	Riboviria		Orthornavirae		Negarnaviricota	Haploviricotina	Monjiviricetes		Mononegavirales		Rhabdoviridae		Vesiculovirus		Perinet vesiculovirus	E	Perinet virus	PERV	DAkAr Mg802	HM566195	NC_025394	ssRNA(-)	1360.fasta	11307	invertebrates, vertebrates	Complete coding genome	0.411685	non-segmented
1	Riboviria		Orthornavirae		Negarnaviricota	Haploviricotina	Monjiviricetes		Mononegavirales		Rhabdoviridae		Vesiculovirus		Piry vesiculovirus	E	Piry virus	PIRYV	BeAn2423	KU178986	NC_038286	ssRNA(-)	1361.fasta	11491	invertebrates, vertebrates	Complete coding genome	0.431725	non-segmented
1	Riboviria		Orthornavirae		Negarnaviricota	Haploviricotina	Monjiviricetes		Mononegavirales		Rhabdoviridae		Vesiculovirus		Radi vesiculovirus	E	Radi virus	RADV	ISS Ph1-166	KM205024	NC_038287	ssRNA(-)	1362.fasta	11340	invertebrates, vertebrates	Complete coding genome	0.465265	non-segmented
1	Riboviria		Orthornavirae		Negarnaviricota	Haploviricotina	Monjiviricetes		Mononegavirales		Rhabdoviridae		Vesiculovirus		Yug Bogdanovac vesiculovirus	E	Yug Bogdanovac virus	YBV	YU4-76	JF911700	NC_025378	ssRNA(-)	1363.fasta	11415	invertebrates, vertebrates	Complete coding genome	0.473018	non-segmented
1	Riboviria		Orthornavirae		Negarnaviricota	Haploviricotina	Monjiviricetes		Mononegavirales		Rhabdoviridae		Zarhavirus		Zahedan zarhavirus	E	Zahedan rhabdovirus	ZARV	ArTeh 157764	KJ830812	NC_040664	ssRNA(-)	1364.fasta	11464	invertebrates	Complete genome	0.424339	non-segmented
1	Riboviria		Orthornavirae		Negarnaviricota	Haploviricotina	Monjiviricetes		Mononegavirales		Sunviridae		Sunshinevirus		Reptile sunshinevirus 1	E	Sunshine Coast virus	SCV		JN192445	NC_025345	ssRNA(-)	1365.fasta	17479	vertebrates	Complete genome	0.371357	non-segmented
1	Riboviria		Orthornavirae		Negarnaviricota	Haploviricotina	Monjiviricetes		Mononegavirales		Xinmoviridae		Anphevirus		Bolahun anphevirus	E	Bolahun virus	BLHV		KX148552		ssRNA(-)			invertebrates	Complete coding genome
1	Riboviria		Orthornavirae		Negarnaviricota	Haploviricotina	Monjiviricetes		Mononegavirales		Xinmoviridae		Anphevirus		Dipteran anphevirus	E	Húběi diptera virus 11	HbDV-11	SCM51501	KX884430	NC_033055	ssRNA(-)	1367.fasta	12869	invertebrates	Complete coding genome	0.306993	non-segmented
1	Riboviria		Orthornavirae		Negarnaviricota	Haploviricotina	Monjiviricetes		Mononegavirales		Xinmoviridae		Anphevirus		Drosophilid anphevirus	E	Drosophila unispina virus 1	DuniV-1		KR822819	NC_043484	ssRNA(-)	1368.fasta	13888	invertebrates	Complete coding genome	0.335175	non-segmented
1	Riboviria		Orthornavirae		Negarnaviricota	Haploviricotina	Monjiviricetes		Mononegavirales		Xinmoviridae		Anphevirus		Odonate anphevirus	E	Húběi rhabdo-like virus 7	HbRLV-7	QTM26925	KX884428	NC_033027	ssRNA(-)	1369.fasta	9906	invertebrates	Complete coding genome	0.337483	non-segmented
1	Riboviria		Orthornavirae		Negarnaviricota	Haploviricotina	Monjiviricetes		Mononegavirales		Xinmoviridae		Anphevirus		Orthopteran anphevirus	E	Húběi orthoptera virus 5	HbOV-5	ZCM94262	KX884463	NC_032849	ssRNA(-)	1370.fasta	11239	invertebrates	Complete coding genome	0.480977	non-segmented
1	Riboviria		Orthornavirae		Negarnaviricota	Haploviricotina	Monjiviricetes		Mononegavirales		Xinmoviridae		Anphevirus		Shuangao anphevirus	E	Shuāngào fly virus 2	SgFV-2	QSA05	KM817638		ssRNA(-)			invertebrates	Complete coding genome
1	Riboviria		Orthornavirae		Negarnaviricota	Haploviricotina	Monjiviricetes		Mononegavirales		Xinmoviridae		Anphevirus		Xincheng anphevirus	E	Xīnchéng mosquito virus	XcMV	XC1-6	KM817661	NC_031244	ssRNA(-)	1372.fasta	13109	invertebrates	Complete coding genome	0.393134	non-segmented
1	Riboviria		Orthornavirae		Negarnaviricota	Haploviricotina	Yunchangviricetes		Goujianvirales		Yueviridae		Yuyuevirus		Beihai yuyuevirus	E	Běihǎi sesarmid crab virus 3	BhSCV-3	SCJXSX39048	S1: KX884032; S2: KX884033	S1: NC_032273; S2: NC_032275	ssRNA(-)	1373.fasta	8507	invertebrates	Complete coding genome	0.379734	segmented
1	Riboviria		Orthornavirae		Negarnaviricota	Haploviricotina	Yunchangviricetes		Goujianvirales		Yueviridae		Yuyuevirus		Shahe yuyuevirus	E	Shāhé yuèvirus-like virus 1	ShYLV-1	SHWC0209c11789	S1: KX884034; S2: KX884035	S1: NC_033289; S2: NC_033290	ssRNA(-)	1374.fasta	8096	invertebrates	Complete coding genome	0.337694	segmented
1	Riboviria		Orthornavirae		Negarnaviricota	Polyploviricotina	Ellioviricetes		Bunyavirales		Arenaviridae		Antennavirus		Hairy antennavirus	E	Wēnlǐngfrogfish arenavirus 2	WlFV-2	XYHYG24857	L: MG599866; M: MG599868; S: MG599867	L: NC_040465; M: NC_040466; S: NC_040464	ssRNA(+/-)	1375.fasta	11423	vertebrates	Complete genome	0.419908	segmented
1	Riboviria		Orthornavirae		Negarnaviricota	Polyploviricotina	Ellioviricetes		Bunyavirales		Arenaviridae		Antennavirus		Striated antennavirus	E	Wēnlǐng frogfish arenavirus 1	WlFV-1	XYHYG11303	L: MG599863; M: MG599865; S: MG599864	L: NC_040428; M: NC_040426; S: NC_040427	ssRNA(+/-)	1376.fasta	12329	vertebrates	Complete genome	0.458487	segmented
1	Riboviria		Orthornavirae		Negarnaviricota	Polyploviricotina	Ellioviricetes		Bunyavirales		Arenaviridae		Hartmanivirus		Haartman hartmanivirus	E	Haartman Institute snake virus 1	HISV-1	1	L: KR870031; S: KR870017	L: NC_043443; S: NC_043444	ssRNA(+/-)	1377.fasta	9628	vertebrates	Complete coding genome	0.343129	segmented
1	Riboviria		Orthornavirae		Negarnaviricota	Polyploviricotina	Ellioviricetes		Bunyavirales		Arenaviridae		Hartmanivirus		Muikkunen hartmanivirus	E	Dante Muikkunen virus 1	DaMV-1	F18-5	L: MH778629; S: MH483026		ssRNA(+/-)			vertebrates	Complete coding genome
[truncated: 2,152 more rows]
