# Supplementary material for: A discussion of RNA virus taxonomy based on the 2020 International Committee on Taxonomy of Viruses report
Source: Front Microbiol. 2022 Oct 14;13:960465. doi: 10.3389/fmicb.2022.960465 (PMC9615923; doi:10.3389/fmicb.2022.960465)
Supplement: Supplementary file 4 [file Table_2.xlsx]

## Sheet: TableS2
Supplementary Table 2: Genus genome differences in genome length
Virus name(s)	Genus	Length	Average length	(Genus differences)=(Length-(Average length))/(Average length)	Number of ORFs
Amasya cherry disease associated chrysovirus	Alphachrysovirus	12381	11998.8	0.0318492	4
Anthurium mosaic-associated virus	Alphachrysovirus	10669	11998.8	-0.110831	5
Aspergillus fumigatus chrysovirus	Alphachrysovirus	13185	11998.8	0.0988557	5
Brassica campestris chrysovirus 1	Alphachrysovirus	10976	11998.8	-0.0852454	4
Colletotrichum gloeosporioides chrysovirus 1	Alphachrysovirus	9398	11998.8	-0.216758	4
Cryphonectria nitschkei chrysovirus 1	Alphachrysovirus	12127	11998.8	0.0106805	5
Helminthosporium victoriae virus 145S	Alphachrysovirus	12869	11998.8	0.0725198	5
Isaria javanica chrysovirus 1	Alphachrysovirus	13400	11998.8	0.116774	6
Macrophomina phaseolina chrysovirus 1	Alphachrysovirus	13665	11998.8	0.13886	5
Penicillium chrysogenum virus	Alphachrysovirus	13106	11998.8	0.0922717	4
Persea americana chrysovirus	Alphachrysovirus	9976	11998.8	-0.168587	3
Raphanus sativas chrysovirus 1	Alphachrysovirus	10914	11998.8	-0.0904125	4
Verticillium dahliae chrysovirus 1	Alphachrysovirus	13319	11998.8	0.110023	7
Alternaria alternata chrysovirus 1	Betachrysovirus	13543	14238.1	-0.0488226	8
Colletotrichum fructicola chrysovirus 1	Betachrysovirus	16978	14238.1	0.192431	9
Fusarium oxysporum f. sp. dianthi mycovirus 1	Betachrysovirus	12350	14238.1	-0.132612	6
Magnaporthe oryzae chrysovirus 1-A	Betachrysovirus	16561	14238.1	0.163143	8
Magnaporthe oryzae chrysovirus 1-B	Betachrysovirus	16266	14238.1	0.142424	8
Penicillium janczewskii chrysovirus 1	Betachrysovirus	12527	14238.1	-0.12018	7
Penicillium janczewskii chrysovirus 2	Betachrysovirus	11442	14238.1	-0.196384	6
Rosellinia necatrix megabirnavirus 1	Megabirnavirus	16510	16510	0	6
Rosellinia necatrix quadrivirus 1	Quadrivirus	17624	17624	0	4
Giardia lamblia virus	Giardiavirus	6420	6420	0	2
Leishmania RNA virus 1	Leishmaniavirus	5418	5396	0.00407709	3
Leishmania RNA virus 2	Leishmaniavirus	5374	5396	-0.00407709	2
Saccharomyces cerevisiae virus L-A	Totivirus	4716	4982.14	-0.0534194	2
Saccharomyces cerevisiae virus L-BC (La)	Totivirus	4753	4982.14	-0.0459928	2
Scheffersomyces segobiensis virus L	Totivirus	4744	4982.14	-0.0477993	2
Tuber aestivum virus 1	Totivirus	4744	4982.14	-0.0477993	2
Ustilago maydis virus H1	Totivirus	6243	4982.14	0.253075	1
Xanthophyllomyces dendrorhous virus L1A	Totivirus	4856	4982.14	-0.025319	2
Xanthophyllomyces dendrorhous virus L1B	Totivirus	4819	4982.14	-0.0327455	2
Trichomonas vaginalis virus 1	Trichomonasvirus	4773	4910.75	-0.0280507	2
Trichomonas vaginalis virus 2	Trichomonasvirus	4803	4910.75	-0.0219417	2
Trichomonas vaginalis virus 3	Trichomonasvirus	4975	4910.75	0.0130835	3
Trichomonas vaginalis virus 4	Trichomonasvirus	5092	4910.75	0.0369088	2
Aspergillus foetidus slow virus 1	Victorivirus	5352	5346.79	0.000975219	2
Beauveria bassiana victorivirus 1	Victorivirus	5368	5346.79	0.00396767	3
Chalara elegans RNA Virus 1	Victorivirus	5445	5346.79	0.0183688	4
Coniothyrium minitans RNA virus	Victorivirus	5110	5346.79	-0.0442856	2
Epichloe festucae virus 1	Victorivirus	5333	5346.79	-0.00257832	2
Gremmeniella abietina RNA virus L1	Victorivirus	5273	5346.79	-0.0138	3
Helicobasidium mompa totivirus 1-17	Victorivirus	5361	5346.79	0.00265847	2
Helminthosporium victoriae virus 190S	Victorivirus	5322	5346.79	-0.00463563	2
Magnaporthe oryzae virus 1	Victorivirus	5494	5346.79	0.0275332	3
Magnaporthe oryzae virus 2	Victorivirus	5326	5346.79	-0.00388752	2
Rosellinia necatrix victorivirus 1	Victorivirus	5492	5346.79	0.0271592	2
Sphaeropsis sapinea RNA virus 1	Victorivirus	5300	5346.79	-0.00875025	2
Sphaeropsis sapinea RNA virus 2	Victorivirus	5340	5346.79	-0.00126912	2
Tolypocladium cylindrosporum virus 1	Victorivirus	5339	5346.79	-0.00145615	3
Eriocheir sinensis reovirus	Cardoreovirus	78675	78675	0	55
Micromonas pusilla reovirus	Mimoreovirus	26716	26716	0	13
African horse sickness virus	Orbivirus	20493	20086.1	0.0202578	10
bluetongue virus	Orbivirus	20056	20086.1	-0.00149855	10
Changuinola virus	Orbivirus	20918	20086.1	0.0414167	10
Chenuda virus	Orbivirus	19230	20086.1	-0.0426215	11
Chobar Gorge virus	Orbivirus	19268	20086.1	-0.0407297	10
Corriparta virus	Orbivirus	20207	20086.1	0.00601909	11
epizootic hemorrhagic disease virus	Orbivirus	20618	20086.1	0.026481	10
equine encephalosis virus	Orbivirus	20534	20086.1	0.022299	10
Eubenangee virus	Orbivirus	20376	20086.1	0.0144329	11
Great Island virus	Orbivirus	18749	20086.1	-0.0665684	10
Lebombo virus	Orbivirus	20278	20086.1	0.00955387	10
Orungo virus	Orbivirus	19898	20086.1	-0.00936469	10
Palyam virus	Orbivirus	19752	20086.1	-0.0166334	10
Peruvian horse sickness virus	Orbivirus	20746	20086.1	0.0328536	10
St Croix River virus	Orbivirus	19475	20086.1	-0.030424	10
Umatilla virus	Orbivirus	20455	20086.1	0.0183659	11
Wad Medani virus	Orbivirus	19362	20086.1	-0.0360498	11
Wallal virus	Orbivirus	20140	20086.1	0.00268345	11
Warrego virus	Orbivirus	20461	20086.1	0.0186646	11
Yunnan orbivirus	Orbivirus	20706	20086.1	0.0308621	14
rice dwarf virus	Phytoreovirus	25922	26400.5	-0.0181247	13
rice gall dwarf virus	Phytoreovirus	26879	26400.5	0.0181247	12
rotavirus A	Rotavirus	19419	19241.5	0.00922485	11
rotavirus B	Rotavirus	19301	19241.5	0.00309227	12
rotavirus C	Rotavirus	18779	19241.5	-0.0240366	11
rotavirus D	Rotavirus	19629	19241.5	0.0201388	12
rotavirus F	Rotavirus	19492	19241.5	0.0130187	11
rotavirus G	Rotavirus	19334	19241.5	0.00480732	12
rotavirus H	Rotavirus	18971	19241.5	-0.0140582	11
rotavirus I	Rotavirus	19007	19241.5	-0.0121872	12
Banna virus	Seadornavirus	21758	21853.7	-0.0043776	13
Kadipiro virus	Seadornavirus	22076	21853.7	0.0101737	12
Liao ning virus	Seadornavirus	21727	21853.7	-0.00579613	13
aquareovirus A	Aquareovirus	24073	24002.2	0.00294764	12
aquareovirus C; golden shiner reovirus	Aquareovirus	24768	24002.2	0.0319033	13
aquareovirus E; Scophthalmus maximus reovirus	Aquareovirus	22455	24002.2	-0.0644627	12
aquareovirus G	Aquareovirus	24713	24002.2	0.0296118	13
Colorado tick fever virus	Coltivirus	30427	30350	0.00253707	15
Eyach virus	Coltivirus	30273	30350	-0.00253707	13
cypovirus 1; Lymantria dispar cypovirus 1	Cypovirus	25811	25900.2	-0.00344399	11
cypovirus 2; Inachis io cypovirus 2	Cypovirus	25050	25900.2	-0.032826	11
cypovirus 5; Heliothis armigera cypovirus 5	Cypovirus	25919	25900.2	0.000725863	10
cypovirus 14; Lymantria dispar cypovirus 14	Cypovirus	26212	25900.2	0.0120385	12
cypovirus 15: Trichoplusia ni cypovirus 15	Cypovirus	26509	25900.2	0.0235056	12
Aedes pseudoscutellaris reovirus	Dinovernavirus	24167	24167	0	10
Fiji disease virus	Fijivirus	30377	30214.8	0.00536823	12
mal de Río Cuarto virus	Fijivirus	30192	30214.8	-0.000754597	14
Nilaparvata lugens reovirus	Fijivirus	29824	30214.8	-0.0129341	12
rice black streaked dwarf virus	Fijivirus	30314	30214.8	0.00328316	13
southern rice black-streaked dwarf virus	Fijivirus	30367	30214.8	0.00503727	12
mycoreovirus 1	Mycoreovirus	24411	25114	-0.0279924	11
mycoreovirus 3	Mycoreovirus	25817	25114	0.0279924	13
avian orthoreovirus	Orthoreovirus	24454	24254.4	0.00822825	11
baboon orthoreovirus	Orthoreovirus	23389	24254.4	-0.0356813	11
Broome reovirus	Orthoreovirus	23606	24254.4	-0.0267344	13
Mahlapitsi virus	Orthoreovirus	24272	24254.4	0.000724463	12
Nelson Bay orthoreovirus	Orthoreovirus	24333	24254.4	0.00323947	12
piscine orthoreovirus	Orthoreovirus	24577	24254.4	0.0132995	10
reptilian orthoreovirus	Orthoreovirus	25150	24254.4	0.036924	12
rice ragged stunt virus	Oryzavirus	27339	27339	0	11
Pseudomonas phage phi6	Cystovirus	13780	13918	-0.00991522	18
Pseudomonas phage phi8	Cystovirus	15397	13918	0.106265	21
Pseudomonas phage phi12	Cystovirus	13564	13918	-0.0254347	19
Pseudomonas phage phi13	Cystovirus	14048	13918	0.00934042	18
Pseudomonas phage phi2954	Cystovirus	13074	13918	-0.0606409	17
Pseudomonas phage phiNN	Cystovirus	13654	13918	-0.0189682	19
Pseudomonas phage phiYY	Cystovirus	13909	13918	-0.000646645	19
Nudaurelia capensis beta virus	Betatetravirus	6782	6782	0	1
Dendrolimus punctatus virus	Omegatetravirus	8235	8140.5	0.0116086	3
Helicoverpa armigera stunt virus	Omegatetravirus	8046	8140.5	-0.0116086	2
beet necrotic yellow vein virus	Benyvirus	16498	17724.8	-0.0692111	12
beet soil-borne mosaic virus	Benyvirus	31140	17724.8	0.756865	21
burdock mottle virus	Benyvirus	11662	17724.8	-0.34205	8
rice stripe necrosis virus	Benyvirus	11599	17724.8	-0.345604	7
human hepatitis E virus genotype 1a	Orthohepevirus	7328	7056.5	0.0384752	2
avian hepatitis E virus	Orthohepevirus	6798	7056.5	-0.0366329	2
ferret hepatitis E virus	Orthohepevirus	7131	7056.5	0.0105576	2
bat hepatitis E virus	Orthohepevirus	6969	7056.5	-0.0123999	2
cutthroat trout virus	Piscihepevirus	7468	7468	0	2
rubella virus	Rubivirus	9947	9947	0	2
alfalfa mosaic virus	Alfamovirus	8575	8575	0	4
amazon lily mild mottle virus	Anulavirus	8662	8731	-0.00790287	4
pelargonium zonate spot virus	Anulavirus	8800	8731	0.00790287	4
broad bean mottle virus	Bromovirus	8558	8574.67	-0.00194371	4
brome mosaic virus	Bromovirus	8503	8574.67	-0.00835795	4
cassia yellow blotch virus	Bromovirus	8298	8574.67	-0.0322656	4
cowpea chlorotic mottle virus	Bromovirus	8443	8574.67	-0.0153553	4
melandrium yellow fleck virus	Bromovirus	8964	8574.67	0.0454051	4
spring beauty latent virus	Bromovirus	8682	8574.67	0.0125175	4
cucumber mosaic virus	Cucumovirus	8930	8930	0	7
gayfeather mild mottle virus	Cucumovirus	8823	8930	-0.0119821	5
peanut stunt virus	Cucumovirus	8789	8930	-0.0157895	5
tomato aspermy virus	Cucumovirus	9178	8930	0.0277716	4
Ageratum latent virus 1998	Ilarvirus	8947	8781.9	0.0187995	5
american plum line pattern virus	Ilarvirus	8151	8781.9	-0.0718414	4
apple mosaic virus	Ilarvirus	8864	8781.9	0.00934823	6
asparagus virus 2	Ilarvirus	8944	8781.9	0.0184579	6
blackberry chlorotic ringspot virus	Ilarvirus	8966	8781.9	0.020963	4
blueberry shock virus	Ilarvirus	8382	8781.9	-0.0455374	4
citrus leaf rugose virus	Ilarvirus	9000	8781.9	0.0248346	4
citrus variegation virus	Ilarvirus	8969	8781.9	0.0213046	5
elm mottle virus	Ilarvirus	8947	8781.9	0.0187995	4
Fragaria chiloensis latent virus	Ilarvirus	8820	8781.9	0.00433792	6
Humulus japonicus latent virus	Ilarvirus	8434	8781.9	-0.0396161	4
lilac leaf chlorosis virus	Ilarvirus	8700	8781.9	-0.00932654	4
parietaria mottle virus	Ilarvirus	9019	8781.9	0.0269982	6
privet ringspot virus	Ilarvirus	8791	8781.9	0.00103568	6
prune dwarf virus	Ilarvirus	8377	8781.9	-0.0461067	4
prunus necrotic ringspot virus	Ilarvirus	8200	8781.9	-0.0662618	4
spinach latent virus	Ilarvirus	9092	8781.9	0.0353107	5
strawberry necrotic shock virus	Ilarvirus	8881	8781.9	0.011284	5
tobacco streak virus	Ilarvirus	8971	8781.9	0.0215324	4
tomato necrotic streak virus	Ilarvirus	9016	8781.9	0.0266565	4
tulare apple mosaic virus	Ilarvirus	8949	8781.9	0.0190272	4
olive latent virus 2	Oleavirus	8601	8601	0	4
blackberry vein banding-associated virus	Ampelovirus	19003	16430.4	0.156577	11
grapevine leafroll-associated virus 1	Ampelovirus	18995	16430.4	0.15609	10
grapevine leafroll-associated virus 3	Ampelovirus	18244	16430.4	0.110382	10
grapevine leafroll-associated virus 4	Ampelovirus	14097	16430.4	-0.142016	8
grapevine leafroll-associated virus 13	Ampelovirus	17957	16430.4	0.0929148	8
little cherry virus 2	Ampelovirus	15313	16430.4	-0.0680067	10
pineapple mealybug wilt-associated virus 1	Ampelovirus	13332	16430.4	-0.188576	7
plum bark necrosis stem pitting-associated virus	Ampelovirus	14502	16430.4	-0.117366	6
arracacha virus 1	Closterovirus	16051	16890.8	-0.0497212	8
beet yellows virus	Closterovirus	15752	16890.8	-0.0674232	8
blackcurrant closterovirus 1	Closterovirus	17650	16890.8	0.0449455	10
carrot yellow leaf virus	Closterovirus	16644	16890.8	-0.0146134	10
citrus tristeza virus	Closterovirus	19625	16890.8	0.161873	12
grapevine leafroll-associated virus 2	Closterovirus	16814	16890.8	-0.00454882	8
mint virus 1	Closterovirus	15715	16890.8	-0.0696137	10
raspberry leaf mottle virus	Closterovirus	17809	16890.8	0.0543589	9
rehmannia virus 1	Closterovirus	15601	16890.8	-0.0763629	9
rose leaf rosette-associated virus	Closterovirus	17995	16890.8	0.0653708	12
strawberry chlorotic fleck-associated virus	Closterovirus	17358	16890.8	0.027658	9
tobacco virus 1	Closterovirus	15676	16890.8	-0.0719226	9
bean yellow disorder virus	Crinivirus	17878	16955.8	0.0543904	12
beet pseudoyellows virus	Crinivirus	16263	16955.8	-0.0408574	9
blackberry yellow vein-associated virus	Crinivirus	16096	16955.8	-0.0507066	9
cucurbit yellow stunting disorder virus	Crinivirus	17498	16955.8	0.0319791	10
diodia vein chlorosis virus	Crinivirus	16613	16955.8	-0.0202155	10
lettuce chlorosis virus	Crinivirus	17513	16955.8	0.0328638	12
lettuce infectious yellows virus	Crinivirus	15670	16955.8	-0.0758308	9
potato yellow vein virus	Crinivirus	17694	16955.8	0.0435386	9
strawberry pallidosis-associated virus	Crinivirus	16426	16955.8	-0.0312442	9
sweet potato chlorotic stunt virus	Crinivirus	18029	16955.8	0.0632959	12
tetterwort vein chlorosis virus	Crinivirus	16973	16955.8	0.00101622	10
tomato chlorosis virus	Crinivirus	17213	16955.8	0.0151707	10
tomato infectious chlorosis virus	Crinivirus	16559	16955.8	-0.0234002	10
areca palm velarivirus 1	Velarivirus	16382	16877.8	-0.029373	10
cordyline virus 1	Velarivirus	17192	16877.8	0.0186192	9
grapevine leafroll-associated virus 7	Velarivirus	16708	16877.8	-0.0100576	8
little cherry virus 1	Velarivirus	17229	16877.8	0.0208114	9
actinidia virus 1	zz1	19179	19179	0	12
blueberry virus a	zz2	18114	18114	0	10
persimmon virus b	zz3	18907	18907	0	12
Basella alba endornavirus 1	Alphaendornavirus	14299	14784.5	-0.0328384	1
bell pepper endornavirus	Alphaendornavirus	14995	14784.5	0.0142379	1
cluster bean endornavirus	Alphaendornavirus	13154	14784.5	-0.110284	1
Cucumis melo endornavirus	Alphaendornavirus	15365	14784.5	0.0392641	1
Erysiphe cichoracearum endornavirus	Alphaendornavirus	12162	14784.5	-0.177382	1
grapevine endophyte endornavirus	Alphaendornavirus	12392	14784.5	-0.161825	1
Helianthus annuus endornaviru	Alphaendornavirus	14951	14784.5	0.0112618	1
Helicobasidium mompa endornavirus 1	Alphaendornavirus	16919	14784.5	0.144374	2
Hordeum vulgare endornavirus	Alphaendornavirus	14507	14784.5	-0.0187697	1
hot pepper endornavirus	Alphaendornavirus	15006	14784.5	0.0149819	1
Lagenaria siceraria endornavirus	Alphaendornavirus	15390	14784.5	0.0409551	1
Oryza rufipogon endornavirus	Alphaendornavirus	14196	14784.5	-0.0398052	1
Oryza sativa endornavirus	Alphaendornavirus	14209	14784.5	-0.0389259	1
Persea americana endornavirus 1	Alphaendornavirus	13713	14784.5	-0.0724746	1
Phaseolus vulgaris endornavirus 1	Alphaendornavirus	14375	14784.5	-0.0276979	1
Phaseolus vulgaris endornavirus 2	Alphaendornavirus	15130	14784.5	0.0233691	1
Phaseolus vulgaris endornavirus 3	Alphaendornavirus	15499	14784.5	0.0483276	1
Phytophthora endornavirus 1	Alphaendornavirus	14124	14784.5	-0.0446752	1
Rhizoctonia cerealis endornavirus 1	Alphaendornavirus	17803	14784.5	0.204167	1
Vicia faba endornavirus	Alphaendornavirus	17942	14784.5	0.213568	1
winged bean endornavirus 1	Alphaendornavirus	14907	14784.5	0.0082857	1
yerba mate endornavirus	Alphaendornavirus	14221	14784.5	-0.0381142	2
Alternaria brassicicola endornavirus 1	Betaendornavirus	10515	10911.6	-0.0363441	1
Botrytis cinerea endornavirus 1	Betaendornavirus	11803	10911.6	0.0816957	1
Gremmeniella abietina endornavirus 1	Betaendornavirus	10598	10911.6	-0.0287375	1
Rosellinia necatrix endornavirus 1	Betaendornavirus	9870	10911.6	-0.0954557	1
Sclerotinia minor endornavirus 1	Betaendornavirus	12883	10911.6	0.180673	2
Sclerotinia sclerotiorum endornavirus 1	Betaendornavirus	10753	10911.6	-0.0145324	1
Tuber aestivum endornavirus	Betaendornavirus	9959	10911.6	-0.0872992	1
blueberry necrotic ring blotch virus	Blunervirus	14689	15161.5	-0.0311645	6
Tea plant necrotic ring blotch virus	Blunervirus	15634	15161.5	0.0311645	8
Citrus leprosis virus C	Cilevirus	14050	14062.5	-0.000888889	7
Citrus leprosis virus C2	Cilevirus	14075	14062.5	0.000888889	7
Hibiscus green spot virus 2	Higrevirus	15183	15183	0	10
privet leaf blotch-associated virus	Idaeovirus	7962	7943	0.00239204	3
raspberry bushy dwarf virus	Idaeovirus	7924	7943	-0.00239204	4
Japanese holly fern mottle virus	Pteridovirus	9505	9505	0	5
Aura virus	Alphavirus	12035	11792.1	0.0205948	3
Barmah Forest virus	Alphavirus	11704	11792.1	-0.00747471	3
bebaru virus	Alphavirus	12091	11792.1	0.0253438	3
Cabassou virus; Venezuelan equine encephalitis virus V	Alphavirus	11610	11792.1	-0.0154461	3
chikungunya virus	Alphavirus	12044	11792.1	0.021358	2
eastern equine encephalitis virus North American	Alphavirus	11907	11792.1	0.00974014	3
Eilat virus	Alphavirus	11858	11792.1	0.00558483	3
Everglades virus; Venezuelan equine encephalitis virus II	Alphavirus	11608	11792.1	-0.0156157	3
Fort Morgan virus	Alphavirus	11593	11792.1	-0.0168878	3
getah virus	Alphavirus	11806	11792.1	0.00117512	3
Highlands J virus	Alphavirus	11740	11792.1	-0.00442183	3
Madariaga virus; eastern equine encephalitis virus South American	Alphavirus	11881	11792.1	0.00753528	3
Mayaro virus	Alphavirus	11619	11792.1	-0.0146829	3
Middelburg virus	Alphavirus	11780	11792.1	-0.00102974	4
Mosso das Pedras virus; Venezuelan equine encephalitis virus IF	Alphavirus	11685	11792.1	-0.00908595	3
Mucambo virus; Venezuelan equine encephalitis virus IIIA	Alphavirus	11621	11792.1	-0.0145133	3
Ndumu virus	Alphavirus	11898	11792.1	0.00897692	4
o'nyong-nyong virus	Alphavirus	12056	11792.1	0.0223757	3
Pixuna virus; Venezuelan equine encephalitis virus IV	Alphavirus	11576	11792.1	-0.0183294	3
Rio Negro virus; Venezuelan equine encephalitis virus VI	Alphavirus	11722	11792.1	-0.00594827	3
Ross River virus	Alphavirus	11872	11792.1	0.00677206	3
salmon pancreas disease virus; sleeping disease virus	Alphavirus	12124	11792.1	0.0281422	2
Semliki Forest virus	Alphavirus	11658	11792.1	-0.0113756	2
Sindbis virus	Alphavirus	11916	11792.1	0.0105034	3
southern elephant seal virus	Alphavirus	11466	11792.1	-0.0276576	3
Tonate virus; Venezuelan equine encephalitis virus IIIB	Alphavirus	11763	11792.1	-0.00247138	3
western equine encephalitis virus; western equine encephalitis virus North American	Alphavirus	11719	11792.1	-0.00620268	3
Whataroa virus	Alphavirus	11828	11792.1	0.00304077	3
Chinese wheat mosaic virus	Furovirus	11001	10910.3	0.00831016	6
Japanese soil-borne wheat mosaic virus	Furovirus	11287	10910.3	0.0345238	7
oat golden stripe virus	Furovirus	10614	10910.3	-0.0271608	7
European wheat mosaic virus; Soil-borne rye mosaic virus	Furovirus	10998	10910.3	0.0080352	7
soil-borne wheat mosaic virus	Furovirus	10982	10910.3	0.0065687	6
Sorghum chlorotic spot virus	Furovirus	10580	10910.3	-0.0302771	7
gentian ovary ringspot virus	Goravirus	9719	9719	0	6
barley stripe mosaic virus	Hordeivirus	10566	10566	0	6
Indian peanut clump virus	Pecluvirus	10627	10647	-0.00187846	8
peanut clump virus	Pecluvirus	10667	10647	0.00187846	7
beet soil-borne virus	Pomovirus	12653	12174.8	0.0392779	10
beet virus Q	Pomovirus	11766	12174.8	-0.0335776	9
broad bean necrosis virus	Pomovirus	11199	12174.8	-0.0801492	9
Colombian potato soil-borne virus	Pomovirus	12760	12174.8	0.0480665	8
potato mop-top virus	Pomovirus	12496	12174.8	0.0263824	7
bell pepper mottle virus	Tobamovirus	6529	6612.85	-0.0126796	4
Brugmansia mild mottle virus	Tobamovirus	6533	6612.85	-0.0120747	4
cactus mild mottle virus	Tobamovirus	6598	6612.85	-0.0022454	4
Clitoria yellow mottle virus	Tobamovirus	6668	6612.85	0.00834005	4
cucumber fruit mottle mosaic virus	Tobamovirus	6722	6612.85	0.016506	4
cucumber green mottle mosaic virus	Tobamovirus	6582	6612.85	-0.00466493	4
cucumber mottle virus	Tobamovirus	6631	6612.85	0.00274489	4
Frangipani mosaic virus	Tobamovirus	6793	6612.85	0.0272426	4
Hibiscus latent Fort Pierce virus	Tobamovirus	6612	6612.85	-0.000128309	4
Hibiscus latent Singapore virus	Tobamovirus	6641	6612.85	0.00425709	4
Kyuri green mottle mosaic virus	Tobamovirus	6671	6612.85	0.00879372	4
maracuja mosaic virus	Tobamovirus	6945	6612.85	0.0502282	5
Obuda pepper virus	Tobamovirus	6650	6612.85	0.00561808	5
Odontoglossum ringspot virus	Tobamovirus	6773	6612.85	0.0242182	5
paprika mild mottle virus	Tobamovirus	6675	6612.85	0.0093986	4
passion fruit mosaic virus	Tobamovirus	6947	6612.85	0.0505306	5
pepper mild mottle virus	Tobamovirus	6504	6612.85	-0.0164602	4
Plumeria mosaic virus	Tobamovirus	6855	6612.85	0.0366183	4
rattail cactus necrosis-associated virus	Tobamovirus	6671	6612.85	0.00879372	4
Rehmannia mosaic virus	Tobamovirus	6541	6612.85	-0.010865	4
ribgrass mosaic virus	Tobamovirus	6455	6612.85	-0.02387	4
Streptocarpus flower break virus	Tobamovirus	6433	6612.85	-0.0271968	4
tobacco mild green mosaic virus	Tobamovirus	6509	6612.85	-0.015704	4
tobacco mosaic virus	Tobamovirus	6539	6612.85	-0.0111674	4
tomato brown rugose fruit virus	Tobamovirus	6564	6612.85	-0.00738691	4
tomato mosaic virus	Tobamovirus	6526	6612.85	-0.0131333	4
tomato mottle mosaic virus	Tobamovirus	6560	6612.85	-0.00799179	4
tropical soda apple mosaic virus	Tobamovirus	6524	6612.85	-0.0134357	4
turnip vein-clearing virus	Tobamovirus	6460	6612.85	-0.0231139	5
wasabi mottle virus	Tobamovirus	6439	6612.85	-0.0262895	4
yellow tailflower mild mottle virus	Tobamovirus	6556	6612.85	-0.00859667	4
youcai mosaic virus; oil-seed rape mosaic virus	Tobamovirus	6445	6612.85	-0.0253822	4
zucchini green mottle mosaic virus	Tobamovirus	6673	6612.85	0.00909616	4
pea early-browning virus	Tobravirus	10726	10173	0.0543596	9
pepper ringspot virus	Tobravirus	8873	10173	-0.127789	6
tobacco rattle virus	Tobravirus	10920	10173	0.0734297	8
Alfalfa virus S	Allexivirus	8530	8411.18	0.0141262	5
Arachis pintoi virus	Allexivirus	7820	8411.18	-0.0702852	5
blackberry virus E	Allexivirus	7879	8411.18	-0.0632708	5
garlic virus A	Allexivirus	8830	8411.18	0.049793	6
garlic virus B	Allexivirus	8518	8411.18	0.0126995	6
garlic virus C	Allexivirus	8572	8411.18	0.0191196	6
garlic virus D	Allexivirus	8610	8411.18	0.0236374	5
garlic virus E	Allexivirus	8618	8411.18	0.0245885	5
garlic virus X	Allexivirus	8268	8411.18	-0.0170228	4
shallot virus X	Allexivirus	9006	8411.18	0.0707176	6
Vanilla latent virus	Allexivirus	7872	8411.18	-0.064103	5
botrytis virus X	Botrexvirus	7114	7114	0	4
lolium latent virus	Lolavirus	7835	7835	0	3
citrus yellow vein clearing virus	Mandarivirus	7715	7721.5	-0.000841805	4
Indian citrus ringspot virus	Mandarivirus	7728	7721.5	0.000841805	3
donkey orchid symptomless virus	Platypuvirus	8034	8034	0	5
Actinidia virus X	Potexvirus	7213	6631.92	0.0876192	4
allium virus X	Potexvirus	7266	6631.92	0.0956109	3
alstroemeria virus X	Potexvirus	7162	6631.92	0.0799291	4
alternanthera mosaic virus	Potexvirus	6760	6631.92	0.0193132	3
asparagus virus 3	Potexvirus	7086	6631.92	0.0684694	3
bamboo mosaic virus	Potexvirus	6508	6631.92	-0.0186849	4
cactus virus X	Potexvirus	6755	6631.92	0.0185592	4
cassava common mosaic virus	Potexvirus	6527	6631.92	-0.01582	4
cassava virus X	Potexvirus	6159	6631.92	-0.0713092	4
clover yellow mosaic virus	Potexvirus	7174	6631.92	0.0817386	3
cymbidium mosaic virus	Potexvirus	6370	6631.92	-0.0394934	3
foxtail mosaic virus	Potexvirus	6291	6631.92	-0.0514055	3
hosta virus X	Potexvirus	6667	6631.92	0.00529007	3
hydrangea ringspot virus	Potexvirus	6330	6631.92	-0.0455248	4
lettuce virus X	Potexvirus	7363	6631.92	0.110237	5
lily virus X	Potexvirus	5951	6631.92	-0.102673	3
malva mosaic virus	Potexvirus	7006	6631.92	0.0564065	3
mint virus X	Potexvirus	6043	6631.92	-0.0888004	5
narcissus mosaic virus	Potexvirus	7109	6631.92	0.0719375	4
nerine virus X	Potexvirus	6723	6631.92	0.0137341	3
opuntia virus X	Potexvirus	6796	6631.92	0.0247415	3
papaya mosaic virus	Potexvirus	6803	6631.92	0.025797	5
pepino mosaic virus	Potexvirus	6594	6631.92	-0.0057173	4
phaius virus X	Potexvirus	5946	6631.92	-0.103427	3
Pitaya virus X	Potexvirus	6831	6631.92	0.030019	3
plantago asiatica mosaic virus	Potexvirus	6278	6631.92	-0.0533657	4
potato aucuba mosaic virus	Potexvirus	7218	6631.92	0.0883731	4
potato virus X	Potexvirus	6573	6631.92	-0.00888381	4
schlumbergera virus X	Potexvirus	6781	6631.92	0.0224797	4
strawberry mild yellow edge virus	Potexvirus	6117	6631.92	-0.0776422	3
tamus red mosaic virus	Potexvirus	6653	6631.92	0.00317907	3
tulip virus X	Potexvirus	6188	6631.92	-0.0669364	4
Vanilla virus X	Potexvirus	6451	6631.92	-0.0272797	4
white clover mosaic virus	Potexvirus	5986	6631.92	-0.0973952	4
yam virus X	Potexvirus	6302	6631.92	-0.0497468	4
zygocactus virus X	Potexvirus	6769	6631.92	0.0206702	4
Sclerotinia sclerotiorum debilitation-associated RNA virus	Sclerodarnavirus	5639	5639	0	1
aconitum latent virus	Carlavirus	8834	9520.45	-0.0721029	5
american hop latent virus	Carlavirus	8781	9520.45	-0.0776699	5
Atractylodes mottle virus	Carlavirus	9076	9520.45	-0.046684	5
blueberry scorch virus	Carlavirus	8688	9520.45	-0.0874383	5
butterbur mosaic virus	Carlavirus	8840	9520.45	-0.0714727	5
chrysanthemum virus B	Carlavirus	9035	9520.45	-0.0509905	6
coleus vein necrosis virus	Carlavirus	8910	9520.45	-0.0641201	4
cowpea mild mottle virus	Carlavirus	8300	9520.45	-0.128193	5
daphne virus S	Carlavirus	8910	9520.45	-0.0641201	6
gaillardia latent virus	Carlavirus	8859	9520.45	-0.069477	6
garlic common latent virus	Carlavirus	8820	9520.45	-0.0735734	5
helleborus net necrosis virus	Carlavirus	8726	9520.45	-0.0834469	3
hippeastrum latent virus	Carlavirus	8678	9520.45	-0.0884887	5
hop latent virus	Carlavirus	8784	9520.45	-0.0773548	6
hop mosaic virus	Carlavirus	8721	9520.45	-0.0839721	5
hydrangea chlorotic mottle virus	Carlavirus	8618	9520.45	-0.0947909	4
kalanchoë latent virus	Carlavirus	8693	9520.45	-0.0869131	4
ligustrum necrotic ringspot virus	Carlavirus	8598	9520.45	-0.0968917	4
Ligustrum virus A	Carlavirus	41396	9520.45	3.34811	64
lily symptomless virus	Carlavirus	8568	9520.45	-0.100043	4
melon yellowing-associated virus	Carlavirus	9293	9520.45	-0.0238909	6
Mirabilis jalapa mottle virus	Carlavirus	8495	9520.45	-0.10771	4
narcissus common latent virus	Carlavirus	8722	9520.45	-0.0838671	4
nerine latent virus	Carlavirus	8459	9520.45	-0.111492	6
passiflora latent virus	Carlavirus	8566	9520.45	-0.100253	4
pea streak virus	Carlavirus	8296	9520.45	-0.128613	4
phlox virus B	Carlavirus	9233	9520.45	-0.0301931	6
phlox virus S	Carlavirus	8758	9520.45	-0.0800857	6
poplar mosaic virus	Carlavirus	8917	9520.45	-0.0633848	5
potato latent virus	Carlavirus	8054	9520.45	-0.154032	5
potato virus H	Carlavirus	8588	9520.45	-0.097942	5
potato virus M	Carlavirus	8701	9520.45	-0.0860728	6
potato virus P	Carlavirus	8581	9520.45	-0.0986773	4
potato virus S	Carlavirus	8646	9520.45	-0.0918499	3
red clover vein mosaic virus	Carlavirus	8787	9520.45	-0.0770397	6
elderberry carlavirus C	Carlavirus	8806	9520.45	-0.075044	4
elderberry carlavirus D	Carlavirus	8805	9520.45	-0.075149	5
elderberry carlavirus E	Carlavirus	8731	9520.45	-0.0829217	4
shallot latent virus	Carlavirus	8534	9520.45	-0.103614	5
sweet potato C6 virus	Carlavirus	9038	9520.45	-0.0506754	4
sweet potato chlorotic fleck virus	Carlavirus	9301	9520.45	-0.0230506	4
Yam latent virus	Carlavirus	8713	9520.45	-0.0848124	4
apple stem pitting virus	Foveavirus	9599	9276	0.034821	4
apricot latent virus	Foveavirus	9497	9276	0.0238249	4
Asian prunus virus 1	Foveavirus	9611	9276	0.0361147	5
Asian prunus virus 2	Foveavirus	9572	9276	0.0319103	3
grapevine rupestris stem pitting-associated virus	Foveavirus	8942	9276	-0.0360069	4
peach chlorotic mottle virus	Foveavirus	9194	9276	-0.00884002	3
Rubus canadensis virus 1	Foveavirus	8517	9276	-0.0818241	5
african oil palm ringspot virus	Robigovirus	7956	8475	-0.0612389	4
cherry green ring mottle virus	Robigovirus	8559	8475	0.0099115	4
cherry necrotic rusty mottle virus	Robigovirus	8619	8475	0.0169912	4
cherry rusty mottle associated virus	Robigovirus	8603	8475	0.0151032	5
cherry twisted leaf associated virus	Robigovirus	8638	8475	0.019233	4
banana mild mosaic virus	zz4	7514	7514	0	5
sugarcane striate mosaic-associated virus	zz5	8336	8336	0	4
apple stem grooving virus	Capillovirus	6645	7519.25	-0.116268	1
cherry virus A	Capillovirus	7535	7519.25	0.00209462	1
currant virus A	Capillovirus	8086	7519.25	0.0753732	1
mume virus A	Capillovirus	7811	7519.25	0.0388004	1
carrot Ch virus 1	Chordovirus	8369	8314	0.00661535	4
carrot Ch virus 2	Chordovirus	8259	8314	-0.00661535	4
citrus leaf blotch virus	Citrivirus	8928	8928	0	3
diuris virus A	Divavirus	7116	7124	-0.00112296	1
diuris virus B	Divavirus	7162	7124	0.00533408	1
hardenbergia virus A	Divavirus	7094	7124	-0.00421112	2
actinidia seed borne latent virus	Prunevirus	8389	8110.33	0.0343595	3
apricot vein clearing associated virus	Prunevirus	7501	8110.33	-0.0751305	4
caucasus prunus virus	Prunevirus	8441	8110.33	0.040771	4
Ribes americanum virus A	Ravavirus	7279	7279	0	3
potato virus T	Tepovirus	6679	6836.5	-0.0230381	3
prunus virus T	Tepovirus	6994	6836.5	0.0230381	2
apple chlorotic leaf spot virus	Trichovirus	7726	7764.67	-0.00497982	2
apricot pseudo-chlorotic leaf spot virus	Trichovirus	7674	7764.67	-0.0116768	2
cherry mottle leaf virus	Trichovirus	8189	7764.67	0.0546493	3
grapevine berry inner necrosis virus	Trichovirus	7413	7764.67	-0.0452906	3
grapevine pinot gris virus	Trichovirus	7433	7764.67	-0.0427149	3
peach mosaic virus	Trichovirus	8153	7764.67	0.0500129	3
actinidia virus B	Vitivirus	7644	7625.64	0.00240814	4
Arracacha virus V	Vitivirus	7566	7625.64	-0.00782051	5
blackberry virus A	Vitivirus	7457	7625.64	-0.0221144	5
grapevine virus A	Vitivirus	7506	7625.64	-0.0156887	5
grapevine virus B	Vitivirus	7757	7625.64	0.0172266	5
grapevine virus E	Vitivirus	7722	7625.64	0.0126368	5
grapevine virus F	Vitivirus	7708	7625.64	0.0108009	6
grapevine virus G	Vitivirus	7668	7625.64	0.00555542	5
grapevine virus H	Vitivirus	7619	7625.64	-0.00087027	5
grapevine virus I	Vitivirus	7679	7625.64	0.00699793	5
grapevine virus J	Vitivirus	7556	7625.64	-0.00913188	5
watermelon virus A	Wamavirus	8556	8556	0	4
Fusarium graminearum deltaflexivirus 1	Deltaflexivirus	8447	8434.5	0.00148201	5
Sclerotinia sclerotiorum deltaflexivirus 1	Deltaflexivirus	8422	8434.5	-0.00148201	5
botrytis virus F	Mycoflexivirus	6973	6973	0	3
grapevine fleck virus	Maculavirus	7726	7726	0	4
blackberry virus S	Marafivirus	6620	6801.62	-0.0267032	2
citrus sudden death-associated virus	Marafivirus	6986	6801.62	0.0271075	1
grapevine asteroid mosaic associated virus	Marafivirus	6902	6801.62	0.0147575	1
grapevine Syrah virus 1	Marafivirus	6654	6801.62	-0.0217044	1
maize rayado fino virus	Marafivirus	6532	6801.62	-0.0396413	1
oat blue dwarf virus	Marafivirus	6653	6801.62	-0.0218514	1
olive latent virus 3	Marafivirus	7303	6801.62	0.073714	2
peach virus D	Marafivirus	6763	6801.62	-0.00567879	1
Anagyris vein yellowing virus	Tymovirus	6300	6433.65	-0.0207731	2
Andean potato latent virus	Tymovirus	6486	6433.65	0.00813737	14
Andean potato mild mosaic virus	Tymovirus	6389	6433.65	-0.00693962	13
Chayote mosaic virus	Tymovirus	6507	6433.65	0.0114015	2
Chiltepin yellow mosaic virus	Tymovirus	6672	6433.65	0.0370479	6
Dulcamara mottle virus	Tymovirus	6324	6433.65	-0.0170428	3
eggplant mosaic virus	Tymovirus	6475	6433.65	0.0064276	12
Erysimum latent virus	Tymovirus	6175	6433.65	-0.0402022	2
Kennedya yellow mosaic virus	Tymovirus	6513	6433.65	0.0123341	19
Nemesia ring necrosis virus	Tymovirus	6434	6433.65	5.48586e-05	2
okra mosaic virus	Tymovirus	6361	6433.65	-0.0112917	12
Ononis yellow mosaic virus	Tymovirus	6358	6433.65	-0.011758	2
Physalis mottle virus	Tymovirus	6822	6433.65	0.0603628	18
Plantago mottle virus	Tymovirus	6295	6433.65	-0.0215503	2
Scrophularia mottle virus	Tymovirus	6352	6433.65	-0.0126906	2
tomato blistering mosaic tymovirus	Tymovirus	6442	6433.65	0.00129832	3
turnip yellow mosaic virus	Tymovirus	6467	6433.65	0.00518414	2
Bombyx mori latent virus	zz6	6694	6694	0	3
poinsettia mosaic virus	zz7	6242	6242	0	1
Apoi virus	Flavivirus	10294	10817.7	-0.0484124	1
Aroa virus	Flavivirus	11018	10817.7	0.0185149	1
Bagaza virus	Flavivirus	11160	10817.7	0.0316415	1
Banzi virus	Flavivirus	10400	10817.7	-0.0386136	1
Bouboui virus	Flavivirus	10397	10817.7	-0.038891	1
Cacipacoré virus	Flavivirus	10591	10817.7	-0.0209574	1
dengue virus type 2	Flavivirus	10923	10817.7	0.00973301	1
dengue virus type 1	Flavivirus	10935	10817.7	0.0108423	1
Edge Hill virus	Flavivirus	10427	10817.7	-0.0361177	1
Entebbe bat virus	Flavivirus	10710	10817.7	-0.00995692	1
Gadgets Gully virus	Flavivirus	10478	10817.7	-0.0314032	1
Ilhéus virus	Flavivirus	10953	10817.7	0.0125062	1
Japanese encephalitis virus	Flavivirus	11183	10817.7	0.0337677	3
Jugra virus	Flavivirus	10391	10817.7	-0.0394456	1
Jutiapa virus	Flavivirus	10329	10817.7	-0.0451769	1
Kadam virus	Flavivirus	10430	10817.7	-0.0358404	1
Kédougou virus	Flavivirus	10943	10817.7	0.0115818	1
Kokobera virus	Flavivirus	11076	10817.7	0.0238765	1
Kyasanur Forest disease virus	Flavivirus	10600	10817.7	-0.0201254	1
Langat virus	Flavivirus	11144	10817.7	0.0301625	1
louping ill virus	Flavivirus	11076	10817.7	0.0238765	3
Meaban virus	Flavivirus	10483	10817.7	-0.030941	1
Modoc virus	Flavivirus	10795	10817.7	-0.00209944	1
Montana myotis leukoencephalitis virus	Flavivirus	10913	10817.7	0.0088086	1
Murray Valley encephalitis virus	Flavivirus	11236	10817.7	0.038667	1
Ntaya virus	Flavivirus	11140	10817.7	0.0297927	1
Omsk hemorrhagic fever virus	Flavivirus	11002	10817.7	0.0170358	1
Powassan virus	Flavivirus	11040	10817.7	0.0205486	2
Rio Bravo virus	Flavivirus	10323	10817.7	-0.0457316	1
Royal Farm virus	Flavivirus	10480	10817.7	-0.0312184	1
Saboya virus	Flavivirus	10397	10817.7	-0.038891	1
Potiskum virus	Flavivirus	10397	10817.7	-0.038891	1
St. Louis encephalitis virus	Flavivirus	11159	10817.7	0.0315491	1
Saumarez Reef virus	Flavivirus	10496	10817.7	-0.0297393	1
Sepik virus	Flavivirus	10991	10817.7	0.016019	1
Tembusu virus	Flavivirus	11247	10817.7	0.0396839	1
tick-borne encephalitis virus-European subtype	Flavivirus	11362	10817.7	0.0503146	3
Tyuleniy virus	Flavivirus	10901	10817.7	0.00769931	1
Uganda S virus	Flavivirus	10388	10817.7	-0.0397229	1
Usutu virus	Flavivirus	11265	10817.7	0.0413478	2
Wesselsbron virus	Flavivirus	11032	10817.7	0.0198091	1
West Nile virus	Flavivirus	11176	10817.7	0.0331206	1
yellow fever virus	Flavivirus	11068	10817.7	0.023137	1
Yokose virus	Flavivirus	11057	10817.7	0.0221201	1
Zika virus	Flavivirus	10991	10817.7	0.016019	2
non-primate hepacivirus	Hepacivirus	9749	9406.29	0.0364337	2
GB virus-B	Hepacivirus	9333	9406.29	-0.00779203	2
hepatitis C virus genotype 1a	Hepacivirus	9844	9406.29	0.0465333	2
hepatitis C virus genotype 3a	Hepacivirus	9643	9406.29	0.0251646	1
hepatitis C virus genotype 4a	Hepacivirus	9540	9406.29	0.0142145	1
hepatitis C virus genotype 5a	Hepacivirus	9528	9406.29	0.0129388	1
hepatitis C virus genotype 7a	Hepacivirus	9638	9406.29	0.0246331	1
rodent hepacivirus	Hepacivirus	9056	9406.29	-0.0372404	2
rodent hepacivirus	Hepacivirus	9365	9406.29	-0.00439005	2
Norway rat hepacivirus 1	Hepacivirus	9163	9406.29	-0.025865	1
Norway rat hepacivirus 2	Hepacivirus	8749	9406.29	-0.0698781	1
rodent hepacivirus	Hepacivirus	9055	9406.29	-0.0373467	2
rodent hepacivirus	Hepacivirus	9925	9406.29	0.0551446	2
bat hepacivirus	Hepacivirus	9792	9406.29	0.0410051	1
bat hepacivirus	Hepacivirus	9089	9406.29	-0.0337321	1
bat hepacivirus	Hepacivirus	9386	9406.29	-0.0021575	1
bovine hepacivirus	Hepacivirus	9052	9406.29	-0.0376656	2
GB virus-A; simian pegivirus	Pegivirus	9739	10383.7	-0.0620902	2
GB virus-D	Pegivirus	9845	10383.7	-0.0518819	1
human pegivirus genotype 2	Pegivirus	9587	10383.7	-0.0767284	1
Theiler’s disease associated virus	Pegivirus	10717	10383.7	0.0320957	1
equine pegivirus	Pegivirus	11421	10383.7	0.0998941	1
bat pegivirus F	Pegivirus	10689	10383.7	0.0293991	1
bat pegivirus G	Pegivirus	10994	10383.7	0.058772	1
human hepegivirus; human pegivirus 2	Pegivirus	9753	10383.7	-0.0607419	1
bat pegivirus I	Pegivirus	9991	10383.7	-0.0378214	2
rodent pegivirus	Pegivirus	11502	10383.7	0.107695	1
porcine pegivirus	Pegivirus	9983	10383.7	-0.0385919	1
bovine viral diarrhea virus 1	Pestivirus	12814	12622.6	0.0151604	2
bovine viral diarrhea virus 2	Pestivirus	12767	12622.6	0.0114369	1
classical swine fever virus	Pestivirus	12551	12622.6	-0.00567523	1
Border disease virus	Pestivirus	12567	12622.6	-0.00440767	1
pronghorn antelope pestivirus	Pestivirus	12510	12622.6	-0.00892336	1
porcine pestivirus	Pestivirus	12907	12622.6	0.0225281	2
giraffe pestivirus	Pestivirus	12839	12622.6	0.0171409	1
HoBi-like pestivirus	Pestivirus	12590	12622.6	-0.00258554	1
Aydin-like pestivirus	Pestivirus	12529	12622.6	-0.00741813	1
rat pestivirus	Pestivirus	13257	12622.6	0.050256	2
atypical porcine pestivirus	Pestivirus	11518	12622.6	-0.0875123	1
black beetle virus	Alphanodavirus	4678	4631.6	0.0100181	2
Boolarra virus	Alphanodavirus	4573	4631.6	-0.0126522	2
Flock House virus	Alphanodavirus	4678	4631.6	0.0100181	3
Nodamura virus	Alphanodavirus	4718	4631.6	0.0186545	2
Pariacoto virus	Alphanodavirus	4511	4631.6	-0.0260385	3
barfin flounder nervous necrosis virus	Betanodavirus	4735	4764.6	-0.00621248	3
red-spotted grouper nervous necrosis virus	Betanodavirus	4767	4764.6	0.000503715	4
striped jack nervous necrosis virus	Betanodavirus	4754	4764.6	-0.00222474	3
Solea senegalensis nervous necrosis virus	Betanodavirus	4822	4764.6	0.0120472	3
tiger puffer nervous necrosis virus	Betanodavirus	4745	4764.6	-0.00411367	3
Providence virus	Alphacarmotetravirus	6291	6291	0	2
alfalfa enamovirus 1	Enamovirus	5877	6008.5	-0.0218857	5
citrus vein enation virus	Enamovirus	6140	6008.5	0.0218857	5
apple-associated luteovirus	Luteovirus	6046	5923.2	0.020732	5
apple luteovirus 1	Luteovirus	6149	5923.2	0.0381213	5
barley yellow dwarf virus-kerII	Luteovirus	5895	5923.2	-0.00476094	5
barley yellow dwarf virus-MAV	Luteovirus	5412	5923.2	-0.0863047	4
barley yellow dwarf virus-PAS	Luteovirus	5838	5923.2	-0.0143841	6
barley yellow dwarf virus-PAV	Luteovirus	5822	5923.2	-0.0170854	5
bean leafroll virus	Luteovirus	6101	5923.2	0.0300176	4
cherry-associated luteovirus	Luteovirus	6001	5923.2	0.0131348	6
rose spring dwarf-associated virus	Luteovirus	5957	5923.2	0.00570637	6
soybean dwarf virus	Luteovirus	6011	5923.2	0.0148231	5
beet chlorosis virus	Polerovirus	5911	5959.5	-0.00813827	5
beet mild yellowing virus	Polerovirus	5861	5959.5	-0.0165282	4
beet western yellows virus	Polerovirus	5805	5959.5	-0.025925	4
carrot red leaf virus	Polerovirus	5858	5959.5	-0.0170316	4
cereal yellow dwarf virus-RPS	Polerovirus	5804	5959.5	-0.0260928	7
cereal yellow dwarf virus-RPV	Polerovirus	5866	5959.5	-0.0156892	5
chickpea chlorotic stunt virus	Polerovirus	6047	5959.5	0.0146824	5
cotton leafroll dwarf virus	Polerovirus	6009	5959.5	0.00830607	5
cucurbit aphid-borne yellows virus	Polerovirus	5816	5959.5	-0.0240792	4
maize yellow dwarf virus-RMV	Polerovirus	5753	5959.5	-0.0346506	5
melon aphid-borne yellows virus	Polerovirus	5819	5959.5	-0.0235758	4
pepper vein yellows virus 1	Polerovirus	6403	5959.5	0.074419	5
pepper vein yellows virus 5	Polerovirus	6301	5959.5	0.0573035	5
potato leafroll virus	Polerovirus	6126	5959.5	0.0279386	5
suakwa aphid-borne yellows virus	Polerovirus	6010	5959.5	0.00847387	5
sugarcane yellow leaf virus	Polerovirus	6042	5959.5	0.0138434	5
tobacco vein distorting virus	Polerovirus	6066	5959.5	0.0178706	5
turnip yellows virus	Polerovirus	5774	5959.5	-0.0311268	4
carrot mottle mimic virus	Umbravirus	4339	4311.29	0.00642831	3
carrot mottle virus	Umbravirus	4319	4311.29	0.00178932	4
Ethiopian tobacco bushy top virus	Umbravirus	4375	4311.29	0.0147785	3
groundnut rosette virus	Umbravirus	4143	4311.29	-0.0390338	3
Opium poppy mosaic virus	Umbravirus	4364	4311.29	0.012227	3
pea enation mosaic virus 2	Umbravirus	4372	4311.29	0.0140826	5
tobacco bushy top virus	Umbravirus	4267	4311.29	-0.010272	3
angelonia flower break virus	Alphacarmovirus	4079	4094.57	-0.00380294	4
calibrachoa mottle virus	Alphacarmovirus	4050	4094.57	-0.0108855	4
carnation mottle virus	Alphacarmovirus	4136	4094.57	0.0101179	4
honeysuckle ringspot virus	Alphacarmovirus	4071	4094.57	-0.00575675	4
Nootka lupine vein clearing virus	Alphacarmovirus	4297	4094.57	0.0494383	4
pelargonium flower break virus	Alphacarmovirus	4042	4094.57	-0.0128393	4
saguaro cactus virus	Alphacarmovirus	3987	4094.57	-0.0262717	4
olive latent virus 1	Alphanecrovirus	3804	3795.5	0.00223949	6
olive mild mosaic virus	Alphanecrovirus	3791	3795.5	-0.00118561	4
potato necrosis virus	Alphanecrovirus	3794	3795.5	-0.000395205	5
tobacco necrosis virus A	Alphanecrovirus	3793	3795.5	-0.000658675	4
cucumber leaf spot virus	Aureusvirus	4551	4541.4	0.00211389	4
johnsongrass chlorotic stripe mosaic virus	Aureusvirus	4559	4541.4	0.00387546	4
maize white line mosaic virus	Aureusvirus	4416	4541.4	-0.0276126	5
pothos latent virus	Aureusvirus	4570	4541.4	0.00629762	4
yam spherical virus	Aureusvirus	4611	4541.4	0.0153257	5
oat chlorotic stunt virus	Avenavirus	4230	4230	0	3
cardamine chlorotic fleck virus	Betacarmovirus	4162	4123.75	0.00927554	5
hibiscus chlorotic ringspot virus	Betacarmovirus	4032	4123.75	-0.0222492	5
Japanese iris necrotic ring virus; Japanese iris necrotic ringspot virus	Betacarmovirus	4137	4123.75	0.00321309	4
turnip crinkle virus	Betacarmovirus	4164	4123.75	0.00976053	4
beet black scorch virus	Betanecrovirus	3752	3798	-0.0121116	4
leek white stripe virus	Betanecrovirus	3770	3798	-0.0073723	5
tobacco necrosis virus D	Betanecrovirus	3872	3798	0.0194839	5
galinsoga mosaic virus	Gallantivirus	3912	3912	0	4
cowpea mottle virus	Gammacarmovirus	4138	4201.75	-0.0151722	3
melon necrotic spot virus	Gammacarmovirus	4375	4201.75	0.0412328	4
pea stem necrosis virus	Gammacarmovirus	4161	4201.75	-0.00969834	4
soybean yellow mottle mosaic virus	Gammacarmovirus	4133	4201.75	-0.0163622	4
furcraea necrotic streak virus	Macanavirus	4099	4099	0	4
maize chlorotic mottle virus	Machlomovirus	4569	4569	0	5
cocksfoot mild mosaic virus	Panicovirus	4317	4362.67	-0.0104676	3
panicum mosaic virus	Panicovirus	4440	4362.67	0.0177262	3
thin paspalum asymptomatic virus	Panicovirus	4331	4362.67	-0.00725856	3
clematis chlorotic mottle virus	Pelarspovirus	3999	4030.33	-0.00777438	4
elderberry latent virus	Pelarspovirus	4015	4030.33	-0.00380448	4
pelargonium chlorotic ring pattern virus	Pelarspovirus	4045	4030.33	0.00363907	3
pelargonium line pattern virus	Pelarspovirus	4017	4030.33	-0.00330825	4
pelargonium ringspot virus	Pelarspovirus	4000	4030.33	-0.00752626	4
Rosa rugosa leaf distortion virus	Pelarspovirus	4106	4030.33	0.0187743	4
artichoke mottled crinkle virus	Tombusvirus	4921	4873.18	0.00981252	4
carnation Italian ringspot virus	Tombusvirus	4907	4873.18	0.00693965	4
cucumber Bulgarian latent virus	Tombusvirus	4705	4873.18	-0.0345117	4
cucumber necrosis virus	Tombusvirus	4824	4873.18	-0.0100923	5
cymbidium ringspot virus	Tombusvirus	4857	4873.18	-0.00332059	5
eggplant mottled crinkle virus	Tombusvirus	4898	4873.18	0.00509281	4
grapevine Algerian latent virus	Tombusvirus	4862	4873.18	-0.00229456	4
Moroccan pepper virus	Tombusvirus	4911	4873.18	0.00776047	4
pelargonium leaf curl virus	Tombusvirus	4944	4873.18	0.0145322	5
pelargonium necrotic spot virus	Tombusvirus	4875	4873.18	0.0003731	5
tomato bushy stunt virus	Tombusvirus	4901	4873.18	0.00570842	6
maize necrotic streak virus	Zeavirus	4228	4228	0	5
trailing lespedeza virus 1	zz8	4063	4063	0	5
carnation ringspot virus	Dianthovirus	5519	5542.67	-0.00426991	4
red clover necrotic mosaic virus	Dianthovirus	5559	5542.67	0.00294684	4
sweet clover necrotic mosaic virus	Dianthovirus	5550	5542.67	0.00132307	5
Escherichia phage FI	Allolevivirus	4381	4357.5	0.005393	4
Escherichia phage Qbeta	Allolevivirus	4334	4357.5	-0.005393	5
Escherichia phage BZ13	Levivirus	3571	3611	-0.0110773	3
Escherichia phage MS2	Levivirus	3651	3611	0.0110773	3
Saccharomyces 20S RNA narnavirus	Narnavirus	2614	2805.5	-0.0682588	1
Saccharomyces 23S RNA narnavirus	Narnavirus	2997	2805.5	0.0682588	1
Cryphonectria mitovirus 1	Mitovirus	2841	2650	0.0720755	4
ophiostoma mitovirus 4	Mitovirus	2691	2650	0.0154717	1
ophiostoma mitovirus 5	Mitovirus	2564	2650	-0.0324528	1
ophiostoma mitovirus 6	Mitovirus	2444	2650	-0.0777358	1
ophiostoma mitovirus 3a	Mitovirus	2710	2650	0.0226415	4
Botrytis ourmia-like virus	Botoulivirus	3045	3045	0	1
Magnaporthe oryzae ourmia-like virus 1	Magoulivirus	2492	2492	0	1
cassava virus C	Ourmiavirus	4996	4982	0.00281012	3
Epirus cherry virus	Ourmiavirus	4928	4982	-0.010839	4
Ourmia melon virus	Ourmiavirus	5022	4982	0.0080289	4
Běihǎi sesarmid crab virus 4	Yingvirus	7699	8045.88	-0.0431122	3
Wēnzhōu qínvirus-like virus 2	Yingvirus	8380	8045.88	0.0415275	2
Húběi qínvirus-like virus 1	Yingvirus	7677	8045.88	-0.0458465	3
Sānxiá qínvirus-like virus 1	Yingvirus	8565	8045.88	0.0645206	5
Shāhé qínvirus-like virus 1	Yingvirus	8135	8045.88	0.0110771	2
Wēnzhōu qínvirus-like virus 1	Yingvirus	8140	8045.88	0.0116985	2
Wǔhàn insect virus 15	Yingvirus	7796	8045.88	-0.0310563	2
Xīnzhōu nematode virus 3	Yingvirus	7975	8045.88	-0.00880886	3
blueberry mosaic associated virus	Ophiovirus	11865	12319	-0.0368536	4
citrus psorosis virus	Ophiovirus	11614	12319	-0.0572287	4
lettuce ring necrosis virus	Ophiovirus	12865	12319	0.0443218	5
Mirafiori lettuce big-vein virus	Ophiovirus	12932	12319	0.0497605	6
Tǎchéng tick virus 4	Mivirus	11036	11592.5	-0.048002	4
Běihǎi barnacle virus 9	Mivirus	11369	11592.5	-0.0192765	3
Húběi coleoptera virus 3	Mivirus	14092	11592.5	0.215618	4
Bólè tick virus 3	Mivirus	11405	11592.5	-0.016171	5
Wēnlǐng crustacean virus 14	Mivirus	11738	11592.5	0.0125546	6
Chāngpíng tick virus 2	Mivirus	11100	11592.5	-0.0424812	3
Wēnzhōu crab virus 3	Mivirus	13196	11592.5	0.138326	6
Wǔchāng cockroach virus 3	Mivirus	12278	11592.5	0.0591366	5
Wēnlǐng crustacean virus 13	Mivirus	11220	11592.5	-0.0321296	4
Chāngpíng tick virus 3	Mivirus	9731	11592.5	-0.160575	3
Běihǎi hermit crab virus 3	Mivirus	13365	11592.5	0.152904	5
Wǔhàn louse fly virus 7	Mivirus	9447	11592.5	-0.185074	4
Húběi chǔvirus-like virus 1	Mivirus	11218	11592.5	-0.0323022	3
Húběi chǔvirus-like virus 3	Mivirus	11598	11592.5	0.000477764	5
Imjin River virus 1	Mivirus	12123	11592.5	0.0457658	5
lone star tick chǔvirus 1	Mivirus	11393	11592.5	-0.0172061	5
Wǔhàn louse fly virus 6	Mivirus	9362	11592.5	-0.192406	3
Wǔhàn mosquito virus 8	Mivirus	12243	11592.5	0.0561174	4
Húběi myriapoda virus 8	Mivirus	13890	11592.5	0.198192	4
Húběi odonate virus 11	Mivirus	11664	11592.5	0.00617112	6
Sānxiá atyid shrimp virus 4	Mivirus	11588	11592.5	-0.000384865	3
Shāyáng fly virus 1	Mivirus	14062	11592.5	0.21303	5
Suffolk virus	Mivirus	11007	11592.5	-0.0505036	4
Wēnlǐng crustacean virus 15	Mivirus	11435	11592.5	-0.0135831	7
Wǔhàn tick virus 2	Mivirus	11621	11592.5	0.00246181	4
Xīnzhōu nematode virus 5	Mivirus	8223	11592.5	-0.29066	2
Běihǎi barnacle virus 8	Hexartovirus	12752	12752	0	7
Běihǎi rhabdo-like virus 1	Peropuvirus	10862	11905	-0.0876102	3
Pteromalus puparum negative-strand RNA virus 1	Peropuvirus	12483	11905	0.048551	5
Běihǎi rhabdo-like virus 2	Peropuvirus	12370	11905	0.0390592	4
jungle carpet python virus	Carbovirus	8988	8992.5	-0.000500417	6
southwest carpet python virus	Carbovirus	8997	8992.5	0.000500417	6
Loveridge's garter snake virus 1	Orthobornavirus	9088	9119.86	-0.00349316	5
Borna disease virus 1	Orthobornavirus	9093	9119.86	-0.00294491	5
variegated squirrel bornavirus 1	Orthobornavirus	8988	9119.86	-0.0144582	6
canary bornavirus 1	Orthobornavirus	9109	9119.86	-0.00119049	5
parrot bornavirus 1	Orthobornavirus	9203	9119.86	0.00911668	5
parrot bornavirus 5	Orthobornavirus	9166	9119.86	0.0050596	6
aquatic bird bornavirus 1	Orthobornavirus	9192	9119.86	0.00791052	4
Lloviu virus	Cuevavirus	19310	19310	0	13
Bombali virus	Ebolavirus	19437	19314.7	0.0063337	11
Bundibugyo virus	Ebolavirus	19264	19314.7	-0.00262322	11
Reston virus	Ebolavirus	19285	19314.7	-0.00153597	8
Sudan virus	Ebolavirus	19247	19314.7	-0.00350338	10
Taï Forest virus	Ebolavirus	19319	19314.7	0.000224355	9
Ebola virus	Ebolavirus	19336	19314.7	0.00110451	8
Marburg virus	Marburgvirus	19498	19498.5	-2.5643e-05	7
Ravn virus	Marburgvirus	19499	19498.5	2.5643e-05	7
Sānxiá water strider virus 4	Arlivirus	13274	12067.3	0.0999945	6
Húběi rhabdo-like virus 3	Arlivirus	12708	12067.3	0.053091	6
Lĭshì spider virus 2	Arlivirus	10198	12067.3	-0.154909	3
Húběi odonate virus 10	Arlivirus	14873	12067.3	0.232501	6
Tǎchéng tick virus 6	Arlivirus	11087	12067.3	-0.0812386	7
Wǔchāng romanomermis nematode virus 2	Arlivirus	10264	12067.3	-0.149439	5
Húběi rhabdo-like virus 4	Hubramonavirus	10312	10312	0	5
Sclerotinia sclerotiorum negative-stranded RNA virus 4	Sclerotimonavirus	10000	10121.5	-0.0120041	5
Sclerotinia sclerotiorum negative-stranded RNA virus 1	Sclerotimonavirus	10243	10121.5	0.0120041	6
Běihǎi rhabdo-like virus 4	Berhavirus	11025	10373.5	0.0628043	6
Běihǎi rhabdo-like virus 5	Berhavirus	9722	10373.5	-0.0628043	6
Běihǎi rhabdo-like virus 6	Crustavirus	9983	9188	0.0865259	7
Wēnlǐng crustacean virus 12	Crustavirus	7712	9188	-0.160644	4
Wēnzhōu crab virus 1	Crustavirus	9869	9188	0.0741184	5
Midway virus	Nyavirus	11964	11956.7	0.000613326	7
Nyamanini virus	Nyavirus	11845	11956.7	-0.00933928	6
Sierra Nevada virus	Nyavirus	12061	11956.7	0.00872595	6
Soybean cyst nematode virus 1	Socyvirus	11689	11689	0	5
Wēnzhōu tapeworm virus 1	Tapwovirus	11132	11132	0	7
avian paramyxovirus 2	Metaavulavirus	15214	16164.2	-0.0587842	6
avian paramyxovirus 5	Metaavulavirus	17593	16164.2	0.0883929	7
avian paramyxovirus 6	Metaavulavirus	16559	16164.2	0.0244243	7
avian paramyxovirus 7	Metaavulavirus	15789	16164.2	-0.0232118	6
avian paramyxovirus 8	Metaavulavirus	15645	16164.2	-0.0321204	7
avian paramyxovirus 10	Metaavulavirus	15762	16164.2	-0.0248821	8
avian paramyxovirus 11	Metaavulavirus	17755	16164.2	0.098415	8
avian paramyxovirus 14	Metaavulavirus	15759	16164.2	-0.0250677	6
avian paramyxovirus 15	Metaavulavirus	15288	16164.2	-0.0542062	6
avian paramyxovirus 20	Metaavulavirus	16278	16164.2	0.00704025	6
avian paramyxovirus 9	Orthoavulavirus	15741	15571	0.0109177	8
avian paramyxovirus 12	Orthoavulavirus	15618	15571	0.00301843	7
avian paramyxovirus 13	Orthoavulavirus	16461	15571	0.0571575	6
avian paramyxovirus 16	Orthoavulavirus	15489	15571	-0.0052662	8
Antarctic penguin virus A	Orthoavulavirus	15197	15571	-0.024019	6
Antarctic penguin virus B	Orthoavulavirus	15202	15571	-0.0236979	6
Antarctic penguin virus C	Orthoavulavirus	15289	15571	-0.0181106	7
avian paramyxovirus 3	Paraavulavirus	16494	16494	0	6
Atlantic salmon paramyxovirus	Aquaparamyxovirus	17297	17297	0	6
fer-de-lance virus	Ferlavirus	15648	15648	0	8
Cedar virus	Henipavirus	18478	18633.6	-0.00835051	6
Ghana virus	Henipavirus	18869	18633.6	0.0126331	7
Hendra virus	Henipavirus	18539	18633.6	-0.00507685	7
Mòjiāng virus	Henipavirus	18732	18633.6	0.00528078	7
Nipah virus	Henipavirus	18550	18633.6	-0.00448652	8
Beilong virus	Jeilongvirus	19532	18819.4	0.0378652	9
J-virus	Jeilongvirus	19264	18819.4	0.0236246	8
Mount Mabu Lophuromys virus 1	Jeilongvirus	18275	18819.4	-0.0289276	7
Mount Mabu Lophuromys virus 2	Jeilongvirus	17544	18819.4	-0.0677705	7
Tailam virus	Jeilongvirus	19482	18819.4	0.0352083	11
canine distemper virus	Morbillivirus	15969	16125.9	-0.00972706	10
dolphin morbillivirus	Morbillivirus	15980	16125.9	-0.00904492	7
feline morbillivirus	Morbillivirus	16344	16125.9	0.0135275	6
measles virus	Morbillivirus	16167	16125.9	0.00255136	8
phocine distemper virus	Morbillivirus	16007	16125.9	-0.00737059	9
rinderpest virus	Morbillivirus	16175	16125.9	0.00304746	9
peste des petits ruminants virus	Morbillivirus	16239	16125.9	0.00701624	7
Mossman virus	Narmovirus	16933	16894.7	0.00226896	7
Nariva virus	Narmovirus	15539	16894.7	-0.0802423	6
Tupaia paramyxovirus	Narmovirus	18212	16894.7	0.0779733	6
bovine parainfluenza virus 3	Respirovirus	15737	15806.5	-0.00439693	6
caprine parainfluenza virus 3	Respirovirus	15917	15806.5	0.00699079	7
human parainfluenza virus 1	Respirovirus	15882	15806.5	0.00477652	6
porcine parainfluenza virus 1	Respirovirus	15690	15806.5	-0.00737039	6
Salem virus	Salemvirus	16980	16980	0	10
human parainfluenza virus 2	Orthorubulavirus	15921	15912.1	0.000556628	7
human parainfluenza virus 4	Orthorubulavirus	17381	15912.1	0.0923105	7
parainfluenza virus 5	Orthorubulavirus	15517	15912.1	-0.0248328	8
Mapuera virus	Orthorubulavirus	15753	15912.1	-0.0100013	9
mumps virus	Orthorubulavirus	15647	15912.1	-0.0166629	9
La Piedad Michoacán Mexico virus; porcine rubulavirus	Orthorubulavirus	15448	15912.1	-0.0291691	8
simian virus 41	Orthorubulavirus	15718	15912.1	-0.0122009	8
Achimota virus 1	Pararubulavirus	15896	15800.7	0.0060335	7
Achimota virus 2	Pararubulavirus	15774	15800.7	-0.00168769	8
Menangle virus	Pararubulavirus	15823	15800.7	0.00141344	7
Sosuga virus	Pararubulavirus	15759	15800.7	-0.00263702	8
Teviot virus	Pararubulavirus	15808	15800.7	0.000464115	9
Tioman virus	Pararubulavirus	15788	15800.7	-0.000801654	6
Tuhoko virus 1	Pararubulavirus	16161	15800.7	0.0228049	7
Tuhoko virus 2	Pararubulavirus	15699	15800.7	-0.00643433	7
Tuhoko virus 3	Pararubulavirus	15498	15800.7	-0.0191553	7
avian metapneumovirus	Metapneumovirus	13627	13617	0.000734376	8
human metapneumovirus	Metapneumovirus	13607	13617	-0.000734376	9
bovine orthopneumovirus; bovine respiratory syncytial virus	Orthopneumovirus	15433	15405	0.00181759	11
bovine orthopneumovirus; bovine respiratory syncytial virus	Orthopneumovirus	15423	15405	0.00116845	11
human orthopneumovirus; human respiratory syncytial virus	Orthopneumovirus	15502	15405	0.00629666	11
human orthopneumovirus; human respiratory syncytial virus	Orthopneumovirus	15508	15405	0.00668614	11
murine orthopneumovirus; murine pneumonia virus	Orthopneumovirus	15159	15405	-0.0159688	11
Arboretum virus	Almendravirus	11709	11481.6	0.0198056	6
Balsa virus	Almendravirus	11520	11481.6	0.00334448	6
Coot Bay virus	Almendravirus	11100	11481.6	-0.0332358	7
Puerto Almendras virus	Almendravirus	12114	11481.6	0.0550794	6
Rio Chico virus	Almendravirus	10965	11481.6	-0.0449937	5
Xingshan nematode virus 4	Alphanemrhavirus	12117	12111	0.000495417	7
Xinzhou nematode virus 4	Alphanemrhavirus	12105	12111	-0.000495417	6
eggplant mottled dwarf virus	Alphanucleorhabdovirus	13367	13010.2	0.0274273	7
maize Iranian mosaic virus	Alphanucleorhabdovirus	12674	13010.2	-0.0258388	6
maize mosaic virus	Alphanucleorhabdovirus	12357	13010.2	-0.0502043	7
potato yellow dwarf virus	Alphanucleorhabdovirus	13116	13010.2	0.00813466	8
rice yellow stunt virus	Alphanucleorhabdovirus	14298	13010.2	0.0989867	7
taro vein chlorosis virus	Alphanucleorhabdovirus	12249	13010.2	-0.0585055	6
Santa Barbara virus	Arurhavirus	12403	12445	-0.00337485	7
Xiburema virus	Arurhavirus	12487	12445	0.00337485	7
datura yellow vein virus	Betanucleorhabdovirus	13433	13702	-0.0196322	6
sonchus yellow net virus	Betanucleorhabdovirus	13971	13702	0.0196322	6
Caligus rogercresseyi rhabdovirus	Caligrhavirus	11846	11846	0	6
Curionopolis virus	Curiovirus	13526	13443.8	0.00611808	8
Iriri virus	Curiovirus	13417	13443.8	-0.00198977	10
Itacaiunas virus	Curiovirus	12879	13443.8	-0.0420084	6
Rochambeau virus	Curiovirus	13953	13443.8	0.0378801	10
alfalfa dwarf virus	Cytorhabdovirus	14770	13491.7	0.0947498	8
barley yellow striate mosaic virus	Cytorhabdovirus	12967	13491.7	-0.0388882	8
colocasia bobone disease-associated virus	Cytorhabdovirus	12451	13491.7	-0.077134	6
lettuce necrotic yellows virus	Cytorhabdovirus	13052	13491.7	-0.032588	6
lettuce yellow mottle virus	Cytorhabdovirus	13170	13491.7	-0.0238419	6
northern cereal mosaic virus	Cytorhabdovirus	13471	13491.7	-0.00153181	9
persimmon virus A	Cytorhabdovirus	13738	13491.7	0.0182582	8
rice stripe mosaic virus	Cytorhabdovirus	13027	13491.7	-0.034441	7
tomato yellow mottle-associated virus	Cytorhabdovirus	13650	13491.7	0.0117356	7
Wuhan insect virus 4	Cytorhabdovirus	13894	13491.7	0.0298209	8
Wuhan insect virus 5	Cytorhabdovirus	13115	13491.7	-0.0279185	6
Wuhan insect virus 6	Cytorhabdovirus	14595	13491.7	0.0817789	8
Clerodendrum chlorotic spot virus	Dichorhavirus	12997	12862.3	0.0104698	7
coffee ringspot virus	Dichorhavirus	12840	12862.3	-0.00173634	7
orchid fleck virus	Dichorhavirus	12750	12862.3	-0.00873351	6
Adelaide River virus	Ephemerovirus	14902	15423.4	-0.0338042	9
Berrimah virus	Ephemerovirus	15299	15423.4	-0.00806406	11
bovine ephemeral fever virus	Ephemerovirus	15173	15423.4	-0.0162335	11
Kimberley virus	Ephemerovirus	15724	15423.4	0.0194915	11
Koolpinyah virus	Ephemerovirus	16427	15423.4	0.0650717	10
kotonkan virus	Ephemerovirus	16140	15423.4	0.0464636	11
Obodhiang virus	Ephemerovirus	14975	15423.4	-0.0290711	9
Yata virus	Ephemerovirus	14747	15423.4	-0.0438539	10
maize fine streak virus	Gammanucleorhabdovirus	14034	14034	0	7
Flanders virus	Hapavirus	13387	13863.4	-0.0343639	9
Gray Lodge virus	Hapavirus	12745	13863.4	-0.0806729	9
Hart Park virus	Hapavirus	13455	13863.4	-0.0294589	9
Joinjakaka virus	Hapavirus	13507	13863.4	-0.025708	9
Kamese virus	Hapavirus	13558	13863.4	-0.0220292	8
La Joya virus	Hapavirus	16131	13863.4	0.163567	12
Landjia virus	Hapavirus	14053	13863.4	0.0136763	10
Manitoba virus	Hapavirus	14143	13863.4	0.0201682	10
Marco virus	Hapavirus	13621	13863.4	-0.0174849	7
Mosqueiro virus	Hapavirus	13306	13863.4	-0.0402066	9
Mossuril virus	Hapavirus	13456	13863.4	-0.0293867	9
Ngaingan virus	Hapavirus	16036	13863.4	0.156715	13
Ord River virus	Hapavirus	13563	13863.4	-0.0216686	11
Parry Creek virus	Hapavirus	13559	13863.4	-0.0219571	9
Wongabel virus	Hapavirus	13431	13863.4	-0.03119	10
Barur virus	Ledantevirus	11123	11417.7	-0.0258097	5
Fikirini rhabdovirus	Ledantevirus	11370	11417.7	-0.00417663	5
Fukuoka virus	Ledantevirus	11157	11417.7	-0.0228319	5
Kanyawara virus	Ledantevirus	11131	11417.7	-0.0251091	5
Kern Canyon virus	Ledantevirus	11835	11417.7	0.0365497	8
Keuraliba virus	Ledantevirus	11761	11417.7	0.0300685	6
Kolente virus	Ledantevirus	11344	11417.7	-0.0064538	5
Kumasi rhabdovirus	Ledantevirus	11282	11417.7	-0.011884	6
Le Dantec virus	Ledantevirus	11754	11417.7	0.0294554	6
Mount Elgon bat virus	Ledantevirus	11222	11417.7	-0.017139	6
Nishimuro virus	Ledantevirus	11118	11417.7	-0.0262477	5
Nkolbisson virus	Ledantevirus	11244	11417.7	-0.0152121	5
Oita virus	Ledantevirus	11631	11417.7	0.0186826	6
Vaprio virus	Ledantevirus	12082	11417.7	0.0581828	6
Wuhan louse fly virus 5	Ledantevirus	11448	11417.7	0.00265487	5
Yongjia tick virus 2	Ledantevirus	11181	11417.7	-0.0207299	5
Aravan virus	Lyssavirus	12133	12187.4	-0.00446158	5
Australian bat lyssavirus	Lyssavirus	12048	12187.4	-0.011436	5
Bokeloh bat lyssavirus	Lyssavirus	12138	12187.4	-0.00405132	5
Duvenhage virus	Lyssavirus	12211	12187.4	0.00193848	5
European bat lyssavirus 1	Lyssavirus	12194	12187.4	0.000543595	5
European bat lyssavirus 2	Lyssavirus	12173	12187.4	-0.0011795	5
Gannoruwa bat lyssavirus	Lyssavirus	12161	12187.4	-0.00216412	6
Ikoma lyssavirus	Lyssavirus	12121	12187.4	-0.00544621	5
Irkut virus	Lyssavirus	12195	12187.4	0.000625647	6
Khujand virus	Lyssavirus	12124	12187.4	-0.00520005	5
Lagos bat virus	Lyssavirus	12251	12187.4	0.00522057	5
Lleida bat lyssavirus	Lyssavirus	12170	12187.4	-0.00142566	5
Mokola virus	Lyssavirus	12155	12187.4	-0.00265644	5
rabies virus	Lyssavirus	12147	12187.4	-0.00331285	5
Shimoni bat virus	Lyssavirus	12267	12187.4	0.0065334	5
West Caucasian bat virus	Lyssavirus	12510	12187.4	0.0264721	5
Moussa virus	Mousrhavirus	11747	11747	0	5
hirame rhabdovirus	Novirhabdovirus	11242	11440	-0.0173077	6
viral hemorrhagic septicemia virus	Novirhabdovirus	11389	11440	-0.00445804	6
infectious hematopoietic necrosis virus	Novirhabdovirus	11362	11440	-0.00681818	6
snakehead rhabdovirus	Novirhabdovirus	11767	11440	0.0285839	7
Culex rhabdo-like virus	Ohlsrhavirus	11742	11757.7	-0.00133246	5
riverside virus	Ohlsrhavirus	11950	11757.7	0.0163581	5
Tongilchon virus 1	Ohlsrhavirus	11581	11757.7	-0.0150257	5
eel virus European X	Perhabdovirus	12054	11941.5	0.00942093	5
perch rhabdovirus	Perhabdovirus	11829	11941.5	-0.00942093	5
Long Island tick rhabdovirus	Sawgrhavirus	11407	11407	0	6
Drosophila affinis sigmavirus	Sigmavirus	14824	13335.8	0.111594	6
Drosophila ananassae sigmavirus	Sigmavirus	13184	13335.8	-0.0113829	6
Drosophila immigrans sigmavirus	Sigmavirus	12868	13335.8	-0.0350785	6
Drosophila melanogaster sigmavirus	Sigmavirus	12879	13335.8	-0.0342537	6
Drosophila obscura sigmavirus	Sigmavirus	12924	13335.8	-0.0308793	6
spring viremia of carp virus	Sprivivirus	11238	11291	-0.004694	5
pike fry rhabdovirus	Sprivivirus	11319	11291	0.00247985	5
grass carp rhabdovirus	Sprivivirus	11313	11291	0.00194845	5
tench rhabdovirus	Sprivivirus	11294	11291	0.000265698	5
Almpiwar virus	Sripuvirus	11378	11574.8	-0.0170025	5
Chaco virus	Sripuvirus	11740	11574.8	0.0142724	7
Niakha virus	Sripuvirus	11348	11574.8	-0.0195943	6
Sena Madureira virus	Sripuvirus	11753	11574.8	0.0153955	6
Sripur virus	Sripuvirus	11655	11574.8	0.00692885	7
Oak Vale virus	Sunrhavirus	11445	11387	0.00509353	5
Sunguru virus	Sunrhavirus	11273	11387	-0.0100114	6
Walkabout Creek virus	Sunrhavirus	11443	11387	0.00491789	6
Beatrice Hill virus	Tibrovirus	13554	13395.2	0.011855	8
Coastal Plains virus	Tibrovirus	13457	13395.2	0.00461359	9
Ekpoma virus 2	Tibrovirus	12915	13395.2	-0.0358487	8
Sweetwater Branch virus	Tibrovirus	13500	13395.2	0.0078237	8
Tibrogargan virus	Tibrovirus	13550	13395.2	0.0115564	8
Durham virus	Tupavirus	11446	11639.3	-0.0166103	6
Klamath virus	Tupavirus	11824	11639.3	0.0158657	5
Tupaia rhabdovirus	Tupavirus	11648	11639.3	0.000744602	5
lettuce big vein-associated virus	Varicosavirus	13209	13209	0	6
vesicular stomatitis Alagoas virus	Vesiculovirus	11305	11331.7	-0.00235512	7
American bat vesiculovirus	Vesiculovirus	10931	11331.7	-0.0353599	5
Carajas virus	Vesiculovirus	11411	11331.7	0.00699918	5
Chandipura virus	Vesiculovirus	11344	11331.7	0.00108655	7
Cocal virus	Vesiculovirus	11214	11331.7	-0.0103857	6
vesicular stomatitis Indiana virus	Vesiculovirus	11401	11331.7	0.0061167	5
Isfahan virus	Vesiculovirus	11330	11331.7	-0.000148919	5
Jurona virus	Vesiculovirus	11395	11331.7	0.00558721	5
Malpais Spring virus	Vesiculovirus	11245	11331.7	-0.00765001	6
Maraba virus	Vesiculovirus	11351	11331.7	0.00170429	6
Morreton virus	Vesiculovirus	11458	11331.7	0.0111468	5
vesicular stomatitis New Jersey virus	Vesiculovirus	11369	11331.7	0.00329276	6
Perinet virus	Vesiculovirus	11307	11331.7	-0.00217863	6
Piry virus	Vesiculovirus	11491	11331.7	0.014059	5
Radi virus	Vesiculovirus	11340	11331.7	0.000733562	5
Yug Bogdanovac virus	Vesiculovirus	11415	11331.7	0.00735217	6
Zahedan rhabdovirus	Zarhavirus	11464	11464	0	5
Sunshine Coast virus	Sunshinevirus	17479	17479	0	8
Húběi diptera virus 11	Anphevirus	12869	12202.2	0.0546459	5
Drosophila unispina virus 1	Anphevirus	13888	12202.2	0.138155	6
Húběi rhabdo-like virus 7	Anphevirus	9906	12202.2	-0.188179	5
Húběi orthoptera virus 5	Anphevirus	11239	12202.2	-0.0789366	4
Xīnchéng mosquito virus	Anphevirus	13109	12202.2	0.0743145	6
Běihǎi sesarmid crab virus 3	Yuyuevirus	8507	8301.5	0.0247546	4
Shāhé yuèvirus-like virus 1	Yuyuevirus	8096	8301.5	-0.0247546	2
Wēnlǐngfrogfish arenavirus 2	Antennavirus	11423	11876	-0.0381442	4
Wēnlǐng frogfish arenavirus 1	Antennavirus	12329	11876	0.0381442	4
Haartman Institute snake virus 1	Hartmanivirus	9628	9628	0	3
Allpahuayo virus	Mammarenavirus	10665	10804.6	-0.0129175	3
Junín virus	Mammarenavirus	10782	10804.6	-0.00208871	5
Bear Canyon virus	Mammarenavirus	10713	10804.6	-0.00847489	3
Sabiá virus	Mammarenavirus	10746	10804.6	-0.00542063	3
Pichindé virus	Mammarenavirus	10695	10804.6	-0.0101409	3
Chapare virus	Mammarenavirus	10728	10804.6	-0.00708659	3
Cupixi virus	Mammarenavirus	10700	10804.6	-0.00967809	3
Flexal virus	Mammarenavirus	10710	10804.6	-0.00875255	3
Gairo virus	Mammarenavirus	10909	10804.6	0.00966558	4
Guanarito virus	Mammarenavirus	10688	10804.6	-0.0107887	3
Ippy virus	Mammarenavirus	10944	10804.6	0.012905	3
Lassa virus	Mammarenavirus	10944	10804.6	0.012905	4
Latino virus	Mammarenavirus	10913	10804.6	0.0100358	4
Loei River virus	Mammarenavirus	10919	10804.6	0.0105911	4
Lujo virus	Mammarenavirus	10605	10804.6	-0.0184707	4
Luna virus	Mammarenavirus	10864	10804.6	0.00550068	4
Lunk virus	Mammarenavirus	10882	10804.6	0.00716664	5
lymphocytic choriomeningitis virus	Mammarenavirus	10357	10804.6	-0.0414239	3
Machupo virus	Mammarenavirus	10898	10804.6	0.00864749	6
Mariental virus	Mammarenavirus	10551	10804.6	-0.0234686	3
Merino Walk virus	Mammarenavirus	10854	10804.6	0.00457514	3
mobala virus	Mammarenavirus	10971	10804.6	0.0154039	4
Mopeia virus	Mammarenavirus	10975	10804.6	0.0157741	3
Morogoro virus	Mammarenavirus	10854	10804.6	0.00457514	4
Okahandja virus	Mammarenavirus	10908	10804.6	0.00957303	4
Oliveros virus	Mammarenavirus	10989	10804.6	0.0170699	4
Paraná virus	Mammarenavirus	10763	10804.6	-0.00384722	3
Pirital virus	Mammarenavirus	10745	10804.6	-0.00551318	3
Aporé virus	Mammarenavirus	10934	10804.6	0.0119794	3
Ryukyu virus	Mammarenavirus	10809	10804.6	0.000410237	3
Amaparí virus	Mammarenavirus	10650	10804.6	-0.0143058	3
Solwezi virus	Mammarenavirus	10869	10804.6	0.00596344	6
souris virus	Mammarenavirus	10975	10804.6	0.0157741	4
Tacaribe virus	Mammarenavirus	10802	10804.6	-0.000237637	3
Tamiami virus	Mammarenavirus	10948	10804.6	0.0132752	3
Wēnzhōu virus	Mammarenavirus	10778	10804.6	-0.00245892	4
Whitewater Arroyo virus	Mammarenavirus	10732	10804.6	-0.00671638	3
CAS virus	Reptarenavirus	10429	10603.8	-0.0164877	4
University of Giessen virus 1	Reptarenavirus	10567	10603.8	-0.00347359	4
Golden Gate virus	Reptarenavirus	10671	10603.8	0.00633419	3
tavallinen suomalainen mies virus 2	Reptarenavirus	10730	10603.8	0.0118982	6
ROUT virus	Reptarenavirus	10573	10603.8	-0.00290775	5
University of Helsinki virus 1	Reptarenavirus	10653	10603.8	0.00463669	3
Wēnlǐng crustacean virus 9	Lincruvirus	11220	11220	0	4
Actinidia chlorotic ringspot-associated virus	Emaravirus	14991	16264.1	-0.0782781	5
European mountain ash ringspot-associated virus	Emaravirus	12800	16264.1	-0.212992	5
fig mosaic virus	Emaravirus	15955	16264.1	-0.0190066	6
High Plains wheat mosaic virus	Emaravirus	19569	16264.1	0.2032	10
pigeonpea sterility mosaic virus 1	Emaravirus	14836	16264.1	-0.0878083	5
pigeonpea sterility mosaic virus 2	Emaravirus	15862	16264.1	-0.0247247	7
raspberry leaf blotch virus	Emaravirus	18303	16264.1	0.12536	8
rose rosette virus	Emaravirus	17797	16264.1	0.0942488	8
Láibīn virus	Mobatvirus	12756	12561.7	0.0154703	4
Nova virus	Mobatvirus	12374	12561.7	-0.0149396	3
Quezon virus	Mobatvirus	12555	12561.7	-0.000530715	3
Andes virus	Orthohantavirus	12439	12179.4	0.0213177	3
Asikkala virus	Orthohantavirus	6971	12179.4	-0.427638	3
Bayou virus	Orthohantavirus	12563	12179.4	0.0314989	3
Bowé virus	Orthohantavirus	12279	12179.4	0.00818075	3
Bruges virus	Orthohantavirus	12511	12179.4	0.0272294	3
Caño Delgadito virus	Orthohantavirus	12671	12179.4	0.0403663	3
Cao Bang virus	Orthohantavirus	12422	12179.4	0.0199219	3
Dobrava-Belgrade virus	Orthohantavirus	12353	12179.4	0.0142566	3
Fugong virus	Orthohantavirus	12432	12179.4	0.020743	4
Hantaan virus	Orthohantavirus	12161	12179.4	-0.00150777	3
Jeju virus	Orthohantavirus	12329	12179.4	0.0122861	3
Kenkeme virus	Orthohantavirus	12161	12179.4	-0.00150777	3
Khabarovsk virus	Orthohantavirus	12578	12179.4	0.0327305	4
Luxi virus	Orthohantavirus	12736	12179.4	0.0457032	3
Maporal virus	Orthohantavirus	12510	12179.4	0.0271473	3
Montano virus	Orthohantavirus	12629	12179.4	0.0369179	5
Prospect Hill virus	Orthohantavirus	12293	12179.4	0.00933024	4
Rockport virus	Orthohantavirus	12434	12179.4	0.0209072	3
Sangassou virus	Orthohantavirus	12343	12179.4	0.0134355	4
Seoul virus	Orthohantavirus	12299	12179.4	0.00982287	3
Anjozorobe virus	Orthohantavirus	12432	12179.4	0.020743	3
Tula virus	Orthohantavirus	12400	12179.4	0.0181156	4
Imjin virus	Thottimvirus	12189	12139.5	0.0040776	4
Thottopalayam virus	Thottimvirus	12090	12139.5	-0.0040776	3
Húběi myriapoda virus 5	Hubavirus	16500	16500	0	4
Artashat virus	Orthonairovirus	18010	18932.8	-0.0487399	3
Chim virus	Orthonairovirus	19063	18932.8	0.00687788	3
Crimean-Congo hemorrhagic fever virus	Orthonairovirus	19663	18932.8	0.0385689	3
Dugbe virus	Orthonairovirus	19295	18932.8	0.0191318	4
Hazara virus	Orthonairovirus	18704	18932.8	-0.0120839	3
Tofla virus	Orthonairovirus	18931	18932.8	-9.41546e-05	4
Farallon virus	Orthonairovirus	18976	18932.8	0.00228268	3
Great Saltee virus	Orthonairovirus	19047	18932.8	0.00603278	4
Zirqa virus	Orthonairovirus	18970	18932.8	0.00196576	4
Kasokero virus	Orthonairovirus	18901	18932.8	-0.00167871	3
Leopards Hill virus	Orthonairovirus	18890	18932.8	-0.00225971	3
Yogue virus	Orthonairovirus	18752	18932.8	-0.00954865	3
Keterah virus	Orthonairovirus	20005	18932.8	0.0566328	4
Nairobi sheep disease virus	Orthonairovirus	19338	18932.8	0.0214029	4
Qalyub virus	Orthonairovirus	19774	18932.8	0.0444318	4
Clo Mor virus	Orthonairovirus	18330	18932.8	-0.031838	4
Avalon virus	Orthonairovirus	18378	18932.8	-0.0293028	4
Burana virus	Orthonairovirus	17950	18932.8	-0.051909	4
Huángpí tick virus 1	Orthonairovirus	19020	18932.8	0.00460669	5
Tǎchéng tick virus 1	Orthonairovirus	19732	18932.8	0.0422134	5
Wēnzhōu tick virus	Orthonairovirus	18833	18932.8	-0.00527036	5
Thiafora virus	Orthonairovirus	18566	18932.8	-0.0193729	5
Erve virus	Orthonairovirus	18326	18932.8	-0.0320493	3
Shāyáng spider virus 1	Shaspivirus	20815	20815	0	3
Sānxiá water strider virus 1	Striwavirus	19175	19175	0	4
Herbert virus	Herbevirus	11592	11860	-0.022597	3
Kibale virus	Herbevirus	11793	11860	-0.00564924	4
Taï virus	Herbevirus	12195	11860	0.0282462	3
Aino virus	Orthobunyavirus	12587	12740.4	-0.0120411	3
Akabane virus	Orthobunyavirus	12380	12740.4	-0.0282887	3
Alajuela virus	Orthobunyavirus	13583	12740.4	0.0661353	3
Anhembi virus	Orthobunyavirus	13043	12740.4	0.0237505	3
Lukuni virus	Orthobunyavirus	12394	12740.4	-0.0271898	3
Batai virus	Orthobunyavirus	12648	12740.4	-0.00725323	3
Bellavista virus	Orthobunyavirus	13174	12740.4	0.0340327	4
bimiti virus	Orthobunyavirus	12528	12740.4	-0.0166721	3
Birao virus	Orthobunyavirus	12681	12740.4	-0.00466304	3
Bozo virus	Orthobunyavirus	12637	12740.4	-0.00811662	3
Bunyamwera virus	Orthobunyavirus	12651	12740.4	-0.00701776	3
Buttonwillow virus	Orthobunyavirus	12764	12740.4	0.00185166	3
Bwamba virus	Orthobunyavirus	13052	12740.4	0.0244569	3
Cache Valley virus	Orthobunyavirus	12685	12740.4	-0.00434908	3
Cachoeira Porteira virus	Orthobunyavirus	13031	12740.4	0.0228086	3
Capim virus	Orthobunyavirus	12512	12740.4	-0.0179279	3
Caraparú virus	Orthobunyavirus	12716	12740.4	-0.00191588	3
Cát Quế virus	Orthobunyavirus	12798	12740.4	0.00452033	4
Catú virus	Orthobunyavirus	12437	12740.4	-0.0238147	3
Enseada virus	Orthobunyavirus	13227	12740.4	0.0381927	3
Fort Sherman virus	Orthobunyavirus	12702	12740.4	-0.00301475	3
Gamboa virus	Orthobunyavirus	13274	12740.4	0.0418818	3
Guajará virus	Orthobunyavirus	12526	12740.4	-0.0168291	4
Guamá virus	Orthobunyavirus	12544	12740.4	-0.0154162	3
Guaroa virus	Orthobunyavirus	12658	12740.4	-0.00646832	3
Iaco virus	Orthobunyavirus	13161	12740.4	0.0330124	3
Ilesha virus	Orthobunyavirus	12682	12740.4	-0.00458455	3
Ingwavuma virus	Orthobunyavirus	12840	12740.4	0.00781693	4
Jamestown Canyon virus	Orthobunyavirus	12909	12740.4	0.0132328	4
Jatobal virus	Orthobunyavirus	12602	12740.4	-0.0108638	3
Kaeng Khoi virus	Orthobunyavirus	12889	12740.4	0.011663	3
Kairi virus	Orthobunyavirus	12890	12740.4	0.0117415	3
Keystone virus	Orthobunyavirus	12865	12740.4	0.00977919	3
koongol virus	Orthobunyavirus	11605	12740.4	-0.0891187	3
Leanyer virus	Orthobunyavirus	12770	12740.4	0.0023226	3
Lumbo virus	Orthobunyavirus	12944	12740.4	0.0159799	3
Madrid virus	Orthobunyavirus	13055	12740.4	0.0246924	4
Marituba virus	Orthobunyavirus	13055	12740.4	0.0246924	3
Melao virus	Orthobunyavirus	12819	12740.4	0.00616863	3
Mermet virus	Orthobunyavirus	12763	12740.4	0.00177317	3
Nyando virus	Orthobunyavirus	12773	12740.4	0.00255807	3
Oriboca virus	Orthobunyavirus	12707	12740.4	-0.00262229	3
Oropouche virus	Orthobunyavirus	12330	12740.4	-0.0322132	3
Patois virus	Orthobunyavirus	13113	12740.4	0.0292448	3
Peaton virus	Orthobunyavirus	12479	12740.4	-0.0205181	3
Potosi virus	Orthobunyavirus	12745	12740.4	0.000360342	3
Sabo virus	Orthobunyavirus	12530	12740.4	-0.0165151	3
San Angelo virus	Orthobunyavirus	12828	12740.4	0.00687505	3
Sango virus	Orthobunyavirus	12445	12740.4	-0.0231868	3
Schmallenberg virus	Orthobunyavirus	12490	12740.4	-0.0196547	3
Sathuperi virus	Orthobunyavirus	12462	12740.4	-0.0218524	3
Shamonda virus	Orthobunyavirus	12590	12740.4	-0.0118057	3
Serra do Navio virus	Orthobunyavirus	12876	12740.4	0.0106426	3
Shuni virus	Orthobunyavirus	12548	12740.4	-0.0151023	3
Simbu virus	Orthobunyavirus	12644	12740.4	-0.00756719	3
Sororoca virus	Orthobunyavirus	12970	12740.4	0.0180207	3
Tacaiuma virus	Orthobunyavirus	12615	12740.4	-0.00984341	3
Tataguine virus	Orthobunyavirus	12474	12740.4	-0.0209106	3
Tensaw virus	Orthobunyavirus	12675	12740.4	-0.00513399	3
Tete virus	Orthobunyavirus	12607	12740.4	-0.0104713	3
Umbre virus	Orthobunyavirus	12649	12740.4	-0.00717474	3
Utinga virus	Orthobunyavirus	12698	12740.4	-0.00332871	3
Witwatersrand virus	Orthobunyavirus	12717	12740.4	-0.00183739	3
Wolkberg virus	Orthobunyavirus	12770	12740.4	0.0023226	3
Wyeomyia virus	Orthobunyavirus	12894	12740.4	0.0120554	3
Zegla virus	Orthobunyavirus	13157	12740.4	0.0326984	3
Pacui virus	Pacuvirus	12939	12887	0.00403507	4
Rio Preto da Eva virus	Pacuvirus	12835	12887	-0.00403507	3
Shuāngào insect virus 1	Shangavirus	13794	13794	0	3
Ferak virus	Feravirus	13145	13145	0	6
jonchet virus	Jonvirus	14528	14528	0	4
Ganda bee virus	Orthophasmavirus	10843	11316	-0.0417992	5
Kigluaik phantom virus	Orthophasmavirus	12157	11316	0.0743195	5
Húběi odonate virus 8	Orthophasmavirus	11280	11316	-0.00318134	4
Húběi odonate virus 9	Orthophasmavirus	10981	11316	-0.0296041	4
Wǔchāng cockroach virus	Orthophasmavirus	11397	11316	0.00715801	5
Wǔhàn mosquito virus 1	Orthophasmavirus	11252	11316	-0.00565571	6
Wǔhàn mosquito virus 2	Orthophasmavirus	11302	11316	-0.00123719	6
Wǔhàn insect virus 2	Wuhivirus	15969	15969	0	3
Bhanja virus	Bandavirus	11893	11872.5	0.00172668	4
severe fever with thrombocytopenia syndrome virus	Bandavirus	11826	11872.5	-0.00391661	4
Guertu virus	Bandavirus	11847	11872.5	-0.00214782	4
Lone Star virus	Bandavirus	11924	11872.5	0.00433776	5
Húběi diptera virus 3	Beidivirus	12557	12557	0	3
Citrus concave gum-associated virus	Coguvirus	9709	9709	0	4
Cumuto virus	Goukovirus	11177	11120.7	0.00506564	4
Gouléako virus	Goukovirus	11014	11120.7	-0.00959175	3
Yíchāng insect virus	Goukovirus	11171	11120.7	0.00452611	4
Wǔhàn horsefly virus	Horwuvirus	16550	16550	0	4
Húběi diptera virus 4	Hudivirus	12834	12834	0	3
Húběi lepidoptera virus 1	Hudovirus	14415	14415	0	4
Laurel Lake virus	Laulavirus	11313	11313	0	3
Mothra virus	Mobuvirus	10891	10891	0	4
Badu virus	Phasivirus	12631	12776.4	-0.0113804	4
Húběi diptera virus 5	Phasivirus	13346	12776.4	0.0445822	3
Wǔhàn fly virus 1	Phasivirus	12805	12776.4	0.0022385	3
Phasi Charoen-like virus	Phasivirus	12569	12776.4	-0.0162331	3
Wǔtái mosquito virus	Phasivirus	12531	12776.4	-0.0192073	4
Adana virus	Phlebovirus	8410	12567.2	-0.330798	4
Aguacate virus	Phlebovirus	12755	12567.2	0.0149437	6
Ambe virus	Phlebovirus	13037	12567.2	0.037383	5
Anhangá virus	Phlebovirus	12971	12567.2	0.0321313	5
Candiru virus	Phlebovirus	12840	12567.2	0.0217073	4
Mukawa virus	Phlebovirus	12080	12567.2	-0.0387676	4
Munguba virus	Phlebovirus	13280	12567.2	0.0567191	4
Punta Toro virus	Phlebovirus	13038	12567.2	0.0374626	5
Rift Valley fever virus	Phlebovirus	12347	12567.2	-0.0175218	4
sandfly fever Sicilian virus	Phlebovirus	12997	12567.2	0.0342001	4
Tapará virus	Phlebovirus	12852	12567.2	0.0226622	5
Toros virus	Phlebovirus	12862	12567.2	0.0234579	4
Toscana virus	Phlebovirus	12839	12567.2	0.0216277	4
Urucuri virus	Phlebovirus	13306	12567.2	0.058788	5
Zerdali virus	Phlebovirus	12894	12567.2	0.0260042	5
Pidgey virus	Pidchovirus	11082	11082	0	3
melon chlorotic spot virus	Tenuivirus	21082	20509.5	0.0279139	15
rice grassy stunt virus	Tenuivirus	25881	20509.5	0.261903	15
rice hoja blanca virus	Tenuivirus	17455	20509.5	-0.148931	7
rice stripe virus	Tenuivirus	17620	20509.5	-0.140886	7
Huángpí tick virus2	Uukuvirus	12211	11927.5	0.0237686	5
Kabuto mountain virus	Uukuvirus	11943	11927.5	0.00129952	5
Kaisodi virus	Uukuvirus	11846	11927.5	-0.00683295	4
Uukuniemi virus	Uukuvirus	11710	11927.5	-0.0182352	5
Wēnzhōu shrimp virus 1	Wenrivirus	10594	10594	0	6
Alstroemeria yellow spot virus	Orthotospovirus	16905	17114.4	-0.0122347	5
bean necrotic mosaic virus	Orthotospovirus	16957	17114.4	-0.00919629	5
Capsicum chlorosis virus	Orthotospovirus	17663	17114.4	0.0320555	6
chrysanthemum stem necrosis virus	Orthotospovirus	17257	17114.4	0.00833282	5
groundnut bud necrosis virus	Orthotospovirus	17227	17114.4	0.00657991	7
groundnut ringspot virus	Orthotospovirus	13242	17114.4	-0.226265	3
impatiens necrotic spot virus	Orthotospovirus	17200	17114.4	0.00500229	7
iris yellow spot virus	Orthotospovirus	17305	17114.4	0.0111375	5
melon severe mosaic virus	Orthotospovirus	17582	17114.4	0.0273227	5
melon yellow spot virus	Orthotospovirus	17410	17114.4	0.0172727	6
mulberry vein banding-associated virus	Orthotospovirus	17432	17114.4	0.0185581	6
pepper chlorotic spot virus	Orthotospovirus	17439	17114.4	0.0189671	6
polygonum ringspot virus	Orthotospovirus	16581	17114.4	-0.0311661	5
tomato spotted wilt virus	Orthotospovirus	17068	17114.4	-0.00271052	5
tomato zonate spot virus	Orthotospovirus	17593	17114.4	0.0279654	6
watermelon bud necrosis virus	Orthotospovirus	17606	17114.4	0.028725	7
watermelon silver mottle virus	Orthotospovirus	17802	17114.4	0.0401774	5
zucchini lethal chlorosis virus	Orthotospovirus	17790	17114.4	0.0394762	6
Wǔhàn millipede virus 2	Wumivirus	21048	21048	0	4
tilapia lake virus	Tilapinevirus	11286	11286	0	12
influenza A virus	Alphainfluenzavirus	14506	14506	0	8
influenza B virus	Betainfluenzavirus	15238	15238	0	9
influenza C virus	Deltainfluenzavirus	13744	13744	0	8
influenza D virus	Gammainfluenzavirus	13810	13810	0	8
infectious salmon anemia virus	Isavirus	13492	13492	0	8
Quaranfil virus	Quaranjavirus	12110	12110	0	7
Dhori virus	Thogotovirus	11232	11093.5	0.0124848	6
Thogoto virus	Thogotovirus	10955	11093.5	-0.0124848	6
Allium cepa amalgavirus 1	Amalgavirus	3577	3537.5	0.0111661	2
Allium cepa amalgavirus 2	Amalgavirus	3580	3537.5	0.0120141	2
blueberry latent virus	Amalgavirus	3535	3537.5	-0.000706714	3
rhododendron virus A	Amalgavirus	3528	3537.5	-0.00268551	2
southern tomato virus	Amalgavirus	3540	3537.5	0.000706714	2
spinach amalgavirus 1	Amalgavirus	3584	3537.5	0.0131449	2
Zoostera marina amalgavirus 1	Amalgavirus	3512	3537.5	-0.00720848	3
Zoostera marina amalgavirus 2	Amalgavirus	3444	3537.5	-0.0264311	2
Cryphonectria hypovirus 1	Hypovirus	12973	11264.2	0.151697	3
Cryphonectria hypovirus 2	Hypovirus	12734	11264.2	0.130479	3
Cryphonectria hypovirus 3	Hypovirus	9996	11264.2	-0.112591	1
Cryphonectria hypovirus 4	Hypovirus	9354	11264.2	-0.169585	2
beet cryptic virus 1	Alphapartitivirus	3962	3964.23	-0.000562724	2
carrot cryptic virus	Alphapartitivirus	3980	3964.23	0.00397788	2
cherry chlorotic rusty spot associated partitivirus	Alphapartitivirus	4045	3964.23	0.0203745	2
Chondrostereum purpureum cryptic virus 1	Alphapartitivirus	3869	3964.23	-0.0240225	2
Flammulina velutipes browning virus	Alphapartitivirus	3895	3964.23	-0.0174639	6
Heterobasidion partitivirus 1	Alphapartitivirus	4167	3964.23	0.0511497	2
Heterobasidion partitivirus 3	Alphapartitivirus	3945	3964.23	-0.00485107	3
Heterobasidion partitivirus 12	Alphapartitivirus	3953	3964.23	-0.00283303	2
Heterobasidion partitivirus 13	Alphapartitivirus	3912	3964.23	-0.0131755	2
Heterobasidion partitivirus 15	Alphapartitivirus	3936	3964.23	-0.00712137	2
Rosellinia necatrix partitivirus 2	Alphapartitivirus	4065	3964.23	0.0254196	3
Vicia cryptic virus	Alphapartitivirus	3960	3964.23	-0.00106724	2
white clover cryptic virus 1	Alphapartitivirus	3846	3964.23	-0.0298244	2
Atkinsonella hypoxylon virus	Betapartitivirus	4528	4848.67	-0.066135	2
Cannabis cryptic virus	Betapartitivirus	4915	4848.67	0.0136807	2
Ceratocystis resinifera virus 1	Betapartitivirus	4729	4848.67	-0.0246803	2
Ceratocystis polonica partitivirus	Betapartitivirus	4776	4848.67	-0.0149869	2
crimson clover cryptic virus 2	Betapartitivirus	5069	4848.67	0.045442	2
dill cryptic virus 2	Betapartitivirus	5031	4848.67	0.0376048	2
Fusarium poae virus 1	Betapartitivirus	4611	4848.67	-0.0490169	2
Fusarium poae virus 1	Betapartitivirus	4931	4848.67	0.0169806	2
Heterobasidion partitivirus 2	Betapartitivirus	4817	4848.67	-0.00653101	3
Heterobasidion partitivirus 7	Betapartitivirus	4731	4848.67	-0.0242678	2
Heterobasidion partitivirus 8	Betapartitivirus	4787	4848.67	-0.0127183	2
hop trefoil cryptic virus 2	Betapartitivirus	5037	4848.67	0.0388423	2
Pleurotus ostreatus virus 1	Betapartitivirus	4714	4848.67	-0.027774	2
Primula malacoides virus 1	Betapartitivirus	4955	4848.67	0.0219304	2
red clover cryptic virus 2	Betapartitivirus	5038	4848.67	0.0390485	3
Rhizoctonia solani virus 717	Betapartitivirus	4763	4848.67	-0.0176681	3
Rosellinia necatrix virus 1	Betapartitivirus	4802	4848.67	-0.00962464	2
white clover cryptic virus 2	Betapartitivirus	5042	4848.67	0.0398735	3
Cryptosporidium parvum virus 1	Cryspovirus	3577	3577	0	3
beet cryptic virus 2	Deltapartitivirus	4972	3720	0.336559	4
fig cryptic virus	Deltapartitivirus	3275	3720	-0.119624	3
pepper cryptic virus 1	Deltapartitivirus	3288	3720	-0.116129	3
pepper cryptic virus 2	Deltapartitivirus	3345	3720	-0.100806	2
Aspergillus ochraceous virus	Gammapartitivirus	4890	3931.89	0.243677	3
Discula destructiva virus 1	Gammapartitivirus	3559	3931.89	-0.0948371	2
Discula destructiva virus 2	Gammapartitivirus	3580	3931.89	-0.0894961	2
Fusarium solani virus 1	Gammapartitivirus	3245	3931.89	-0.174697	2
Gremmeniella abietina RNA virus MS1	Gammapartitivirus	4862	3931.89	0.236556	4
Gremmeniella abietina RNA virus MS1	Gammapartitivirus	4838	3931.89	0.230452	4
Ophiostoma partitivirus 1	Gammapartitivirus	3509	3931.89	-0.107554	2
Penicillium stoloniferum virus F	Gammapartitivirus	3371	3931.89	-0.142651	2
Penicillium stoloniferum virus S	Gammapartitivirus	3533	3931.89	-0.10145	2
Běihǎi picobirnavirus 7	Picobirnavirus	3866	4167	-0.0722342	3
human picobirnavirus	Picobirnavirus	4468	4167	0.0722342	3
Olivier's shrew virus 1	Muarterivirus	14032	14032	0	10
equine arteritis virus	Alphaarterivirus	12940	12940	0	8
African pouched rat arterivirus	Lambdaarterivirus	15257	15257	0	9
simian hemorrhagic fever virus	Deltaarterivirus	16004	16004	0	9
simian hemorrhagic encephalitis virus	Epsilonarterivirus	15675	15611.3	0.00407823	10
Free State vervet virus	Epsilonarterivirus	15549	15611.3	-0.00399283	12
Zambian malbrouck virus 1	Epsilonarterivirus	15610	15611.3	-8.5408e-05	10
kibale red colobus virus 2	Etaarterivirus	15899	15899	0	13
DeBrazza’s monkey arterivirus	Iotaarterivirus	15991	15769.7	0.0140354	9
kibale red-tailed guenon virus 1	Iotaarterivirus	15561	15769.7	-0.0132322	9
Pebjah virus	Iotaarterivirus	15757	15769.7	-0.00080323	11
Kafue kinda chacma baboon virus	Thetaarterivirus	15217	15217.5	-3.28569e-05	7
Mikumi yellow baboon virus 1	Thetaarterivirus	15218	15217.5	3.28569e-05	10
kibale red colobus virus 1	Zetaarterivirus	15747	15747	0	10
porcine reproductive and respiratory syndrome virus 2	Betaarterivirus	15717	15613	0.00666112	8
rat arterivirus 1	Betaarterivirus	16020	15613	0.026068	9
rat arterivirus 1	Betaarterivirus	15465	15613	-0.00947928	9
Rodent arterivirus	Betaarterivirus	15576	15613	-0.00236982	10
porcine reproductive and respiratory syndrome virus 1	Betaarterivirus	15373	15613	-0.0153718	9
Rodent arterivirus	Betaarterivirus	15527	15613	-0.00550823	10
lactate dehydrogenase-elevating virus	Gammaarterivirus	14375	14375	0	9
wobbly possum disease virus	Kappaarterivirus	13161	13161	0	6
Chinese broad-headed pond turtle arterivirus	Pontunivirus	15312	15312	0	7
Guangdong greater green snake arterivirus	Cyclophivirus	18826	18826	0	6
Hainan oligodon formosanus arterivirus	Kukrinivirus	15671	15671	0	7
bat coronavirus CDPHE15	Alphacoronavirus	28500	28443.6	0.00198176	8
rousettus bat coronavirus HKU10	Alphacoronavirus	28965	28443.6	0.0183299	10
BtRf-AlphaCoV/HuB2013	Alphacoronavirus	28056	28443.6	-0.0136281	7
human coronavirus 229E	Alphacoronavirus	27762	28443.6	-0.0239643	8
Lucheng Rn rat coronavirus	Alphacoronavirus	29251	28443.6	0.0283849	10
mink coronavirus	Alphacoronavirus	29417	28443.6	0.034221	9
miniopterus bat coronavirus 1	Alphacoronavirus	28781	28443.6	0.0118609	7
miniopterus bat coronavirus HKU8	Alphacoronavirus	29237	28443.6	0.0278927	8
BtMr-AlphaCoV/SAX2011	Alphacoronavirus	28388	28443.6	-0.00195585	7
BtNv-AlphaCoV/SC2013	Alphacoronavirus	28232	28443.6	-0.00744039	8
alphacoronavirus bat coronavirus	Alphacoronavirus	28614	28443.6	0.00598969	7
porcine epidemic diarrhea virus	Alphacoronavirus	28497	28443.6	0.00187629	6
scotophilus bat coronavirus 512	Alphacoronavirus	28669	28443.6	0.00792333	8
rhinolophus bat coronavirus HKU2	Alphacoronavirus	27606	28443.6	-0.0294488	8
human coronavirus NL63	Alphacoronavirus	28001	28443.6	-0.0155617	7
NL63-related bat coronavirus	Alphacoronavirus	29168	28443.6	0.0254668	8
Common shrew coronavirus Tibet-2014	Alphacoronavirus	27671	28443.6	-0.0271636	8
Suncus murinus coronavirus Xingguo-74	Alphacoronavirus	26540	28443.6	-0.0669265	8
transmissible gastroenteritis virus	Alphacoronavirus	29074	28443.6	0.022162	7
human coronavirus OC43	Betacoronavirus	31254	30846	0.013227	9
betacoronavirus HKU24	Betacoronavirus	31770	30846	0.0299553	11
human coronavirus HKU1	Betacoronavirus	30408	30846	-0.0141996	8
murine hepatitis virus	Betacoronavirus	31848	30846	0.032484	11
Myodes rufocanus vole coronavirus 2/JL2014	Betacoronavirus	31920	30846	0.0348181	11
bat Hp-betacoronavirus/Zhejiang2013	Betacoronavirus	32008	30846	0.037671	9
hedgehog coronavirus 1	Betacoronavirus	30688	30846	-0.00512222	10
Middle East respiratory syndrome-related coronavirus	Betacoronavirus	30656	30846	-0.00615963	9
pipistrellus bat coronavirus HKU5	Betacoronavirus	30983	30846	0.00444142	10
tylonycteris bat coronavirus HKU4	Betacoronavirus	30784	30846	-0.00200999	9
Eidolon helvum bat coronavirus CMR704-P12	Betacoronavirus	29452	30846	-0.0451922	10
rousettus bat coronavirus	Betacoronavirus	30668	30846	-0.0057706	9
rousettus bat coronavirus HKU9	Betacoronavirus	29592	30846	-0.0406536	9
severe acute respiratory syndrome coronavirus	Betacoronavirus	30230	30846	-0.0199702	8
severe acute respiratory syndrome coronavirus 2	Betacoronavirus	30429	30846	-0.0135188	9
wigeon coronavirus HKU20	Deltacoronavirus	26658	26583.6	0.0027998	10
bulbul coronavirus HKU11	Deltacoronavirus	26926	26583.6	0.0128812	9
Common moorhen coronavirus HKU21	Deltacoronavirus	26662	26583.6	0.00295026	10
porcine coronavirus HKU15	Deltacoronavirus	25863	26583.6	-0.0271059	6
munia coronavirus HKU13	Deltacoronavirus	26992	26583.6	0.0153639	7
white-eye coronavirus HKU16	Deltacoronavirus	26473	26583.6	-0.00415939	6
night heron coronavirus HKU19	Deltacoronavirus	26511	26583.6	-0.00272994	10
Canada goose-Branta canadensis-coronavirus-Cambridge Bay 2017	Gammacoronavirus	29029	29090.6	-0.00211752	12
beluga whale coronavirus	Gammacoronavirus	32199	29090.6	0.106852	15
infectious bronchitis virus	Gammacoronavirus	28068	29090.6	-0.0351522	7
Infectious bronchitis virus Ind-TN92-03	Gammacoronavirus	27936	29090.6	-0.0396898	8
Duck coronavirus DK/GD/27/2014	Gammacoronavirus	28221	29090.6	-0.0298928	10
Casuarina virus	Alphamesonivirus	20262	20531.7	-0.0131358	6
Nsé virus	Alphamesonivirus	20421	20531.7	-0.00539166	6
Hana virus	Alphamesonivirus	20417	20531.7	-0.00558648	5
Kadiweu virus	Alphamesonivirus	20855	20531.7	0.0157464	5
Karang Sari virus	Alphamesonivirus	21158	20531.7	0.030504	6
Dak Nong virus	Alphamesonivirus	20648	20531.7	0.00566441	5
Méno virus	Alphamesonivirus	20325	20531.7	-0.0100674	7
Nam Dinh virus	Alphamesonivirus	20527	20531.7	-0.000228914	5
Dianke virus	Alphamesonivirus	20455	20531.7	-0.00373569	5
Ofaie virus	Alphamesonivirus	20249	20531.7	-0.013769	6
planarian secretory cell nidovirus	Alphamononivirus	41846	41846	0	1
Nanhai ghost shark arterivirus	Chimshavirus	13494	13494	0	8
Wuhan japanese halfbeak arterivirus	Sajorinivirus	18628	18628	0	5
Beihai nido-like virus 2	Charybnivirus	25158	25158	0	9
gill-associated virus	Okavirus	26682	26997.3	-0.0116802	5
yellow head virus type 8	Okavirus	27218	26997.3	0.00817365	6
yellow head virus	Okavirus	27092	26997.3	0.00350652	5
white bream virus	Bafinivirus	27090	27500.5	-0.014927	5
fathead minnow nidovirus	Bafinivirus	27911	27500.5	0.014927	5
Chinook salmon bafinivirus	Oncotshavirus	27461	27461	0	5
bovine nidovirus	Bostovirus	20604	20604	0	8
Hainan hebius popei torovirus LPSC33749	Infratovirus	29964	30440.5	-0.0156535	8
Xinzhou toro-like virus	Infratovirus	30917	30440.5	0.0156535	7
Guangdong red-banded snake-Lycodon rufozonatus-torovirus LPSF30546	Lyctovirus	31464	31464	0	8
ball python nidovirus	Pregotovirus	33996	32728	0.0387436	9
Morelia viridis nidovirus	Pregotovirus	32940	32728	0.00647763	9
Bellinger River virus	Pregotovirus	31248	32728	-0.0452212	8
bovine torovirus	Torovirus	28925	28845.5	0.00275606	7
porcine torovirus	Torovirus	28766	28845.5	-0.00275606	7
European brown hare syndrome virus	Lagovirus	7615	7613.5	0.000197018	2
rabbit hemorrhagic disease virus	Lagovirus	7612	7613.5	-0.000197018	2
fathead minnow calicivirus	Minovirus	6769	6769	0	1
turkey calicivirus	Nacovirus	7892	7892	0	2
Nebraska virus	Nebovirus	7613	7613.5	-6.56728e-05	3
Newbury-1 virus	Nebovirus	7614	7613.5	6.56728e-05	2
Norwalk virus	Norovirus	7808	7814.67	-0.000853097	3
dog norovirus	Norovirus	7892	7814.67	0.00989592	3
Sapporo-HK299 virus	Norovirus	7744	7814.67	-0.00904283	3
Tulane virus	Recovirus	6933	6933	0	3
Atlantic salmon calicivirus	Salovirus	7631	7631	0	2
Sapporo virus	Sapovirus	7601	7541.5	0.00788968	2
Cowden I virus	Sapovirus	7482	7541.5	-0.00788968	2
St-Valérien calicivirus	Valovirus	6582	6582	0	2
vesicular exanthema of swine virus	Vesivirus	8469	8469	0	3
acute bee paralysis virus	Aparavirus	9684	9720.33	-0.00373787	2
Israeli acute paralysis virus	Aparavirus	9686	9720.33	-0.00353211	2
Kashmir bee virus	Aparavirus	9710	9720.33	-0.00106306	2
mud crab virus	Aparavirus	10640	9720.33	0.0946127	3
Solenopsis invicta virus 1	Aparavirus	8199	9720.33	-0.15651	2
Taura syndrome virus	Aparavirus	10403	9720.33	0.0702308	2
aphid lethal paralysis virus	Cripavirus	10013	9777.25	0.0241121	2
cricket paralysis virus	Cripavirus	9428	9777.25	-0.0357207	2
Drosophila C virus	Cripavirus	9457	9777.25	-0.0327546	2
Rhopalosiphum padi virus	Cripavirus	10211	9777.25	0.0443632	3
black queen cell virus	Triatovirus	8797	9219.4	-0.0458164	2
Himetobi P virus	Triatovirus	9470	9219.4	0.0271818	3
Homalodisca coagulata virus 1	Triatovirus	9540	9219.4	0.0347745	3
Plautia stali intestine virus	Triatovirus	9041	9219.4	-0.0193505	2
Triatoma virus	Triatovirus	9249	9219.4	0.00321062	2
Antheraea pernyi iflavirus	Iflavirus	10398	10085.9	0.0309476	1
Brevicoryne brassicae virus	Iflavirus	10398	10085.9	0.0309476	1
deformed wing virus	Iflavirus	10336	10085.9	0.0248004	1
Dinocampus coccinellae paralysis virus	Iflavirus	10426	10085.9	0.0337238	2
Ectropis obliqua virus	Iflavirus	9596	10085.9	-0.0485696	1
infectious flacherie virus	Iflavirus	9846	10085.9	-0.0237825	1
Lygus lineolaris virus 1	Iflavirus	9863	10085.9	-0.0220969	1
Lymantria dispar iflavirus 1	Iflavirus	10261	10085.9	0.0173642	1
Nilaparvata lugens honeydew virus 1	Iflavirus	11219	10085.9	0.112349	2
Perina nuda virus	Iflavirus	9661	10085.9	-0.042125	1
sacbrood virus	Iflavirus	9004	10085.9	-0.107266	1
slow bee paralysis virus	Iflavirus	9697	10085.9	-0.0385556	1
Spodoptera exigua iflavirus 1	Iflavirus	10556	10085.9	0.0466131	1
Spodoptera exigua iflavirus 2	Iflavirus	9713	10085.9	-0.0369692	2
Varroa destructor virus 1	Iflavirus	10314	10085.9	0.0226191	1
Chaetoceros socialis f. radians RNA virus 01	Bacillarnavirus	9686	9480	0.02173	2
Chaetoceros tenuissimus RNA virus 01	Bacillarnavirus	9684	9480	0.021519	2
Rhizosolenia setigera RNA virus 01	Bacillarnavirus	9070	9480	-0.0432489	2
Asterionellopsis glacialis RNA virus	Kusarnavirus	9068	9068	0	3
aurantiochytrium single-stranded RNA virus 01	Labyrnavirus	9237	9237	0	3
Marine RNA virus JP-B	Locarnavirus	9107	9170	-0.00687023	4
Marine RNA virus SF-1	Locarnavirus	9211	9170	0.0044711	2
Marine RNA virus SF-2	Locarnavirus	9523	9170	0.0384951	2
Marine RNA virus SF-3	Locarnavirus	8839	9170	-0.036096	1
Heterosigma akashiwo RNA virus	Marnavirus	8779	8779	0	2
Marine RNA virus BC-4	Salisharnavirus	8826	8057	0.095445	3
Marine RNA virus PAL128	Salisharnavirus	8839	8057	0.0970585	3
Marine RNA virus PAL473	Salisharnavirus	6506	8057	-0.192503	2
Marine RNA virus BC-2	Sogarnavirus	9079	9091.75	-0.00140237	2
Chaetoceros tenuissimus RNA virus type II	Sogarnavirus	9802	9091.75	0.0781203	3
Marine RNA virus JP-A	Sogarnavirus	9421	9091.75	0.0362142	2
Marine RNA virus PAL156	Sogarnavirus	8065	9091.75	-0.112932	2
aalivirus A1; duck aalivirus 1	Aalivirus	9160	9160	0	1
ampivirus A1	Ampivirus	9444	9444	0	1
anativirus A1; duck picornavirus	Anativirus	8457	8457	0	1
bovine rhinitis A virus 1	Aphthovirus	7430	7880.25	-0.0571365	1
bovine rhinitis B virus 1	Aphthovirus	7721	7880.25	-0.0202087	1
equine rhinitis A virus	Aphthovirus	7963	7880.25	0.0105009	1
foot-and-mouth disease virus O	Aphthovirus	8407	7880.25	0.0668443	1
aquamavirus A1; seal picornavirus	Aquamavirus	6870	6870	0	1
avihepatovirus A1; duck hepatitis A virus 1	Avihepatovirus	7892	7892	0	1
avisivirus A1	Avisivirus	7544	7453.67	0.0121193	1
avisivirus B1; chicken picornavirus 2	Avisivirus	7481	7453.67	0.0036671	1
avisivirus C1; chicken picornavirus 3	Avisivirus	7336	7453.67	-0.0157864	1
bopivirus A1; bovine picornavirus	Bopivirus	7197	7197	0	1
cardiovirus A1; encephalomyocarditis virus 1	Cardiovirus	8005	8281.2	-0.0333527	1
cardiovirus B1; Theiler's murine encephalomyeltits virus	Cardiovirus	8260	8281.2	-0.00256002	2
cardiovirus C1; Boone cardiovirus 1	Cardiovirus	8731	8281.2	0.0543158	1
cardiovirus D1; Saffold virus 1	Cardiovirus	8276	8281.2	-0.000627928	2
Saffold virus 2	Cardiovirus	8134	8281.2	-0.0177752	2
cosavirus A1	Cosavirus	7815	7219	0.0825599	1
cosavirus B1	Cosavirus	7358	7219	0.0192547	2
cosavirus D1	Cosavirus	7369	7219	0.0207785	1
cosavirus E1	Cosavirus	6724	7219	-0.0685691	1
cosavirus F1	Cosavirus	6829	7219	-0.0540241	1
crohivirus A1; shrew crohivirus	Crohivirus	7502	7387.5	0.0154992	1
crohivirus B1; bat crohivirus	Crohivirus	7273	7387.5	-0.0154992	2
cadicivirus A1; canine picodicistrovirus	Dicipivirus	8978	9012	-0.00377275	3
cadicivirus B1; hedgehog dicipivirus	Dicipivirus	9046	9012	0.00377275	2
coxsackievirus A2	Enterovirus	7576	7518	0.00771482	1
coxsackievirus A16	Enterovirus	7570	7518	0.00691673	1
enterovirus A114	Enterovirus	7485	7518	-0.00438947	1
coxsackievirus B3	Enterovirus	7559	7518	0.00545358	1
coxsackievirus B1	Enterovirus	7546	7518	0.00372439	2
poliovirus 1	Enterovirus	7589	7518	0.009444	1
enterovirus D68	Enterovirus	7539	7518	0.0027933	1
enterovirus D70	Enterovirus	7547	7518	0.00385741	1
enterovirus E1; bovine enterovirus 1	Enterovirus	7570	7518	0.00691673	2
enterovirus F1; bovine enterovirus 2	Enterovirus	7577	7518	0.00784783	1
enterovirus F4	Enterovirus	7549	7518	0.00412344	1
enterovirus F7	Enterovirus	7594	7518	0.0101091	1
enterovirus G1; porcine enterovirus 9	Enterovirus	7579	7518	0.00811386	1
enterovirus G20	Enterovirus	7621	7518	0.0137005	2
enterovirus H1; simian enterovirus	Enterovirus	7470	7518	-0.00638468	2
enterovirus I1; dromedary camel enterovirus 1	Enterovirus	7619	7518	0.0134344	1
enterovirus J1	Enterovirus	7514	7518	-0.000532056	1
enterovirus K1	Enterovirus	8004	7518	0.0646449	3
enterovirus L1	Enterovirus	7523	7518	0.00066507	1
rhinovirus A1	Enterovirus	7309	7518	-0.0277999	1
rhinovirus B3	Enterovirus	7361	7518	-0.0208832	2
rhinovirus B14	Enterovirus	7367	7518	-0.0200851	1
rhinovirus C1	Enterovirus	7113	7518	-0.0538707	1
rhinovirus C4	Enterovirus	7251	7518	-0.0355148	1
erbovirus A1; equine rhinitis B virus 1	Erbovirus	9012	9012	0	2
felipivirus A1	Felipivirus	7548	7548	0	1
gallivirus A1	Gallivirus	8691	8651	0.00462374	1
gallivirus A2	Gallivirus	8611	8651	-0.00462374	1
harkavirus A1; falcovirus	Harkavirus	8196	8196	0	1
hepatovirus A1; hepatitis A virus	Hepatovirus	7634	7856	-0.0282587	1
hepatovirus B1; phopivirus	Hepatovirus	7652	7856	-0.0259674	1
hepatovirus C1; bat hepatovirus	Hepatovirus	7759	7856	-0.0123473	2
hepatovirus D1; rodent hepatovirus	Hepatovirus	7850	7856	-0.000763747	1
hepatovirus E1; rodent hepatovirus	Hepatovirus	9976	7856	0.269857	2
hepatovirus F1; rodent hepatovirus	Hepatovirus	7753	7856	-0.013111	1
hepatovirus G1; bat hepatovirus	Hepatovirus	7585	7856	-0.0344959	1
hepatovirus H1; hedgehog hepatovirus	Hepatovirus	7110	7856	-0.0949593	1
hepatovirus H2	Hepatovirus	7506	7856	-0.0445519	1
hepatovirus H3; tupaia hepatovirus	Hepatovirus	7587	7856	-0.0342413	1
hepatovirus I1; shrew hepatovirus	Hepatovirus	8004	7856	0.0188391	1
hunnivirus A1; bovine hungarovirus	Hunnivirus	7767	7767	0	1
aichivirus A1; Aichi virus 1	Kobuvirus	8412	8474.29	-0.00734997	1
aichivirus A3; murine kobuvirus	Kobuvirus	8376	8474.29	-0.0115981	1
aichivirus B1; bovine kobuvirus	Kobuvirus	8562	8474.29	0.0103506	1
aichivirus C1; porcine kobuvirus	Kobuvirus	8404	8474.29	-0.008294	2
aichivirus C2; caprine kobuvirus	Kobuvirus	8488	8474.29	0.00161834	2
aichivirus D1; kagovirus 1	Kobuvirus	8335	8474.29	-0.0164363	1
aichivirus D2; kagovirus 2	Kobuvirus	8743	8474.29	0.0317094	1
kunsagivirus A1	Kunsagivirus	7455	7438.67	0.00219573	2
kunsagivirus B1; bat kunsagivirus	Kunsagivirus	7280	7438.67	-0.02133	1
kunsagivirus C1; bakunsavirus	Kunsagivirus	7581	7438.67	0.0191343	1
limnipivirus A1; blue gill picornavirus	Limnipivirus	8233	8012.67	0.0274981	1
limnipivirus B1; carp picornavirus	Limnipivirus	7873	8012.67	-0.0174307	1
limnipivirus C1; fathead minnow picornavirus	Limnipivirus	7932	8012.67	-0.0100674	2
livupivirus A1	Livupivirus	7957	7957	0	2
ludopivirus A1; goose picornavirus	Ludopivirus	8248	8248	0	1
malagasivirus A1; lesavirus 1	Malagasivirus	16837	12302.5	0.368584	11
malagasivirus B1; lesavirus 2	Malagasivirus	7768	12302.5	-0.368584	1
megrivirus A2; duck megrivirus	Megrivirus	9896	9626.75	0.0279689	2
megrivirus B3CP-APOL; goose megrivirus 2; recombinant virus	Megrivirus	10307	9626.75	0.0706625	2
megrivirus B1; pigeon mesivirus 1	Megrivirus	9295	9626.75	-0.0344613	1
megrivirus C1; chicken megrivirus	Megrivirus	9779	9626.75	0.0158153	3
megrivirus C2	Megrivirus	9795	9626.75	0.0174773	2
megrivirus A1CP-CPOL; turkey hepatitis virus; recombinant virus	Megrivirus	9279	9626.75	-0.0361233	2
megrivirus D1; harrier megrivirus	Megrivirus	8748	9626.75	-0.0912821	3
megrivirus E1; penguin megrivirus	Megrivirus	9915	9626.75	0.0299426	2
mischivirus A1; Minopterus schreibersii picornavirus	Mischivirus	8660	7995	0.083177	3
mischivirus B1; bat picornavirus	Mischivirus	7037	7995	-0.119825	1
mischivirus C1; African bat icavirus	Mischivirus	8288	7995	0.0366479	1
mosavirus A1	Mosavirus	7141	7864.5	-0.0919957	1
mosavirus A2	Mosavirus	8588	7864.5	0.0919957	1
orivirus A1; chicken orivirus 1	Orivirus	7220	7220	0	1
oscivirus A1; turdivirus 2	Oscivirus	7795	7813.5	-0.0023677	1
oscivirus A2; turdivirus 3	Oscivirus	7832	7813.5	0.0023677	1
parechovirus A1; human parechovirus 1	Parechovirus	7529	7644.67	-0.0151304	2
human parechovirus 2	Parechovirus	7494	7644.67	-0.0197087	1
parechovirus B1; Ljunganvirus 1	Parechovirus	7744	7644.67	0.0129938	2
parechovirus C1; Sebokele virus	Parechovirus	7725	7644.67	0.0105084	1
parechovirus D1; ferret parechovirus	Parechovirus	7247	7644.67	-0.0520188	2
parechovirus E1; falcon parechovirus	Parechovirus	8129	7644.67	0.0633557	1
pasivirus A1; swine pasivirus	Pasivirus	7064	7064	0	1
passerivirus A1	Passerivirus	8194	8766	-0.0652521	2
passerivirus B1; waxbill passerivirus	Passerivirus	9338	8766	0.0652521	1
potamipivirus A1; eel picornavirus	Potamipivirus	7711	7711	0	1
rabovirus A1	Rabovirus	8042	7971	0.00890729	1
rabovirus C1	Rabovirus	7900	7971	-0.00890729	1
rafivirus A1; tortoise rafivirus	Rafivirus	7371	7528.33	-0.0208988	2
rafivirus B1; Hainan gekko similignum picornavirus	Rafivirus	7607	7528.33	0.0104494	1
rafivirus C1; rhimavirus	Rafivirus	7607	7528.33	0.0104494	1
rosavirus A1	Rosavirus	8933	9127	-0.0212556	2
rosavirus A2	Rosavirus	9116	9127	-0.00120522	2
rosavirus B1; Norway rat rosavirus	Rosavirus	9143	9127	0.00175304	3
rosavirus C2	Rosavirus	9316	9127	0.0207078	2
sakobuvirus A; feline sakobuvirus	Sakobuvirus	7985	7985	0	2
salivirus A1	Salivirus	8144	8151	-0.00085879	2
salivirus A2	Salivirus	8158	8151	0.00085879	2
porcine sapelovirus	Sapelovirus	7652	7973.5	-0.0403211	1
simian sapelovirus 1	Sapelovirus	8295	7973.5	0.0403211	1
senecavirus A1; Seneca Valley virus	Senecavirus	7466	7466	0	1
shanbavirus A1; bat picornavirus	Shanbavirus	7456	7456	0	1
sicinivirus A1	Sicinivirus	9468	9738	-0.0277264	2
sicinivirus A2	Sicinivirus	10008	9738	0.0277264	3
teschovirus A1; porcine teschovirus 1	Teschovirus	7272	7272	0	2
torchivirus A1; tortoise picornavirus	Torchivirus	7261	7261	0	1
tremovirus A1; avian encephalomyelitis virus	Tremovirus	7217	7780.5	-0.0724247	2
tremovirus B1; Pelodiscus sinensis picornavirus 1	Tremovirus	8344	7780.5	0.0724247	1
Hubei picorna-like virus 82	Chipolycivirus	11397	11397	0	5
Hubei picorna-like virus 81	Hupolycivirus	10616	10616	0	5
Lasius neglectus virus 1	Sopolycivirus	12099	12059.8	0.00325047	5
Myrmica scabrinodis virus 1	Sopolycivirus	12151	12059.8	0.00756231	5
Shuangao insect virus 8	Sopolycivirus	12507	12059.8	0.0370819	6
Solenopsis invicta virus 2	Sopolycivirus	11185	12059.8	-0.0725385	6
Solenopsis invicta virus 4	Sopolycivirus	12357	12059.8	0.0246439	5
bean pod mottle virus	Comovirus	9918	9862.75	0.00560189	3
bean rugose mosaic virus	Comovirus	9819	9862.75	-0.00443588	3
broad bean true mosaic virus	Comovirus	9916	9862.75	0.0053991	2
cowpea mosaic virus	Comovirus	9634	9862.75	-0.0231933	4
cowpea severe mosaic virus	Comovirus	9961	9862.75	0.00996172	2
radish mosaic virus	Comovirus	10345	9862.75	0.0488961	2
red clover mottle virus	Comovirus	9840	9862.75	-0.00230666	2
squash mosaic virus	Comovirus	9469	9862.75	-0.0399229	3
broad bean wilt virus 1	Fabavirus	9523	9753	-0.0235825	2
broad bean wilt virus 2	Fabavirus	9822	9753	0.00707475	3
cucurbit mild mosaic virus	Fabavirus	9482	9753	-0.0277863	2
Grapevine fabavirus	Fabavirus	9106	9753	-0.0663386	3
Lamium mild mosaic virus	Fabavirus	10475	9753	0.0740285	2
Prunus virus F	Fabavirus	10110	9753	0.0366041	2
Aeonium ringspot virus	Nepovirus	11863	12718.9	-0.0672913	2
Arabis mosaic virus	Nepovirus	11432	12718.9	-0.101178	2
artichoke Italian latent virus	Nepovirus	12400	12718.9	-0.0250706	3
beet ringspot virus; tomato black ring virus	Nepovirus	12315	12718.9	-0.0317536	2
blackcurrant reversion virus	Nepovirus	14454	12718.9	0.136422	2
blueberry latent spherical virus	Nepovirus	14689	12718.9	0.154898	3
cherry leaf roll virus	Nepovirus	14601	12718.9	0.147979	2
Cycas necrotic stunt virus	Nepovirus	12444	12718.9	-0.0216112	3
grapevine Anatolian ringspot virus	Nepovirus	12210	12718.9	-0.040009	3
grapevine Bulgarian latent virus	Nepovirus	13612	12718.9	0.0702209	2
grapevine chrome mosaic virus	Nepovirus	11959	12718.9	-0.0597435	4
grapevine deformation virus	Nepovirus	11427	12718.9	-0.101571	2
grapevine fanleaf virus	Nepovirus	11416	12718.9	-0.102436	2
melon mild mottle virus	Nepovirus	11924	12718.9	-0.0624953	5
mulberry mosaic leaf roll associated virus	Nepovirus	11282	12718.9	-0.112971	3
peach rosette mosaic virus	Nepovirus	14345	12718.9	0.127852	2
potato black ringspot virus	Nepovirus	11819	12718.9	-0.0707508	2
potato virus B	Nepovirus	12023	12718.9	-0.0547116	2
raspberry ringspot virus	Nepovirus	12144	12718.9	-0.0451982	2
soybean latent spherical virus	Nepovirus	14324	12718.9	0.126201	2
tobacco ringspot virus	Nepovirus	11732	12718.9	-0.077591	2
tomato black ring virus	Nepovirus	12290	12718.9	-0.0337192	2
tomato ringspot virus	Nepovirus	15829	12718.9	0.244529	2
apple latent spherical virus	Cheravirus	10487	10576.2	-0.00843872	2
Arracacha virus B	Cheravirus	11047	10576.2	0.0445101	2
cherry rasp leaf virus	Cheravirus	10613	10576.2	0.00347477	2
currant latent virus	Cheravirus	10158	10576.2	-0.0395462	5
carrot necrotic dieback virus	Sequivirus	10126	10098.5	0.00272318	1
parsnip yellow fleck virus	Sequivirus	10071	10098.5	-0.00272318	1
carrot torradovirus 1	Torradovirus	12233	12638.7	-0.0320973	3
lettuce necrotic leaf curl virus	Torradovirus	13215	12638.7	0.0456008	5
motherwort yellow mottle virus	Torradovirus	12343	12638.7	-0.0233938	3
squash chlorotic leaf spot virus	Torradovirus	12088	12638.7	-0.04357	6
tomato marchitez virus	Torradovirus	12434	12638.7	-0.0161937	3
tomato torrado virus	Torradovirus	13519	12638.7	0.069654	5
bellflower vein chlorosis virus	Waikavirus	11891	12137.3	-0.0202955	2
maize chlorotic dwarf virus	Waikavirus	12061	12137.3	-0.00628914	1
rice tungro spherical virus	Waikavirus	12460	12137.3	0.0265846	3
strawberry latent ringspot virus	zz9	11643	11643	0	3
Solenopsis invicta virus 3	Invictavirus	10618	10618	0	2
Nylanderia fulva virus 1	Nyfulvavirus	11163	11163	0	1
Heterocapsa circularisquama RNA virus 01	Dinornavirus	4507	4507	0	2
Mushroom bacilliform virus	Barnavirus	4125	4125	0	4
Poinsettia latent virus	Polemovirus	4775	4775	0	4
Artemisia virus A	Sobemovirus	4247	4294.23	-0.0109987	4
blueberry shoestring virus	Sobemovirus	4158	4294.23	-0.0317241	4
cocksfoot mottle virus	Sobemovirus	4195	4294.23	-0.0231079	4
Cymbidium chlorotic mosaic virus	Sobemovirus	4237	4294.23	-0.0133274	5
Imperata yellow mottle virus	Sobemovirus	4672	4294.23	0.0879713	4
Papaya lethal yellowing virus	Sobemovirus	4266	4294.23	-0.00657412	4
Rottboellia yellow mottle virus	Sobemovirus	4348	4294.23	0.0125213	4
Sesbania mosaic virus	Sobemovirus	4261	4294.23	-0.00773847	4
southern cowpea mosaic virus	Sobemovirus	4313	4294.23	0.0043708	4
Sowbane mosaic virus	Sobemovirus	4100	4294.23	-0.0452306	4
soybean yellow common mosaic virus	Sobemovirus	4278	4294.23	-0.00377967	4
subterranean clover mottle virus	Sobemovirus	4383	4294.23	0.0206717	4
velvet tobacco mottle virus	Sobemovirus	4367	4294.23	0.0169458	4
areca palm necrotic spindle‑spot virus	Arepavirus	9655	9655	0	2
bellflower veinal mottle virus	Bevemovirus	8450	8450	0	2
blackberry virus Y	Brambyvirus	11057	11057	0	1
barley mild mosaic virus	Bymovirus	11068	11059.6	0.000759521	4
barley yellow mosaic virus	Bymovirus	11513	11059.6	0.0409961	2
oat mosaic virus	Bymovirus	10085	11059.6	-0.0881225	2
rice necrosis mosaic virus	Bymovirus	11044	11059.6	-0.00141054	3
wheat yellow mosaic virus	Bymovirus	11588	11059.6	0.0477775	3
cassava brown streak virus	Ipomovirus	9182	9946.83	-0.0768921	1
Coccinia mottle virus	Ipomovirus	9987	9946.83	0.00403814	1
cucumber vein yellowing virus	Ipomovirus	9952	9946.83	0.000519428	1
squash vein yellowing virus	Ipomovirus	10036	9946.83	0.00896433	2
sweet potato mild mottle virus	Ipomovirus	11035	9946.83	0.109398	1
tomato mild mottle virus	Ipomovirus	9489	9946.83	-0.046028	1
artichoke latent virus	Macluravirus	8473	8417.2	0.00662928	1
broad-leafed dock virus A	Macluravirus	8371	8417.2	-0.00548876	1
cardamom mosaic virus	Macluravirus	8431	8417.2	0.0016395	1
Chinese yam necrotic mosaic virus	Macluravirus	8407	8417.2	-0.0012118	1
yam chlorotic mosaic virus	Macluravirus	8404	8417.2	-0.00156822	1
Caladenia virus A	Poacevirus	10037	10167.3	-0.0128188	1
sugarcane streak mosaic virus	Poacevirus	9983	10167.3	-0.01813	2
Triticum mosaic virus	Poacevirus	10482	10167.3	0.0309488	1
African eggplant mosaic virus	Potyvirus	9862	9991.35	-0.0129465	1
Algerian watermelon mosaic virus	Potyvirus	10047	9991.35	0.00556952	1
Apium virus Y; parsley virus Y	Potyvirus	10104	9991.35	0.0112745	1
Arracacha mottle virus	Potyvirus	9822	9991.35	-0.01695	1
Aasparagus virus 1	Potyvirus	9951	9991.35	-0.00403879	1
banana bract mosaic virus	Potyvirus	9907	9991.35	-0.00844259	1
Barbacena virus Y	Potyvirus	10042	9991.35	0.00506909	1
Basella rugose mosaic virus	Potyvirus	10004	9991.35	0.0012658	1
bean common mosaic necrosis virus; bean common mosaic virus serotype A	Potyvirus	9815	9991.35	-0.0176506	1
blackeye cowpea mosaic virus	Potyvirus	10191	9991.35	0.019982	1
bean yellow mosaic virus	Potyvirus	9725	9991.35	-0.0266583	1
beet mosaic virus	Potyvirus	9778	9991.35	-0.0213538	1
Bidens mosaic virus	Potyvirus	9758	9991.35	-0.0233555	1
Bidens mottle virus; sunflower chlorotic spot virus	Potyvirus	9932	9991.35	-0.00594043	2
blue squill virus A	Potyvirus	10034	9991.35	0.0042684	1
Brugmansia mosaic virus	Potyvirus	10001	9991.35	0.000965541	1
Brugmansia suaveolens mottle virus	Potyvirus	10077	9991.35	0.00857212	1
Callistephus mottle virus	Potyvirus	10068	9991.35	0.00767134	2
Canna yellow streak virus	Potyvirus	9695	9991.35	-0.0296609	1
carrot thin leaf virus	Potyvirus	9697	9991.35	-0.0294608	1
Catharanthus mosaic virus	Potyvirus	9791	9991.35	-0.0200526	1
celery mosaic virus	Potyvirus	10193	9991.35	0.0201822	1
chilli ringspot virus	Potyvirus	9786	9991.35	-0.0205531	1
chilli veinal mottle virus	Potyvirus	9908	9991.35	-0.00834251	1
clover yellow vein virus	Potyvirus	9777	9991.35	-0.0214538	1
cocksfoot streak virus	Potyvirus	9856	9991.35	-0.013547	1
Columbian datura virus; Petunia flower mottle virus	Potyvirus	9813	9991.35	-0.0178507	1
cowpea aphid-borne mosaic virus; South African passiflora virus	Potyvirus	9664	9991.35	-0.0327636	1
cucurbit vein banding virus	Potyvirus	10183	9991.35	0.0191813	1
Cyrtanthus elatus virus A; Vallota speciosa virus	Potyvirus	10104	9991.35	0.0112745	1
Daphne mosaic virus	Potyvirus	9736	9991.35	-0.0255574	1
Daphne virus Y	Potyvirus	9640	9991.35	-0.0351657	2
dasheen mosaic virus	Potyvirus	10234	9991.35	0.0242857	1
donkey orchid virus A	Potyvirus	10090	9991.35	0.00987324	2
East Asian passiflora virus	Potyvirus	10249	9991.35	0.025787	1
Freesia mosaic virus	Potyvirus	9677	9991.35	-0.0314625	1
fritillary virus Y	Potyvirus	9844	9991.35	-0.014748	1
Gloriosa stripe mosaic virus; christmas bell potyvirus	Potyvirus	9676	9991.35	-0.0315626	1
Habenaria mosaic virus	Potyvirus	9716	9991.35	-0.0275591	1
Hardenbergia mosaic virus	Potyvirus	9878	9991.35	-0.0113451	1
Hippeastrum mosaic virus	Potyvirus	9854	9991.35	-0.0137472	1
hyacinth mosaic virus	Potyvirus	9709	9991.35	-0.0282597	2
impatiens flower break virus	Potyvirus	9837	9991.35	-0.0154487	1
iris severe mosaic virus	Potyvirus	10639	9991.35	0.0648208	1
Japanese yam mosaic virus	Potyvirus	9957	9991.35	-0.00343827	1
Jasmine virus T	Potyvirus	9781	9991.35	-0.0210535	1
Johnsongrass mosaic virus; sugarcane mosaic virus Johnsongrass strain	Potyvirus	9976	9991.35	-0.00153662	1
keunjorong mosaic virus	Potyvirus	9837	9991.35	-0.0154487	1
konjac mosaic virus; Japanese hornwort mosaic virus	Potyvirus	9732	9991.35	-0.0259577	1
leek yellow stripe virus	Potyvirus	10343	9991.35	0.0351951	1
lettuce Italian necrotic virus	Potyvirus	10032	9991.35	0.00406822	1
lettuce mosaic virus	Potyvirus	10276	9991.35	0.0284893	1
lily mottle virus; tulip band breaking virus; tulip breaking virus lily strain	Potyvirus	9831	9991.35	-0.0160492	1
lily yellow mosaic virus	Potyvirus	10008	9991.35	0.00166615	2
lupine mosaic virus	Potyvirus	10309	9991.35	0.0317922	1
maize dwarf mosaic virus	Potyvirus	9707	9991.35	-0.0284599	1
Mediterranean ruda virus	Potyvirus	9768	9991.35	-0.0223546	1
Moroccan watermelon mosaic virus	Potyvirus	9933	9991.35	-0.00584034	1
Narcissus degeneration virus	Potyvirus	10017	9991.35	0.00256693	1
Narcissus late season yellows virus	Potyvirus	9913	9991.35	-0.00784208	4
Narcissus yellow stripe virus	Potyvirus	9849	9991.35	-0.0142476	1
onion yellow dwarf virus	Potyvirus	10745	9991.35	0.0754299	1
Ornithogalum stripe mosaic virus	Potyvirus	9637	9991.35	-0.035466	1
Panax virus Y	Potyvirus	9935	9991.35	-0.00564017	1
papaya leaf distortion mosaic virus	Potyvirus	10372	9991.35	0.0380976	1
papaya ringspot virus	Potyvirus	10527	9991.35	0.0536111	1
Paris mosaic necrosis virus	Potyvirus	9873	9991.35	-0.0118455	1
passion fruit woodiness virus	Potyvirus	9882	9991.35	-0.0109448	1
pea seed-borne mosaic virus	Potyvirus	10125	9991.35	0.0133763	1
peanut mottle virus	Potyvirus	9899	9991.35	-0.00924329	1
pecan mosaic-associated virus	Potyvirus	9515	9991.35	-0.0476765	1
Pennisetum mosaic virus	Potyvirus	9804	9991.35	-0.0187515	1
pepper mottle virus	Potyvirus	9829	9991.35	-0.0162493	2
pepper severe mosaic virus	Potyvirus	10090	9991.35	0.00987324	1
pepper veinal mottle virus	Potyvirus	9990	9991.35	-0.000135411	1
pepper yellow mosaic virus	Potyvirus	9959	9991.35	-0.00323809	2
Peru tomato mosaic virus	Potyvirus	10097	9991.35	0.0105738	1
potato virus A	Potyvirus	9768	9991.35	-0.0223546	1
potato virus V	Potyvirus	10035	9991.35	0.00436848	1
saffron latent virus	Potyvirus	9899	9991.35	-0.00924329	1
scallion mosaic virus	Potyvirus	9511	9991.35	-0.0480769	1
shallot yellow stripe virus; Welsh onion yellow stripe virus	Potyvirus	10637	9991.35	0.0646206	1
sorghum mosaic virus	Potyvirus	9814	9991.35	-0.0177506	1
soybean mosaic virus	Potyvirus	9777	9991.35	-0.0214538	1
Sudan watermelon mosaic virus	Potyvirus	10456	9991.35	0.0465049	2
sugarcane mosaic virus	Potyvirus	9788	9991.35	-0.0203529	1
sunflower chlorotic mottle virus	Potyvirus	10172	9991.35	0.0180803	1
sunflower mild mosaic virus	Potyvirus	9935	9991.35	-0.00564017	1
sunflower ring blotch virus	Potyvirus	9765	9991.35	-0.0226549	1
sweet potato feathery mottle virus	Potyvirus	11041	9991.35	0.105056	1
sweet potato latent virus	Potyvirus	10283	9991.35	0.0291899	1
sweet potato virus 2; Ipomoea vein mosaic virus; sweet potato virus Y	Potyvirus	10937	9991.35	0.0946465	1
sweet potato virus C	Potyvirus	11027	9991.35	0.103654	1
sweet potato virus G	Potyvirus	11025	9991.35	0.103454	1
Tamarillo leaf malformation virus	Potyvirus	9934	9991.35	-0.00574026	1
Telosma mosaic virus	Potyvirus	9880	9991.35	-0.0111449	1
Thunberg fritillary mosaic virus	Potyvirus	9919	9991.35	-0.00724156	1
tobacco etch virus	Potyvirus	9680	9991.35	-0.0311622	1
tobacco mosqueado virus	Potyvirus	10107	9991.35	0.0115747	1
tobacco vein banding mosaic virus	Potyvirus	9772	9991.35	-0.0219543	1
tobacco vein mottling virus	Potyvirus	9670	9991.35	-0.0321631	1
tomato necrotic stunt virus	Potyvirus	10260	9991.35	0.026888	1
turnip mosaic virus	Potyvirus	10027	9991.35	0.00356779	1
vanilla distortion mosaic virus	Potyvirus	9770	9991.35	-0.0221545	1
Verbena virus Y	Potyvirus	9929	9991.35	-0.00624069	1
watermelon mosaic virus; watermelon mosaic virus 2	Potyvirus	10234	9991.35	0.0242857	1
wild melon banding virus	Potyvirus	10375	9991.35	0.0383979	1
wild onion symptomless virus	Potyvirus	9600	9991.35	-0.0391692	1
wild potato mosaic virus	Potyvirus	10076	9991.35	0.00847203	2
wild tomato mosaic virus	Potyvirus	9853	9991.35	-0.0138473	1
Wisteria vein mosaic virus	Potyvirus	9892	9991.35	-0.00994389	1
yam mild mosaic virus	Potyvirus	9740	9991.35	-0.025157	1
yam mosaic virus	Potyvirus	9794	9991.35	-0.0197524	1
yambean mosaic virus	Potyvirus	9840	9991.35	-0.0151484	1
Zantedeschia mild mosaic virus	Potyvirus	10178	9991.35	0.0186809	1
Iranian johnsongrass mosaic virus	Potyvirus	9746	9991.35	-0.0245565	1
zucchini shoestring virus	Potyvirus	10555	9991.35	0.0564135	1
zucchini tigre mosaic virus	Potyvirus	10569	9991.35	0.0578147	1
zucchini yellow mosaic virus	Potyvirus	9789	9991.35	-0.0202528	1
rose yellow mosaic virus	Roymovirus	9700	9700	0	1
Agropyron mosaic virus	Rymovirus	9731	9702.33	0.00295462	1
Hordeum mosaic virus	Rymovirus	9651	9702.33	-0.00529082	1
ryegrass mosaic virus	Rymovirus	9725	9702.33	0.00233621	2
brome streak mosaic virus	Tritimovirus	9868	9646.83	0.0229263	1
oat necrotic mottle virus	Tritimovirus	9537	9646.83	-0.0113854	1
tall oatgrass mosaic virus	Tritimovirus	9567	9646.83	-0.0082756	1
wheat Eqlid mosaic virus	Tritimovirus	9830	9646.83	0.0189872	1
wheat streak mosaic virus	Tritimovirus	9576	9646.83	-0.00734265	1
yellow oat-grass mosaic virus	Tritimovirus	9503	9646.83	-0.0149099	1
common reed chlorotic stripe virus	zz10	9650	9650	0	1
longan witches' broom-associated virus	zz11	9647	9647	0	1
avastrovirus 1	Avastrovirus	7153	7247	-0.0129709	3
avastrovirus 2	Avastrovirus	7076	7247	-0.023596	3
avastrovirus 3	Avastrovirus	7512	7247	0.0365669	3
mamastrovirus 1	Mamastrovirus	6959	6703.62	0.0380951	3
mamastrovirus 2	Mamastrovirus	6762	6703.62	0.00870798	3
mamastrovirus 3	Mamastrovirus	6866	6703.62	0.024222	3
mamastrovirus 6	Mamastrovirus	6307	6703.62	-0.0591657	3
mamastrovirus 8	Mamastrovirus	6676	6703.62	-0.0041209	3
mamastrovirus 9	Mamastrovirus	6727	6703.62	0.00348692	3
mamastrovirus 10	Mamastrovirus	6752	6703.62	0.00721624	3
mamastrovirus 13	Mamastrovirus	6580	6703.62	-0.0184415	3
infectious pancreatic necrosis virus	Aquabirnavirus	6126	6028	0.0162575	2
yellowtail ascites virus	Aquabirnavirus	5930	6028	-0.0162575	2
infectious bursal disease virus	Avibirnavirus	6133	6133	0	2
blotched snakehead virus	Blosnavirus	6380	6380	0	2
Drosophila X virus	Entomobirnavirus	6822	6822	0	2
Tellina virus 1	Telnavirus	6644	6644	0	2
Euprosterna elaeasa virus	Alphapermutotetravirus	5837	5837	0	3
Botrytis porri botybirnavirus 1	Botybirnavirus	12395	12395	0	2
duck hepatitis B virus	Avihepadnavirus	3125	3135.6	-0.00338053	2
sheldgoose hepatitis B virus	Avihepadnavirus	3155	3135.6	0.00618701	2
Ross's goose hepatitis B virus	Avihepadnavirus	3124	3135.6	-0.00369945	2
heron hepatitis B virus	Avihepadnavirus	3126	3135.6	-0.00306162	2
parrot hepatitis B virus	Avihepadnavirus	3148	3135.6	0.00395459	2
Tibetan frog hepatitis B virus	Herpetohepadnavirus	3260	3260	0	3
bluegill hepatitis B virus	Metahepadnavirus	3365	3365	0	2
capuchin monkey hepatitis B virus	Orthohepadnavirus	3305	3377.18	-0.0213734	4
domestic cat hepadnavirus	Orthohepadnavirus	3309	3377.18	-0.020189	3
ground squirrel hepatitis virus	Orthohepadnavirus	3422	3377.18	0.0132709	2
hepatitis B virus genotype D	Orthohepadnavirus	3280	3377.18	-0.028776	4
long-fingered bat hepatitis B virus	Orthohepadnavirus	3356	3377.18	-0.00627204	3
pomona bat hepatitis B virus	Orthohepadnavirus	3401	3377.18	0.00705268	6
roundleaf bat hepatitis B virus	Orthohepadnavirus	3520	3377.18	0.0422892	3
horseshoe bat hepatitis B virus	Orthohepadnavirus	3529	3377.18	0.0449541	4
tent-making bat hepatitis B virus	Orthohepadnavirus	3297	3377.18	-0.0237422	5
woodchuck hepatitis virus	Orthohepadnavirus	3428	3377.18	0.0150475	3
woolly monkey hepatitis B virus	Orthohepadnavirus	3302	3377.18	-0.0222617	4
white sucker hepatitis B virus	Parahepadnavirus	3664	3664	0	3
banana streak GF virus	Badnavirus	7421	7641.28	-0.0288276	3
banana streak IM virus	Badnavirus	7934	7641.28	0.0383077	3
banana streak MY virus	Badnavirus	7818	7641.28	0.023127	3
banana streak OL virus	Badnavirus	7549	7641.28	-0.0120765	4
banana streak UA virus	Badnavirus	7681	7641.28	0.00519808	3
banana streak UI virus	Badnavirus	7619	7641.28	-0.00291574	3
banana streak UL virus	Badnavirus	7561	7641.28	-0.0105061	3
banana streak UM virus	Badnavirus	7694	7641.28	0.00689937	3
banana streak VN virus	Badnavirus	7989	7641.28	0.0455055	2
birch leaf roll-associated virus	Badnavirus	8063	7641.28	0.0551897	4
blackberry virus F	Badnavirus	7838	7641.28	0.0257444	3
Bougainvillea chlorotic vein banding virus	Badnavirus	8971	7641.28	0.174018	3
cacao bacilliform Sri Lanka virus	Badnavirus	7393	7641.28	-0.0324919	4
cacao mild mosaic virus	Badnavirus	7709	7641.28	0.00886239	4
cacao swollen shoot CD virus	Badnavirus	7383	7641.28	-0.0338006	3
cacao swollen shoot CE virus	Badnavirus	7312	7641.28	-0.0430923	4
cacao swollen shoot Ghana M virus	Badnavirus	7192	7641.28	-0.0587964	3
cacao swollen shoot Ghana N virus	Badnavirus	7358	7641.28	-0.0370723	3
cacao swollen shoot Ghana Q virus	Badnavirus	7167	7641.28	-0.0620681	3
cacao swollen shoot Togo B virus	Badnavirus	7321	7641.28	-0.0419144	4
cacao yellow vein banding virus	Badnavirus	7638	7641.28	-0.000429247	3
Canna yellow mottle associated virus	Badnavirus	7152	7641.28	-0.0640312	4
Canna yellow mottle virus	Badnavirus	7306	7641.28	-0.0438775	4
citrus yellow mosaic virus	Badnavirus	7725	7641.28	0.0109563	3
Commelina yellow mottle virus	Badnavirus	7657	7641.28	0.00205725	3
Dioscorea bacilliform AL virus	Badnavirus	7800	7641.28	0.0207714	3
Dioscorea bacilliform RT virus 1	Badnavirus	7892	7641.28	0.0328113	3
Dioscorea bacilliform RT virus 2	Badnavirus	7624	7641.28	-0.0022614	3
Dioscorea bacilliform SN virus	Badnavirus	7424	7641.28	-0.028435	3
Dioscorea bacilliform TR virus	Badnavirus	7512	7641.28	-0.0169186	3
fig badnavirus 1	Badnavirus	7290	7641.28	-0.0459714	3
gooseberry vein banding associated virus	Badnavirus	7830	7641.28	0.0246974	3
grapevine roditis leaf discoloration-associated virus	Badnavirus	7184	7641.28	-0.0598434	3
grapevine vein clearing virus	Badnavirus	7925	7641.28	0.0371299	3
jujube mosaic-associated virus	Badnavirus	7370	7641.28	-0.0355019	4
Kalanchoë top-spotting virus	Badnavirus	7760	7641.28	0.0155367	3
mulberry badnavirus 1	Badnavirus	7116	7641.28	-0.0687424	2
pagoda yellow mosaic associated virus	Badnavirus	7616	7641.28	-0.00330835	3
pineapple bacilliform CO virus	Badnavirus	7718	7641.28	0.0100402	3
Piper yellow mottle virus	Badnavirus	7741	7641.28	0.0130502	3
Rubus yellow net virus	Badnavirus	8032	7641.28	0.0511328	3
sugarcane bacilliform guadeloupe A virus	Badnavirus	7631	7641.28	-0.00134532	3
sugarcane bacilliform guadeloupe D virus	Badnavirus	7511	7641.28	-0.0170495	3
sugarcane bacilliform IM virus	Badnavirus	7859	7641.28	0.0284926	3
sugarcane bacilliform MO virus	Badnavirus	7740	7641.28	0.0129193	4
sweet potato pakakuy virus	Badnavirus	8256	7641.28	0.0804473	4
taro bacilliform CH virus	Badnavirus	7825	7641.28	0.0240431	4
taro bacilliform virus	Badnavirus	7618	7641.28	-0.00304661	3
Wisteria badnavirus 1	Badnavirus	7497	7641.28	-0.0188817	3
yacon necrotic mottle virus	Badnavirus	7842	7641.28	0.0262679	3
Angelica bushy stunt virus	Caulimovirus	8488	8126.42	0.0444948	8
Atractylodes mild mottle virus	Caulimovirus	8299	8126.42	0.0212373	6
carnation etched ring virus	Caulimovirus	8105	8126.42	-0.00263544	7
cauliflower mosaic virus	Caulimovirus	8195	8126.42	0.00843955	6
Dahlia mosaic virus	Caulimovirus	8096	8126.42	-0.00374294	9
figwort mosaic virus	Caulimovirus	7902	8126.42	-0.0276157	6
horseradish latent virus	Caulimovirus	8124	8126.42	-0.000297384	6
Lamium leaf distortion virus	Caulimovirus	7895	8126.42	-0.0284771	6
Mirabilis mosaic virus	Caulimovirus	8024	8126.42	-0.0126029	6
Rudbeckia flower distortion virus	Caulimovirus	8405	8126.42	0.0342812	9
soybean putnam virus	Caulimovirus	7934	8126.42	-0.0236779	6
strawberry vein banding virus	Caulimovirus	8050	8126.42	-0.00940349	7
cassava vein mosaic virus	Cavemovirus	8333	8115	0.0268638	4
sweet potato collusive virus	Cavemovirus	7897	8115	-0.0268638	3
Dioscorea nummularia-associated virus	Dioscovirus	8139	8139	0	6
Petunia vein clearing virus	Petuvirus	7368	7368	0	2
rose yellow vein virus	Rosadnavirus	9518	9518	0	9
sweet potato vein clearing virus	Solendovirus	9028	8482.5	0.0643089	10
tobacco vein clearing virus	Solendovirus	7937	8482.5	-0.0643089	8
blueberry red ringspot virus	Soymovirus	8482	8406.75	0.00895114	8
Cestrum yellow leaf curling virus	Soymovirus	8436	8406.75	0.00347935	7
peanut chlorotic streak virus	Soymovirus	8352	8406.75	-0.00651262	9
soybean chlorotic mottle virus	Soymovirus	8357	8406.75	-0.00591786	9
rice tungro bacilliform virus	Tungrovirus	8178	8178	0	3
Blueberry fruit drop-associated virus	Vaccinivirus	10060	10060	0	3
Trichoplusia ni TED virus	Errantivirus	7721	7721	0	3
Cladosporium fulvum T-1 virus	Metavirus	7624	7624	0	6
avian carcinoma Mill Hill virus 2	Alpharetrovirus	2721	4906.38	-0.445415	2
avian leukosis virus	Alpharetrovirus	7449	4906.38	0.518229	4
avian myelocytomatosis virus 29	Alpharetrovirus	3501	4906.38	-0.286439	3
avian sarcoma virus CT10	Alpharetrovirus	2519	4906.38	-0.486586	2
Fujinami sarcoma virus	Alpharetrovirus	4911	4906.38	0.000942651	1
Rous sarcoma virus	Alpharetrovirus	9577	4906.38	0.95195	7
UR2 sarcoma virus	Alpharetrovirus	3261	4906.38	-0.335355	2
Y73 sarcoma virus	Alpharetrovirus	5312	4906.38	0.0826731	3
Jaagsiekte sheep retrovirus	Betaretrovirus	7628	8582	-0.111163	5
Mason-Pfizer monkey virus	Betaretrovirus	8737	8582	0.0180611	5
mouse mammary tumor virus	Betaretrovirus	8988	8582	0.0473083	5
squirrel monkey retrovirus	Betaretrovirus	8975	8582	0.0457935	6
bovine leukemia virus	Deltaretrovirus	8593	9062	-0.0517546	8
primate T-lymphotropic virus 1	Deltaretrovirus	9218	9062	0.0172147	7
primate T-lymphotropic virus 2	Deltaretrovirus	9149	9062	0.00960053	5
primate T-lymphotropic virus 3	Deltaretrovirus	9288	9062	0.0249393	7
walleye dermal sarcoma virus	Epsilonretrovirus	12950	12950	0	8
feline leukemia virus	Gammaretrovirus	8622	7408.78	0.163755	3
Finkel-Biskis-Jinkins murine sarcoma virus	Gammaretrovirus	3971	7408.78	-0.464014	2
gibbon ape leukemia virus	Gammaretrovirus	8282	7408.78	0.117863	3
koala retrovirus	Gammaretrovirus	8668	7408.78	0.169964	5
Moloney murine sarcoma virus	Gammaretrovirus	5977	7408.78	-0.193254	4
murine leukemia virus	Gammaretrovirus	8506	7408.78	0.148098	5
porcine type-C oncovirus	Gammaretrovirus	8251	7408.78	0.113679	8
reticuloendotheliosis virus	Gammaretrovirus	8498	7408.78	0.147018	6
woolly monkey sarcoma virus	Gammaretrovirus	5904	7408.78	-0.203107	4
bovine immunodeficiency virus	Lentivirus	8679	9272.7	-0.0640267	3
caprine arthritis encephalitis virus	Lentivirus	9389	9272.7	0.0125422	4
equine infectious anemia virus	Lentivirus	8541	9272.7	-0.0789091	3
feline immunodeficiency virus	Lentivirus	9670	9272.7	0.0428462	7
human immunodeficiency virus 1	Lentivirus	9375	9272.7	0.0110324	8
human immunodeficiency virus 2	Lentivirus	10569	9272.7	0.139797	4
Jembrana disease virus	Lentivirus	7915	9272.7	-0.146419	3
[truncated: 37 more rows]
