# Supplementary material for: A discussion of RNA virus taxonomy based on the 2020 International Committee on Taxonomy of Viruses report
Source: Front Microbiol. 2022 Oct 14;13:960465. doi: 10.3389/fmicb.2022.960465 (PMC9615923; doi:10.3389/fmicb.2022.960465)
Supplement: Supplementary file 5 [file Table_3.xlsx]

## Sheet: TableS3
Supplementary Table 3:The genome length of single-segmented virus
Virus number	Segmented number	Length	virus_name	Genus
0001.fasta	0	3791	Amasya cherry disease associated chrysovirus	Alphachrysovirus
0001.fasta	1	3496	Amasya cherry disease associated chrysovirus	Alphachrysovirus
0001.fasta	2	3177	Amasya cherry disease associated chrysovirus	Alphachrysovirus
0001.fasta	3	2812	Amasya cherry disease associated chrysovirus	Alphachrysovirus
0003.fasta	0	3959	Anthurium mosaic-associated virus	Alphachrysovirus
0003.fasta	1	3851	Anthurium mosaic-associated virus	Alphachrysovirus
0003.fasta	2	3629	Anthurium mosaic-associated virus	Alphachrysovirus
0004.fasta	0	3980	Aspergillus fumigatus chrysovirus	Alphachrysovirus
0004.fasta	1	3549	Aspergillus fumigatus chrysovirus	Alphachrysovirus
0004.fasta	2	3378	Aspergillus fumigatus chrysovirus	Alphachrysovirus
0004.fasta	3	3223	Aspergillus fumigatus chrysovirus	Alphachrysovirus
0005.fasta	0	4055	Brassica campestris chrysovirus 1	Alphachrysovirus
0005.fasta	1	3977	Brassica campestris chrysovirus 1	Alphachrysovirus
0005.fasta	2	3729	Brassica campestris chrysovirus 1	Alphachrysovirus
0006.fasta	0	3837	Colletotrichum gloeosporioides chrysovirus 1	Alphachrysovirus
0006.fasta	1	3244	Colletotrichum gloeosporioides chrysovirus 1	Alphachrysovirus
0006.fasta	2	2987	Colletotrichum gloeosporioides chrysovirus 1	Alphachrysovirus
0007.fasta	0	3381	Cryphonectria nitschkei chrysovirus 1	Alphachrysovirus
0007.fasta	1	3369	Cryphonectria nitschkei chrysovirus 1	Alphachrysovirus
0007.fasta	2	2895	Cryphonectria nitschkei chrysovirus 1	Alphachrysovirus
0007.fasta	3	3352	Cryphonectria nitschkei chrysovirus 1	Alphachrysovirus
0009.fasta	0	3986	Helminthosporium victoriae virus 145S	Alphachrysovirus
0009.fasta	1	3466	Helminthosporium victoriae virus 145S	Alphachrysovirus
0009.fasta	2	3292	Helminthosporium victoriae virus 145S	Alphachrysovirus
0009.fasta	3	3065	Helminthosporium victoriae virus 145S	Alphachrysovirus
0011.fasta	0	4029	Isaria javanica chrysovirus 1	Alphachrysovirus
0011.fasta	1	3559	Isaria javanica chrysovirus 1	Alphachrysovirus
0011.fasta	2	3550	Isaria javanica chrysovirus 1	Alphachrysovirus
0011.fasta	3	3232	Isaria javanica chrysovirus 1	Alphachrysovirus
0012.fasta	0	4160	Macrophomina phaseolina chrysovirus 1	Alphachrysovirus
0012.fasta	1	3872	Macrophomina phaseolina chrysovirus 1	Alphachrysovirus
0012.fasta	2	3277	Macrophomina phaseolina chrysovirus 1	Alphachrysovirus
0012.fasta	3	3341	Macrophomina phaseolina chrysovirus 1	Alphachrysovirus
0014.fasta	0	3949	Penicillium chrysogenum virus	Alphachrysovirus
0014.fasta	1	3557	Penicillium chrysogenum virus	Alphachrysovirus
0014.fasta	2	3315	Penicillium chrysogenum virus	Alphachrysovirus
0014.fasta	3	3235	Penicillium chrysogenum virus	Alphachrysovirus
0016.fasta	0	3800	Persea americana chrysovirus	Alphachrysovirus
0016.fasta	1	3708	Persea americana chrysovirus	Alphachrysovirus
0016.fasta	2	3188	Persea americana chrysovirus	Alphachrysovirus
0017.fasta	0	4075	Raphanus sativas chrysovirus 1	Alphachrysovirus
0017.fasta	1	3932	Raphanus sativas chrysovirus 1	Alphachrysovirus
0017.fasta	2	3692	Raphanus sativas chrysovirus 1	Alphachrysovirus
0019.fasta	0	3994	Verticillium dahliae chrysovirus 1	Alphachrysovirus
0019.fasta	1	3689	Verticillium dahliae chrysovirus 1	Alphachrysovirus
0019.fasta	2	3329	Verticillium dahliae chrysovirus 1	Alphachrysovirus
0019.fasta	3	3272	Verticillium dahliae chrysovirus 1	Alphachrysovirus
0020.fasta	0	4067	Alternaria alternata chrysovirus 1	Betachrysovirus
0020.fasta	1	3205	Alternaria alternata chrysovirus 1	Betachrysovirus
0020.fasta	2	3127	Alternaria alternata chrysovirus 1	Betachrysovirus
0020.fasta	3	3114	Alternaria alternata chrysovirus 1	Betachrysovirus
0020.fasta	4	1010	Alternaria alternata chrysovirus 1	Betachrysovirus
0022.fasta	0	4042	Colletotrichum fructicola chrysovirus 1	Betachrysovirus
0022.fasta	1	3157	Colletotrichum fructicola chrysovirus 1	Betachrysovirus
0022.fasta	2	3031	Colletotrichum fructicola chrysovirus 1	Betachrysovirus
0022.fasta	3	2758	Colletotrichum fructicola chrysovirus 1	Betachrysovirus
0022.fasta	4	2010	Colletotrichum fructicola chrysovirus 1	Betachrysovirus
0022.fasta	5	1781	Colletotrichum fructicola chrysovirus 1	Betachrysovirus
0022.fasta	6	1429	Colletotrichum fructicola chrysovirus 1	Betachrysovirus
0025.fasta	0	3960	Fusarium oxysporum f. sp. dianthi mycovirus 1	Betachrysovirus
0025.fasta	1	3154	Fusarium oxysporum f. sp. dianthi mycovirus 1	Betachrysovirus
0025.fasta	2	3153	Fusarium oxysporum f. sp. dianthi mycovirus 1	Betachrysovirus
0025.fasta	3	2973	Fusarium oxysporum f. sp. dianthi mycovirus 1	Betachrysovirus
0026.fasta	0	3987	Magnaporthe oryzae chrysovirus 1-A	Betachrysovirus
0026.fasta	1	3646	Magnaporthe oryzae chrysovirus 1-A	Betachrysovirus
0026.fasta	2	3452	Magnaporthe oryzae chrysovirus 1-A	Betachrysovirus
0026.fasta	3	3421	Magnaporthe oryzae chrysovirus 1-A	Betachrysovirus
0026.fasta	4	3245	Magnaporthe oryzae chrysovirus 1-A	Betachrysovirus
0027.fasta	0	3358	Magnaporthe oryzae chrysovirus 1-B	Betachrysovirus
0027.fasta	1	3235	Magnaporthe oryzae chrysovirus 1-B	Betachrysovirus
0027.fasta	2	3980	Magnaporthe oryzae chrysovirus 1-B	Betachrysovirus
0027.fasta	3	3639	Magnaporthe oryzae chrysovirus 1-B	Betachrysovirus
0027.fasta	4	3229	Magnaporthe oryzae chrysovirus 1-B	Betachrysovirus
0028.fasta	0	4103	Penicillium janczewskii chrysovirus 1	Betachrysovirus
0028.fasta	1	3238	Penicillium janczewskii chrysovirus 1	Betachrysovirus
0028.fasta	2	3287	Penicillium janczewskii chrysovirus 1	Betachrysovirus
0028.fasta	3	2809	Penicillium janczewskii chrysovirus 1	Betachrysovirus
0029.fasta	0	3945	Penicillium janczewskii chrysovirus 2	Betachrysovirus
0029.fasta	1	3032	Penicillium janczewskii chrysovirus 2	Betachrysovirus
0029.fasta	2	2856	Penicillium janczewskii chrysovirus 2	Betachrysovirus
0029.fasta	3	2439	Penicillium janczewskii chrysovirus 2	Betachrysovirus
0030.fasta	0	9793	Rosellinia necatrix megabirnavirus 1	Megabirnavirus
0030.fasta	1	7892	Rosellinia necatrix megabirnavirus 1	Megabirnavirus
0031.fasta	0	5453	Rosellinia necatrix quadrivirus 1	Quadrivirus
0031.fasta	1	4815	Rosellinia necatrix quadrivirus 1	Quadrivirus
0031.fasta	2	4538	Rosellinia necatrix quadrivirus 1	Quadrivirus
0031.fasta	3	4088	Rosellinia necatrix quadrivirus 1	Quadrivirus
0062.fasta	0	4708	Eriocheir sinensis reovirus	Cardoreovirus
0062.fasta	1	3045	Eriocheir sinensis reovirus	Cardoreovirus
0062.fasta	10	1410	Eriocheir sinensis reovirus	Cardoreovirus
0062.fasta	2	61520	Eriocheir sinensis reovirus	Cardoreovirus
0062.fasta	3	2751	Eriocheir sinensis reovirus	Cardoreovirus
0062.fasta	4	2362	Eriocheir sinensis reovirus	Cardoreovirus
0062.fasta	5	2427	Eriocheir sinensis reovirus	Cardoreovirus
0062.fasta	6	1754	Eriocheir sinensis reovirus	Cardoreovirus
0062.fasta	7	1441	Eriocheir sinensis reovirus	Cardoreovirus
0062.fasta	8	1381	Eriocheir sinensis reovirus	Cardoreovirus
0062.fasta	9	1481	Eriocheir sinensis reovirus	Cardoreovirus
0063.fasta	0	6371	Micromonas pusilla reovirus	Mimoreovirus
0063.fasta	1	4616	Micromonas pusilla reovirus	Mimoreovirus
0063.fasta	10	889	Micromonas pusilla reovirus	Mimoreovirus
0063.fasta	2	3480	Micromonas pusilla reovirus	Mimoreovirus
0063.fasta	3	3160	Micromonas pusilla reovirus	Mimoreovirus
0063.fasta	4	2282	Micromonas pusilla reovirus	Mimoreovirus
0063.fasta	5	1918	Micromonas pusilla reovirus	Mimoreovirus
0063.fasta	6	1775	Micromonas pusilla reovirus	Mimoreovirus
0063.fasta	7	1656	Micromonas pusilla reovirus	Mimoreovirus
0063.fasta	8	1491	Micromonas pusilla reovirus	Mimoreovirus
0063.fasta	9	1038	Micromonas pusilla reovirus	Mimoreovirus
0064.fasta	0	4386	African horse sickness virus	Orbivirus
0064.fasta	1	3558	African horse sickness virus	Orbivirus
0064.fasta	2	3113	African horse sickness virus	Orbivirus
0064.fasta	3	2233	African horse sickness virus	Orbivirus
0064.fasta	4	1950	African horse sickness virus	Orbivirus
0064.fasta	5	1785	African horse sickness virus	Orbivirus
0064.fasta	6	1362	African horse sickness virus	Orbivirus
0064.fasta	7	1349	African horse sickness virus	Orbivirus
0064.fasta	8	1361	African horse sickness virus	Orbivirus
0064.fasta	9	906	African horse sickness virus	Orbivirus
0065.fasta	0	4356	bluetongue virus	Orbivirus
0065.fasta	1	3237	bluetongue virus	Orbivirus
0065.fasta	2	3082	bluetongue virus	Orbivirus
0065.fasta	3	2224	bluetongue virus	Orbivirus
0065.fasta	4	1995	bluetongue virus	Orbivirus
0065.fasta	5	1852	bluetongue virus	Orbivirus
0065.fasta	6	1328	bluetongue virus	Orbivirus
0065.fasta	7	1297	bluetongue virus	Orbivirus
0065.fasta	8	1215	bluetongue virus	Orbivirus
0065.fasta	9	965	bluetongue virus	Orbivirus
0066.fasta	0	4418	Changuinola virus	Orbivirus
0066.fasta	1	4076	Changuinola virus	Orbivirus
0066.fasta	2	3112	Changuinola virus	Orbivirus
0066.fasta	3	2247	Changuinola virus	Orbivirus
0066.fasta	4	2066	Changuinola virus	Orbivirus
0066.fasta	5	1893	Changuinola virus	Orbivirus
0066.fasta	6	1360	Changuinola virus	Orbivirus
0066.fasta	7	1214	Changuinola virus	Orbivirus
0066.fasta	8	1084	Changuinola virus	Orbivirus
0066.fasta	9	978	Changuinola virus	Orbivirus
0067.fasta	0	4352	Chenuda virus	Orbivirus
0067.fasta	1	3138	Chenuda virus	Orbivirus
0067.fasta	2	2206	Chenuda virus	Orbivirus
0067.fasta	3	2036	Chenuda virus	Orbivirus
0067.fasta	4	1957	Chenuda virus	Orbivirus
0067.fasta	5	1931	Chenuda virus	Orbivirus
0067.fasta	6	1459	Chenuda virus	Orbivirus
0067.fasta	7	1390	Chenuda virus	Orbivirus
0067.fasta	8	1219	Chenuda virus	Orbivirus
0067.fasta	9	942	Chenuda virus	Orbivirus
0068.fasta	0	4350	Chobar Gorge virus	Orbivirus
0068.fasta	1	3152	Chobar Gorge virus	Orbivirus
0068.fasta	2	2224	Chobar Gorge virus	Orbivirus
0068.fasta	3	2080	Chobar Gorge virus	Orbivirus
0068.fasta	4	1929	Chobar Gorge virus	Orbivirus
0068.fasta	5	1908	Chobar Gorge virus	Orbivirus
0068.fasta	6	1398	Chobar Gorge virus	Orbivirus
0068.fasta	7	1395	Chobar Gorge virus	Orbivirus
0068.fasta	8	1318	Chobar Gorge virus	Orbivirus
0068.fasta	9	909	Chobar Gorge virus	Orbivirus
0069.fasta	0	4357	Corriparta virus	Orbivirus
0069.fasta	1	3300	Corriparta virus	Orbivirus
0069.fasta	2	2572	Corriparta virus	Orbivirus
0069.fasta	3	2302	Corriparta virus	Orbivirus
0069.fasta	4	2194	Corriparta virus	Orbivirus
0069.fasta	5	1923	Corriparta virus	Orbivirus
0069.fasta	6	1379	Corriparta virus	Orbivirus
0069.fasta	7	1368	Corriparta virus	Orbivirus
0069.fasta	8	1337	Corriparta virus	Orbivirus
0069.fasta	9	970	Corriparta virus	Orbivirus
0070.fasta	0	4387	epizootic hemorrhagic disease virus	Orbivirus
0070.fasta	1	3329	epizootic hemorrhagic disease virus	Orbivirus
0070.fasta	2	3111	epizootic hemorrhagic disease virus	Orbivirus
0070.fasta	3	2260	epizootic hemorrhagic disease virus	Orbivirus
0070.fasta	4	2062	epizootic hemorrhagic disease virus	Orbivirus
0070.fasta	5	1887	epizootic hemorrhagic disease virus	Orbivirus
0070.fasta	6	1367	epizootic hemorrhagic disease virus	Orbivirus
0070.fasta	7	1391	epizootic hemorrhagic disease virus	Orbivirus
0070.fasta	8	1348	epizootic hemorrhagic disease virus	Orbivirus
0070.fasta	9	986	epizootic hemorrhagic disease virus	Orbivirus
0071.fasta	0	4395	equine encephalosis virus	Orbivirus
0071.fasta	1	3544	equine encephalosis virus	Orbivirus
0071.fasta	2	3105	equine encephalosis virus	Orbivirus
0071.fasta	3	2250	equine encephalosis virus	Orbivirus
0071.fasta	4	1989	equine encephalosis virus	Orbivirus
0071.fasta	5	1835	equine encephalosis virus	Orbivirus
0071.fasta	6	1367	equine encephalosis virus	Orbivirus
0071.fasta	7	1373	equine encephalosis virus	Orbivirus
0071.fasta	8	1266	equine encephalosis virus	Orbivirus
0071.fasta	9	915	equine encephalosis virus	Orbivirus
0072.fasta	0	4393	Eubenangee virus	Orbivirus
0072.fasta	1	3305	Eubenangee virus	Orbivirus
0072.fasta	2	3102	Eubenangee virus	Orbivirus
0072.fasta	3	2247	Eubenangee virus	Orbivirus
0072.fasta	4	2008	Eubenangee virus	Orbivirus
0072.fasta	5	1891	Eubenangee virus	Orbivirus
0072.fasta	6	1366	Eubenangee virus	Orbivirus
0072.fasta	7	1319	Eubenangee virus	Orbivirus
0072.fasta	8	1226	Eubenangee virus	Orbivirus
0072.fasta	9	1024	Eubenangee virus	Orbivirus
0073.fasta	0	4303	Great Island virus	Orbivirus
0073.fasta	1	3104	Great Island virus	Orbivirus
0073.fasta	2	2174	Great Island virus	Orbivirus
0073.fasta	3	1951	Great Island virus	Orbivirus
0073.fasta	4	1942	Great Island virus	Orbivirus
0073.fasta	5	1880	Great Island virus	Orbivirus
0073.fasta	6	1353	Great Island virus	Orbivirus
0073.fasta	7	1375	Great Island virus	Orbivirus
0073.fasta	8	1222	Great Island virus	Orbivirus
0073.fasta	9	840	Great Island virus	Orbivirus
0075.fasta	0	4363	Lebombo virus	Orbivirus
0075.fasta	1	3366	Lebombo virus	Orbivirus
0075.fasta	2	3319	Lebombo virus	Orbivirus
0075.fasta	3	2230	Lebombo virus	Orbivirus
0075.fasta	4	1971	Lebombo virus	Orbivirus
0075.fasta	5	1824	Lebombo virus	Orbivirus
0075.fasta	6	1353	Lebombo virus	Orbivirus
0075.fasta	7	1289	Lebombo virus	Orbivirus
0075.fasta	8	1172	Lebombo virus	Orbivirus
0075.fasta	9	891	Lebombo virus	Orbivirus
0076.fasta	0	4367	Orungo virus	Orbivirus
0076.fasta	1	3268	Orungo virus	Orbivirus
0076.fasta	2	3104	Orungo virus	Orbivirus
0076.fasta	3	2208	Orungo virus	Orbivirus
0076.fasta	4	1968	Orungo virus	Orbivirus
0076.fasta	5	1826	Orungo virus	Orbivirus
0076.fasta	6	1351	Orungo virus	Orbivirus
0076.fasta	7	1268	Orungo virus	Orbivirus
0076.fasta	8	1092	Orungo virus	Orbivirus
0076.fasta	9	911	Orungo virus	Orbivirus
0077.fasta	0	4338	Palyam virus	Orbivirus
0077.fasta	1	3385	Palyam virus	Orbivirus
0077.fasta	2	3080	Palyam virus	Orbivirus
0077.fasta	3	2207	Palyam virus	Orbivirus
0077.fasta	4	1986	Palyam virus	Orbivirus
0077.fasta	5	1814	Palyam virus	Orbivirus
0077.fasta	6	1319	Palyam virus	Orbivirus
0077.fasta	7	1221	Palyam virus	Orbivirus
0077.fasta	8	1021	Palyam virus	Orbivirus
0077.fasta	9	861	Palyam virus	Orbivirus
0078.fasta	0	4410	Peruvian horse sickness virus	Orbivirus
0078.fasta	1	3183	Peruvian horse sickness virus	Orbivirus
0078.fasta	2	3068	Peruvian horse sickness virus	Orbivirus
0078.fasta	3	2251	Peruvian horse sickness virus	Orbivirus
0078.fasta	4	2021	Peruvian horse sickness virus	Orbivirus
0078.fasta	5	1926	Peruvian horse sickness virus	Orbivirus
0078.fasta	6	1838	Peruvian horse sickness virus	Orbivirus
0078.fasta	7	1363	Peruvian horse sickness virus	Orbivirus
0078.fasta	8	1248	Peruvian horse sickness virus	Orbivirus
0078.fasta	9	973	Peruvian horse sickness virus	Orbivirus
0079.fasta	0	4559	St Croix River virus	Orbivirus
0079.fasta	1	3070	St Croix River virus	Orbivirus
0079.fasta	2	2281	St Croix River virus	Orbivirus
0079.fasta	3	2274	St Croix River virus	Orbivirus
0079.fasta	4	1891	St Croix River virus	Orbivirus
0079.fasta	5	1884	St Croix River virus	Orbivirus
0079.fasta	6	1672	St Croix River virus	Orbivirus
0079.fasta	7	1447	St Croix River virus	Orbivirus
0079.fasta	8	913	St Croix River virus	Orbivirus
0079.fasta	9	914	St Croix River virus	Orbivirus
0080.fasta	0	4362	Umatilla virus	Orbivirus
0080.fasta	1	3118	Umatilla virus	Orbivirus
0080.fasta	2	2708	Umatilla virus	Orbivirus
0080.fasta	3	2314	Umatilla virus	Orbivirus
0080.fasta	4	2282	Umatilla virus	Orbivirus
0080.fasta	5	1918	Umatilla virus	Orbivirus
0080.fasta	6	1564	Umatilla virus	Orbivirus
0080.fasta	7	1360	Umatilla virus	Orbivirus
0080.fasta	8	1286	Umatilla virus	Orbivirus
0080.fasta	9	1053	Umatilla virus	Orbivirus
0081.fasta	0	4410	Wad Medani virus	Orbivirus
0081.fasta	1	3145	Wad Medani virus	Orbivirus
0081.fasta	2	2198	Wad Medani virus	Orbivirus
0081.fasta	3	2077	Wad Medani virus	Orbivirus
0081.fasta	4	2027	Wad Medani virus	Orbivirus
0081.fasta	5	1954	Wad Medani virus	Orbivirus
0081.fasta	6	1439	Wad Medani virus	Orbivirus
0081.fasta	7	1385	Wad Medani virus	Orbivirus
0081.fasta	8	1214	Wad Medani virus	Orbivirus
0081.fasta	9	928	Wad Medani virus	Orbivirus
0082.fasta	0	4372	Wallal virus	Orbivirus
0082.fasta	1	3299	Wallal virus	Orbivirus
0082.fasta	2	3083	Wallal virus	Orbivirus
0082.fasta	3	2230	Wallal virus	Orbivirus
0082.fasta	4	1975	Wallal virus	Orbivirus
0082.fasta	5	1849	Wallal virus	Orbivirus
0082.fasta	6	1305	Wallal virus	Orbivirus
0082.fasta	7	1338	Wallal virus	Orbivirus
0082.fasta	8	1202	Wallal virus	Orbivirus
0082.fasta	9	982	Wallal virus	Orbivirus
0083.fasta	0	4391	Warrego virus	Orbivirus
0083.fasta	1	3335	Warrego virus	Orbivirus
0083.fasta	2	3176	Warrego virus	Orbivirus
0083.fasta	3	2224	Warrego virus	Orbivirus
0083.fasta	4	2012	Warrego virus	Orbivirus
0083.fasta	5	1881	Warrego virus	Orbivirus
0083.fasta	6	1372	Warrego virus	Orbivirus
0083.fasta	7	1352	Warrego virus	Orbivirus
0083.fasta	8	1232	Warrego virus	Orbivirus
0083.fasta	9	996	Warrego virus	Orbivirus
0085.fasta	0	4411	Yunnan orbivirus	Orbivirus
0085.fasta	1	3222	Yunnan orbivirus	Orbivirus
0085.fasta	2	2992	Yunnan orbivirus	Orbivirus
0085.fasta	3	2237	Yunnan orbivirus	Orbivirus
0085.fasta	4	2195	Yunnan orbivirus	Orbivirus
0085.fasta	5	1903	Yunnan orbivirus	Orbivirus
0085.fasta	6	1706	Yunnan orbivirus	Orbivirus
0085.fasta	7	1369	Yunnan orbivirus	Orbivirus
0085.fasta	8	1248	Yunnan orbivirus	Orbivirus
0085.fasta	9	968	Yunnan orbivirus	Orbivirus
0086.fasta	0	4876	rice dwarf virus	Phytoreovirus
0086.fasta	1	3888	rice dwarf virus	Phytoreovirus
0086.fasta	10	1197	rice dwarf virus	Phytoreovirus
0086.fasta	11	1233	rice dwarf virus	Phytoreovirus
0086.fasta	2	3541	rice dwarf virus	Phytoreovirus
0086.fasta	3	2480	rice dwarf virus	Phytoreovirus
0086.fasta	4	2729	rice dwarf virus	Phytoreovirus
0086.fasta	5	1787	rice dwarf virus	Phytoreovirus
0086.fasta	6	1786	rice dwarf virus	Phytoreovirus
0086.fasta	7	1587	rice dwarf virus	Phytoreovirus
0086.fasta	8	1402	rice dwarf virus	Phytoreovirus
0086.fasta	9	1336	rice dwarf virus	Phytoreovirus
0087.fasta	0	4971	rice gall dwarf virus	Phytoreovirus
0087.fasta	1	3896	rice gall dwarf virus	Phytoreovirus
0087.fasta	10	1350	rice gall dwarf virus	Phytoreovirus
0087.fasta	11	1008	rice gall dwarf virus	Phytoreovirus
0087.fasta	2	3582	rice gall dwarf virus	Phytoreovirus
0087.fasta	3	2926	rice gall dwarf virus	Phytoreovirus
0087.fasta	4	2840	rice gall dwarf virus	Phytoreovirus
0087.fasta	5	1872	rice gall dwarf virus	Phytoreovirus
0087.fasta	6	1868	rice gall dwarf virus	Phytoreovirus
0087.fasta	7	1792	rice gall dwarf virus	Phytoreovirus
0087.fasta	8	1386	rice gall dwarf virus	Phytoreovirus
0087.fasta	9	1383	rice gall dwarf virus	Phytoreovirus
0089.fasta	0	3653	rotavirus A	Rotavirus
0089.fasta	1	2990	rotavirus A	Rotavirus
0089.fasta	10	791	rotavirus A	Rotavirus
0089.fasta	2	2882	rotavirus A	Rotavirus
0089.fasta	3	2629	rotavirus A	Rotavirus
0089.fasta	4	1821	rotavirus A	Rotavirus
0089.fasta	5	1539	rotavirus A	Rotavirus
0089.fasta	6	1264	rotavirus A	Rotavirus
0089.fasta	7	1218	rotavirus A	Rotavirus
0089.fasta	8	1221	rotavirus A	Rotavirus
0089.fasta	9	881	rotavirus A	Rotavirus
0090.fasta	0	3928	rotavirus B	Rotavirus
0090.fasta	1	3196	rotavirus B	Rotavirus
0090.fasta	10	796	rotavirus B	Rotavirus
0090.fasta	2	2631	rotavirus B	Rotavirus
0090.fasta	3	2607	rotavirus B	Rotavirus
0090.fasta	4	1578	rotavirus B	Rotavirus
0090.fasta	5	1486	rotavirus B	Rotavirus
0090.fasta	6	1386	rotavirus B	Rotavirus
0090.fasta	7	1202	rotavirus B	Rotavirus
0090.fasta	8	989	rotavirus B	Rotavirus
0090.fasta	9	922	rotavirus B	Rotavirus
0091.fasta	0	3662	rotavirus C	Rotavirus
0091.fasta	1	3041	rotavirus C	Rotavirus
0091.fasta	10	733	rotavirus C	Rotavirus
0091.fasta	2	2546	rotavirus C	Rotavirus
0091.fasta	3	2417	rotavirus C	Rotavirus
0091.fasta	4	1538	rotavirus C	Rotavirus
0091.fasta	5	1535	rotavirus C	Rotavirus
0091.fasta	6	1449	rotavirus C	Rotavirus
0091.fasta	7	1224	rotavirus C	Rotavirus
0091.fasta	8	1192	rotavirus C	Rotavirus
0091.fasta	9	862	rotavirus C	Rotavirus
0092.fasta	0	3644	rotavirus D	Rotavirus
0092.fasta	1	3135	rotavirus D	Rotavirus
0092.fasta	10	821	rotavirus D	Rotavirus
0092.fasta	2	2658	rotavirus D	Rotavirus
0092.fasta	3	2378	rotavirus D	Rotavirus
0092.fasta	4	2122	rotavirus D	Rotavirus
0092.fasta	5	1561	rotavirus D	Rotavirus
0092.fasta	6	1438	rotavirus D	Rotavirus
0092.fasta	7	1204	rotavirus D	Rotavirus
0092.fasta	8	1203	rotavirus D	Rotavirus
0092.fasta	9	920	rotavirus D	Rotavirus
0093.fasta	0	3674	rotavirus F	Rotavirus
0093.fasta	1	3099	rotavirus F	Rotavirus
0093.fasta	10	829	rotavirus F	Rotavirus
0093.fasta	2	2534	rotavirus F	Rotavirus
0093.fasta	3	2456	rotavirus F	Rotavirus
0093.fasta	4	2037	rotavirus F	Rotavirus
0093.fasta	5	1518	rotavirus F	Rotavirus
0093.fasta	6	1513	rotavirus F	Rotavirus
0093.fasta	7	1254	rotavirus F	Rotavirus
0093.fasta	8	1170	rotavirus F	Rotavirus
0093.fasta	9	863	rotavirus F	Rotavirus
0094.fasta	0	3922	rotavirus G	Rotavirus
0094.fasta	1	3368	rotavirus G	Rotavirus
0094.fasta	10	829	rotavirus G	Rotavirus
0094.fasta	2	2658	rotavirus G	Rotavirus
0094.fasta	3	2646	rotavirus G	Rotavirus
0094.fasta	4	1499	rotavirus G	Rotavirus
0094.fasta	5	1471	rotavirus G	Rotavirus
0094.fasta	6	1238	rotavirus G	Rotavirus
0094.fasta	7	1192	rotavirus G	Rotavirus
0094.fasta	8	987	rotavirus G	Rotavirus
0094.fasta	9	964	rotavirus G	Rotavirus
0095.fasta	0	3922	rotavirus H	Rotavirus
0095.fasta	1	3305	rotavirus H	Rotavirus
0095.fasta	10	787	rotavirus H	Rotavirus
0095.fasta	2	2474	rotavirus H	Rotavirus
0095.fasta	3	2806	rotavirus H	Rotavirus
0095.fasta	4	1499	rotavirus H	Rotavirus
0095.fasta	5	1479	rotavirus H	Rotavirus
0095.fasta	6	1094	rotavirus H	Rotavirus
0095.fasta	7	1172	rotavirus H	Rotavirus
0095.fasta	8	970	rotavirus H	Rotavirus
0095.fasta	9	883	rotavirus H	Rotavirus
0096.fasta	0	3901	rotavirus I	Rotavirus
0096.fasta	1	3337	rotavirus I	Rotavirus
0096.fasta	10	725	rotavirus I	Rotavirus
0096.fasta	2	2424	rotavirus I	Rotavirus
0096.fasta	3	2652	rotavirus I	Rotavirus
0096.fasta	4	1709	rotavirus I	Rotavirus
0096.fasta	5	1469	rotavirus I	Rotavirus
0096.fasta	6	1116	rotavirus I	Rotavirus
0096.fasta	7	1186	rotavirus I	Rotavirus
0096.fasta	8	1013	rotavirus I	Rotavirus
0096.fasta	9	895	rotavirus I	Rotavirus
0098.fasta	0	4152	Banna virus	Seadornavirus
0098.fasta	1	3393	Banna virus	Seadornavirus
0098.fasta	10	1011	Banna virus	Seadornavirus
0098.fasta	11	1006	Banna virus	Seadornavirus
0098.fasta	2	2691	Banna virus	Seadornavirus
0098.fasta	3	2299	Banna virus	Seadornavirus
0098.fasta	4	1947	Banna virus	Seadornavirus
0098.fasta	5	1896	Banna virus	Seadornavirus
0098.fasta	6	1303	Banna virus	Seadornavirus
0098.fasta	7	1280	Banna virus	Seadornavirus
0098.fasta	8	1262	Banna virus	Seadornavirus
0098.fasta	9	1143	Banna virus	Seadornavirus
0099.fasta	0	4175	Kadipiro virus	Seadornavirus
0099.fasta	1	3376	Kadipiro virus	Seadornavirus
0099.fasta	10	1041	Kadipiro virus	Seadornavirus
0099.fasta	11	900	Kadipiro virus	Seadornavirus
0099.fasta	2	2702	Kadipiro virus	Seadornavirus
0099.fasta	3	2384	Kadipiro virus	Seadornavirus
0099.fasta	4	2192	Kadipiro virus	Seadornavirus
0099.fasta	5	1891	Kadipiro virus	Seadornavirus
0099.fasta	6	1433	Kadipiro virus	Seadornavirus
0099.fasta	7	1287	Kadipiro virus	Seadornavirus
0099.fasta	8	1227	Kadipiro virus	Seadornavirus
0099.fasta	9	1108	Kadipiro virus	Seadornavirus
0100.fasta	0	4131	Liao ning virus	Seadornavirus
0100.fasta	1	3386	Liao ning virus	Seadornavirus
0100.fasta	10	1043	Liao ning virus	Seadornavirus
0100.fasta	11	894	Liao ning virus	Seadornavirus
0100.fasta	2	2681	Liao ning virus	Seadornavirus
0100.fasta	3	2309	Liao ning virus	Seadornavirus
0100.fasta	4	2099	Liao ning virus	Seadornavirus
0100.fasta	5	1967	Liao ning virus	Seadornavirus
0100.fasta	6	1383	Liao ning virus	Seadornavirus
0100.fasta	7	1316	Liao ning virus	Seadornavirus
0100.fasta	8	1094	Liao ning virus	Seadornavirus
0100.fasta	9	1049	Liao ning virus	Seadornavirus
0101.fasta	0	4366	aquareovirus A	Aquareovirus
0101.fasta	1	4280	aquareovirus A	Aquareovirus
0101.fasta	10	931	aquareovirus A	Aquareovirus
0101.fasta	2	4085	aquareovirus A	Aquareovirus
0101.fasta	3	1838	aquareovirus A	Aquareovirus
0101.fasta	4	2515	aquareovirus A	Aquareovirus
0101.fasta	5	2307	aquareovirus A	Aquareovirus
0101.fasta	6	1590	aquareovirus A	Aquareovirus
0101.fasta	7	1506	aquareovirus A	Aquareovirus
0101.fasta	8	1289	aquareovirus A	Aquareovirus
0101.fasta	9	1151	aquareovirus A	Aquareovirus
0103.fasta	0	4367	aquareovirus C; golden shiner reovirus	Aquareovirus
0103.fasta	1	4289	aquareovirus C; golden shiner reovirus	Aquareovirus
0103.fasta	10	969	aquareovirus C; golden shiner reovirus	Aquareovirus
0103.fasta	2	4096	aquareovirus C; golden shiner reovirus	Aquareovirus
0103.fasta	3	2600	aquareovirus C; golden shiner reovirus	Aquareovirus
0103.fasta	4	2507	aquareovirus C; golden shiner reovirus	Aquareovirus
0103.fasta	5	2295	aquareovirus C; golden shiner reovirus	Aquareovirus
0103.fasta	6	1616	aquareovirus C; golden shiner reovirus	Aquareovirus
0103.fasta	7	1487	aquareovirus C; golden shiner reovirus	Aquareovirus
0103.fasta	8	1308	aquareovirus C; golden shiner reovirus	Aquareovirus
0103.fasta	9	1064	aquareovirus C; golden shiner reovirus	Aquareovirus
0105.fasta	0	4373	aquareovirus E; Scophthalmus maximus reovirus	Aquareovirus
0105.fasta	1	4286	aquareovirus E; Scophthalmus maximus reovirus	Aquareovirus
0105.fasta	2	4089	aquareovirus E; Scophthalmus maximus reovirus	Aquareovirus
0105.fasta	3	2523	aquareovirus E; Scophthalmus maximus reovirus	Aquareovirus
0105.fasta	4	2321	aquareovirus E; Scophthalmus maximus reovirus	Aquareovirus
0105.fasta	5	1603	aquareovirus E; Scophthalmus maximus reovirus	Aquareovirus
0105.fasta	6	1515	aquareovirus E; Scophthalmus maximus reovirus	Aquareovirus
0105.fasta	7	1298	aquareovirus E; Scophthalmus maximus reovirus	Aquareovirus
0105.fasta	8	1161	aquareovirus E; Scophthalmus maximus reovirus	Aquareovirus
0105.fasta	9	941	aquareovirus E; Scophthalmus maximus reovirus	Aquareovirus
0107.fasta	0	4373	aquareovirus G	Aquareovirus
0107.fasta	1	4294	aquareovirus G	Aquareovirus
0107.fasta	10	927	aquareovirus G	Aquareovirus
0107.fasta	2	4109	aquareovirus G	Aquareovirus
0107.fasta	3	2573	aquareovirus G	Aquareovirus
0107.fasta	4	2511	aquareovirus G	Aquareovirus
0107.fasta	5	2304	aquareovirus G	Aquareovirus
0107.fasta	6	1558	aquareovirus G	Aquareovirus
0107.fasta	7	1501	aquareovirus G	Aquareovirus
0107.fasta	8	1309	aquareovirus G	Aquareovirus
0107.fasta	9	1079	aquareovirus G	Aquareovirus
0108.fasta	0	4807	Colorado tick fever virus	Coltivirus
0108.fasta	1	4324	Colorado tick fever virus	Coltivirus
0108.fasta	10	1168	Colorado tick fever virus	Coltivirus
0108.fasta	11	815	Colorado tick fever virus	Coltivirus
0108.fasta	2	3977	Colorado tick fever virus	Coltivirus
0108.fasta	3	3512	Colorado tick fever virus	Coltivirus
0108.fasta	4	2721	Colorado tick fever virus	Coltivirus
0108.fasta	5	2406	Colorado tick fever virus	Coltivirus
0108.fasta	6	2398	Colorado tick fever virus	Coltivirus
0108.fasta	7	2282	Colorado tick fever virus	Coltivirus
0108.fasta	8	2125	Colorado tick fever virus	Coltivirus
0108.fasta	9	2122	Colorado tick fever virus	Coltivirus
0109.fasta	0	4790	Eyach virus	Coltivirus
0109.fasta	1	4339	Eyach virus	Coltivirus
0109.fasta	10	1156	Eyach virus	Coltivirus
0109.fasta	11	802	Eyach virus	Coltivirus
0109.fasta	2	3960	Eyach virus	Coltivirus
0109.fasta	3	3495	Eyach virus	Coltivirus
0109.fasta	4	2671	Eyach virus	Coltivirus
0109.fasta	5	2433	Eyach virus	Coltivirus
0109.fasta	6	2388	Eyach virus	Coltivirus
0109.fasta	7	2265	Eyach virus	Coltivirus
0109.fasta	8	2109	Eyach virus	Coltivirus
0109.fasta	9	2105	Eyach virus	Coltivirus
0113.fasta	0	4606	cypovirus 1; Lymantria dispar cypovirus 1	Cypovirus
0113.fasta	1	4271	cypovirus 1; Lymantria dispar cypovirus 1	Cypovirus
0113.fasta	2	4258	cypovirus 1; Lymantria dispar cypovirus 1	Cypovirus
0113.fasta	3	3626	cypovirus 1; Lymantria dispar cypovirus 1	Cypovirus
0113.fasta	4	3179	cypovirus 1; Lymantria dispar cypovirus 1	Cypovirus
0113.fasta	5	2030	cypovirus 1; Lymantria dispar cypovirus 1	Cypovirus
0113.fasta	6	1715	cypovirus 1; Lymantria dispar cypovirus 1	Cypovirus
0113.fasta	7	1534	cypovirus 1; Lymantria dispar cypovirus 1	Cypovirus
0113.fasta	8	1371	cypovirus 1; Lymantria dispar cypovirus 1	Cypovirus
0113.fasta	9	1111	cypovirus 1; Lymantria dispar cypovirus 1	Cypovirus
0114.fasta	0	4137	cypovirus 2; Inachis io cypovirus 2	Cypovirus
0114.fasta	1	4043	cypovirus 2; Inachis io cypovirus 2	Cypovirus
0114.fasta	2	3885	cypovirus 2; Inachis io cypovirus 2	Cypovirus
0114.fasta	3	3644	cypovirus 2; Inachis io cypovirus 2	Cypovirus
0114.fasta	4	2256	cypovirus 2; Inachis io cypovirus 2	Cypovirus
0114.fasta	5	2079	cypovirus 2; Inachis io cypovirus 2	Cypovirus
0114.fasta	6	1972	cypovirus 2; Inachis io cypovirus 2	Cypovirus
0114.fasta	7	1798	cypovirus 2; Inachis io cypovirus 2	Cypovirus
0114.fasta	8	1712	cypovirus 2; Inachis io cypovirus 2	Cypovirus
0114.fasta	9	1364	cypovirus 2; Inachis io cypovirus 2	Cypovirus
0117.fasta	0	4561	cypovirus 5; Heliothis armigera cypovirus 5	Cypovirus
0117.fasta	1	4325	cypovirus 5; Heliothis armigera cypovirus 5	Cypovirus
0117.fasta	2	4121	cypovirus 5; Heliothis armigera cypovirus 5	Cypovirus
0117.fasta	3	3675	cypovirus 5; Heliothis armigera cypovirus 5	Cypovirus
0117.fasta	4	3121	cypovirus 5; Heliothis armigera cypovirus 5	Cypovirus
0117.fasta	5	2182	cypovirus 5; Heliothis armigera cypovirus 5	Cypovirus
0117.fasta	6	2076	cypovirus 5; Heliothis armigera cypovirus 5	Cypovirus
0117.fasta	7	1466	cypovirus 5; Heliothis armigera cypovirus 5	Cypovirus
0117.fasta	8	1246	cypovirus 5; Heliothis armigera cypovirus 5	Cypovirus
0117.fasta	9	1046	cypovirus 5; Heliothis armigera cypovirus 5	Cypovirus
0126.fasta	0	4763	cypovirus 14; Lymantria dispar cypovirus 14	Cypovirus
0126.fasta	1	4466	cypovirus 14; Lymantria dispar cypovirus 14	Cypovirus
0126.fasta	2	4325	cypovirus 14; Lymantria dispar cypovirus 14	Cypovirus
0126.fasta	3	3689	cypovirus 14; Lymantria dispar cypovirus 14	Cypovirus
0126.fasta	4	3497	cypovirus 14; Lymantria dispar cypovirus 14	Cypovirus
0126.fasta	5	2001	cypovirus 14; Lymantria dispar cypovirus 14	Cypovirus
0126.fasta	6	1573	cypovirus 14; Lymantria dispar cypovirus 14	Cypovirus
0126.fasta	7	1420	cypovirus 14; Lymantria dispar cypovirus 14	Cypovirus
0126.fasta	8	1305	cypovirus 14; Lymantria dispar cypovirus 14	Cypovirus
0126.fasta	9	1103	cypovirus 14; Lymantria dispar cypovirus 14	Cypovirus
0127.fasta	0	4842	cypovirus 15: Trichoplusia ni cypovirus 15	Cypovirus
0127.fasta	1	4650	cypovirus 15: Trichoplusia ni cypovirus 15	Cypovirus
0127.fasta	10	322	cypovirus 15: Trichoplusia ni cypovirus 15	Cypovirus
0127.fasta	2	4317	cypovirus 15: Trichoplusia ni cypovirus 15	Cypovirus
0127.fasta	3	3702	cypovirus 15: Trichoplusia ni cypovirus 15	Cypovirus
0127.fasta	4	2561	cypovirus 15: Trichoplusia ni cypovirus 15	Cypovirus
0127.fasta	5	2124	cypovirus 15: Trichoplusia ni cypovirus 15	Cypovirus
0127.fasta	6	2035	cypovirus 15: Trichoplusia ni cypovirus 15	Cypovirus
0127.fasta	7	1445	cypovirus 15: Trichoplusia ni cypovirus 15	Cypovirus
0127.fasta	8	1362	cypovirus 15: Trichoplusia ni cypovirus 15	Cypovirus
0127.fasta	9	1079	cypovirus 15: Trichoplusia ni cypovirus 15	Cypovirus
0129.fasta	0	4233	Aedes pseudoscutellaris reovirus	Dinovernavirus
0129.fasta	1	4162	Aedes pseudoscutellaris reovirus	Dinovernavirus
0129.fasta	2	4142	Aedes pseudoscutellaris reovirus	Dinovernavirus
0129.fasta	3	3755	Aedes pseudoscutellaris reovirus	Dinovernavirus
0129.fasta	4	3595	Aedes pseudoscutellaris reovirus	Dinovernavirus
0129.fasta	5	2017	Aedes pseudoscutellaris reovirus	Dinovernavirus
0129.fasta	6	1359	Aedes pseudoscutellaris reovirus	Dinovernavirus
0129.fasta	7	1339	Aedes pseudoscutellaris reovirus	Dinovernavirus
0129.fasta	8	1335	Aedes pseudoscutellaris reovirus	Dinovernavirus
0130.fasta	0	4992	Fiji disease virus	Fijivirus
0130.fasta	1	4220	Fiji disease virus	Fijivirus
0130.fasta	10	2046	Fiji disease virus	Fijivirus
0130.fasta	2	4005	Fiji disease virus	Fijivirus
0130.fasta	3	3955	Fiji disease virus	Fijivirus
0130.fasta	4	3490	Fiji disease virus	Fijivirus
0130.fasta	5	3147	Fiji disease virus	Fijivirus
0130.fasta	6	2458	Fiji disease virus	Fijivirus
0130.fasta	7	976	Fiji disease virus	Fijivirus
0130.fasta	8	1221	Fiji disease virus	Fijivirus
0130.fasta	9	2077	Fiji disease virus	Fijivirus
0133.fasta	0	4969	mal de Río Cuarto virus	Fijivirus
0133.fasta	1	4007	mal de Río Cuarto virus	Fijivirus
0133.fasta	2	4234	mal de Río Cuarto virus	Fijivirus
0133.fasta	3	3950	mal de Río Cuarto virus	Fijivirus
0133.fasta	4	3514	mal de Río Cuarto virus	Fijivirus
0133.fasta	5	2945	mal de Río Cuarto virus	Fijivirus
0133.fasta	6	2456	mal de Río Cuarto virus	Fijivirus
0133.fasta	7	2177	mal de Río Cuarto virus	Fijivirus
0133.fasta	8	2109	mal de Río Cuarto virus	Fijivirus
0133.fasta	9	2031	mal de Río Cuarto virus	Fijivirus
0134.fasta	0	4850	Nilaparvata lugens reovirus	Fijivirus
0134.fasta	1	4137	Nilaparvata lugens reovirus	Fijivirus
0134.fasta	10	118	Nilaparvata lugens reovirus	Fijivirus
0134.fasta	2	4158	Nilaparvata lugens reovirus	Fijivirus
0134.fasta	3	3947	Nilaparvata lugens reovirus	Fijivirus
0134.fasta	4	3802	Nilaparvata lugens reovirus	Fijivirus
0134.fasta	5	3309	Nilaparvata lugens reovirus	Fijivirus
0134.fasta	6	2249	Nilaparvata lugens reovirus	Fijivirus
0134.fasta	7	2039	Nilaparvata lugens reovirus	Fijivirus
0134.fasta	8	1865	Nilaparvata lugens reovirus	Fijivirus
0134.fasta	9	1520	Nilaparvata lugens reovirus	Fijivirus
0137.fasta	0	4976	rice black streaked dwarf virus	Fijivirus
0137.fasta	1	4227	rice black streaked dwarf virus	Fijivirus
0137.fasta	2	3969	rice black streaked dwarf virus	Fijivirus
0137.fasta	3	4014	rice black streaked dwarf virus	Fijivirus
0137.fasta	4	3525	rice black streaked dwarf virus	Fijivirus
0137.fasta	5	2958	rice black streaked dwarf virus	Fijivirus
0137.fasta	6	2470	rice black streaked dwarf virus	Fijivirus
0137.fasta	7	2189	rice black streaked dwarf virus	Fijivirus
0137.fasta	8	2153	rice black streaked dwarf virus	Fijivirus
0137.fasta	9	2043	rice black streaked dwarf virus	Fijivirus
0138.fasta	0	4982	southern rice black-streaked dwarf virus	Fijivirus
0138.fasta	1	4237	southern rice black-streaked dwarf virus	Fijivirus
0138.fasta	2	4022	southern rice black-streaked dwarf virus	Fijivirus
0138.fasta	3	3975	southern rice black-streaked dwarf virus	Fijivirus
0138.fasta	4	3535	southern rice black-streaked dwarf virus	Fijivirus
0138.fasta	5	2971	southern rice black-streaked dwarf virus	Fijivirus
0138.fasta	6	2460	southern rice black-streaked dwarf virus	Fijivirus
0138.fasta	7	2188	southern rice black-streaked dwarf virus	Fijivirus
0138.fasta	8	2160	southern rice black-streaked dwarf virus	Fijivirus
0138.fasta	9	2047	southern rice black-streaked dwarf virus	Fijivirus
0144.fasta	0	4549	mycoreovirus 1	Mycoreovirus
0144.fasta	1	4244	mycoreovirus 1	Mycoreovirus
0144.fasta	10	867	mycoreovirus 1	Mycoreovirus
0144.fasta	2	3608	mycoreovirus 1	Mycoreovirus
0144.fasta	3	2535	mycoreovirus 1	Mycoreovirus
0144.fasta	4	2304	mycoreovirus 1	Mycoreovirus
0144.fasta	5	2265	mycoreovirus 1	Mycoreovirus
0144.fasta	6	1739	mycoreovirus 1	Mycoreovirus
0144.fasta	7	1736	mycoreovirus 1	Mycoreovirus
0144.fasta	8	1236	mycoreovirus 1	Mycoreovirus
0144.fasta	9	1128	mycoreovirus 1	Mycoreovirus
0146.fasta	0	4572	mycoreovirus 3	Mycoreovirus
0146.fasta	1	4166	mycoreovirus 3	Mycoreovirus
0146.fasta	10	1162	mycoreovirus 3	Mycoreovirus
0146.fasta	11	1096	mycoreovirus 3	Mycoreovirus
0146.fasta	2	3667	mycoreovirus 3	Mycoreovirus
0146.fasta	3	2525	mycoreovirus 3	Mycoreovirus
0146.fasta	4	2338	mycoreovirus 3	Mycoreovirus
0146.fasta	5	2272	mycoreovirus 3	Mycoreovirus
0146.fasta	6	1709	mycoreovirus 3	Mycoreovirus
0146.fasta	7	1481	mycoreovirus 3	Mycoreovirus
0146.fasta	8	1402	mycoreovirus 3	Mycoreovirus
0146.fasta	9	1342	mycoreovirus 3	Mycoreovirus
0147.fasta	0	4372	avian orthoreovirus	Orthoreovirus
0147.fasta	1	4231	avian orthoreovirus	Orthoreovirus
0147.fasta	2	4315	avian orthoreovirus	Orthoreovirus
0147.fasta	3	2553	avian orthoreovirus	Orthoreovirus
0147.fasta	4	2416	avian orthoreovirus	Orthoreovirus
0147.fasta	5	2242	avian orthoreovirus	Orthoreovirus
0147.fasta	6	1861	avian orthoreovirus	Orthoreovirus
0147.fasta	7	1510	avian orthoreovirus	Orthoreovirus
0147.fasta	8	1382	avian orthoreovirus	Orthoreovirus
0147.fasta	9	1372	avian orthoreovirus	Orthoreovirus
0148.fasta	0	4312	baboon orthoreovirus	Orthoreovirus
0148.fasta	1	4241	baboon orthoreovirus	Orthoreovirus
0148.fasta	2	4163	baboon orthoreovirus	Orthoreovirus
0148.fasta	3	2563	baboon orthoreovirus	Orthoreovirus
0148.fasta	4	2402	baboon orthoreovirus	Orthoreovirus
0148.fasta	5	2133	baboon orthoreovirus	Orthoreovirus
0148.fasta	6	1498	baboon orthoreovirus	Orthoreovirus
0148.fasta	7	1434	baboon orthoreovirus	Orthoreovirus
0148.fasta	8	1325	baboon orthoreovirus	Orthoreovirus
0148.fasta	9	1038	baboon orthoreovirus	Orthoreovirus
0149.fasta	0	4354	Broome reovirus	Orthoreovirus
0149.fasta	1	4304	Broome reovirus	Orthoreovirus
0149.fasta	2	4243	Broome reovirus	Orthoreovirus
0149.fasta	3	2596	Broome reovirus	Orthoreovirus
0149.fasta	4	2321	Broome reovirus	Orthoreovirus
0149.fasta	5	2313	Broome reovirus	Orthoreovirus
0149.fasta	6	1495	Broome reovirus	Orthoreovirus
0149.fasta	7	1404	Broome reovirus	Orthoreovirus
0149.fasta	8	1376	Broome reovirus	Orthoreovirus
0149.fasta	9	945	Broome reovirus	Orthoreovirus
0150.fasta	0	4376	Mahlapitsi virus	Orthoreovirus
0150.fasta	1	4351	Mahlapitsi virus	Orthoreovirus
0150.fasta	2	4260	Mahlapitsi virus	Orthoreovirus
0150.fasta	3	2629	Mahlapitsi virus	Orthoreovirus
0150.fasta	4	2415	Mahlapitsi virus	Orthoreovirus
0150.fasta	5	2382	Mahlapitsi virus	Orthoreovirus
0150.fasta	6	1520	Mahlapitsi virus	Orthoreovirus
0150.fasta	7	1475	Mahlapitsi virus	Orthoreovirus
0150.fasta	8	1401	Mahlapitsi virus	Orthoreovirus
0150.fasta	9	1248	Mahlapitsi virus	Orthoreovirus
0152.fasta	0	4301	Nelson Bay orthoreovirus	Orthoreovirus
0152.fasta	1	4231	Nelson Bay orthoreovirus	Orthoreovirus
0152.fasta	2	4365	Nelson Bay orthoreovirus	Orthoreovirus
0152.fasta	3	2562	Nelson Bay orthoreovirus	Orthoreovirus
0152.fasta	4	2400	Nelson Bay orthoreovirus	Orthoreovirus
0152.fasta	5	2227	Nelson Bay orthoreovirus	Orthoreovirus
0152.fasta	6	1807	Nelson Bay orthoreovirus	Orthoreovirus
0152.fasta	7	1505	Nelson Bay orthoreovirus	Orthoreovirus
0152.fasta	8	1369	Nelson Bay orthoreovirus	Orthoreovirus
0152.fasta	9	1356	Nelson Bay orthoreovirus	Orthoreovirus
0154.fasta	0	4344	piscine orthoreovirus	Orthoreovirus
0154.fasta	1	4374	piscine orthoreovirus	Orthoreovirus
0154.fasta	2	4364	piscine orthoreovirus	Orthoreovirus
0154.fasta	3	2683	piscine orthoreovirus	Orthoreovirus
0154.fasta	4	2469	piscine orthoreovirus	Orthoreovirus
0154.fasta	5	2714	piscine orthoreovirus	Orthoreovirus
0154.fasta	6	1303	piscine orthoreovirus	Orthoreovirus
0154.fasta	7	1540	piscine orthoreovirus	Orthoreovirus
0154.fasta	8	1348	piscine orthoreovirus	Orthoreovirus
0154.fasta	9	1228	piscine orthoreovirus	Orthoreovirus
0155.fasta	0	4403	reptilian orthoreovirus	Orthoreovirus
0155.fasta	1	4328	reptilian orthoreovirus	Orthoreovirus
0155.fasta	2	4268	reptilian orthoreovirus	Orthoreovirus
0155.fasta	3	2794	reptilian orthoreovirus	Orthoreovirus
0155.fasta	4	2643	reptilian orthoreovirus	Orthoreovirus
0155.fasta	5	2390	reptilian orthoreovirus	Orthoreovirus
0155.fasta	6	1783	reptilian orthoreovirus	Orthoreovirus
0155.fasta	7	1519	reptilian orthoreovirus	Orthoreovirus
0155.fasta	8	1469	reptilian orthoreovirus	Orthoreovirus
0155.fasta	9	1393	reptilian orthoreovirus	Orthoreovirus
0158.fasta	0	4260	rice ragged stunt virus	Oryzavirus
0158.fasta	1	4219	rice ragged stunt virus	Oryzavirus
0158.fasta	2	4121	rice ragged stunt virus	Oryzavirus
0158.fasta	3	4258	rice ragged stunt virus	Oryzavirus
0158.fasta	4	2993	rice ragged stunt virus	Oryzavirus
0158.fasta	5	2424	rice ragged stunt virus	Oryzavirus
0158.fasta	6	2201	rice ragged stunt virus	Oryzavirus
0158.fasta	7	2182	rice ragged stunt virus	Oryzavirus
0158.fasta	8	1311	rice ragged stunt virus	Oryzavirus
0158.fasta	9	1360	rice ragged stunt virus	Oryzavirus
0159.fasta	0	7003	Pseudomonas phage phi6	Cystovirus
0159.fasta	1	4494	Pseudomonas phage phi6	Cystovirus
0159.fasta	2	3283	Pseudomonas phage phi6	Cystovirus
0160.fasta	0	7733	Pseudomonas phage phi8	Cystovirus
0160.fasta	1	5225	Pseudomonas phage phi8	Cystovirus
0160.fasta	2	3544	Pseudomonas phage phi8	Cystovirus
0161.fasta	0	7410	Pseudomonas phage phi12	Cystovirus
0161.fasta	1	4531	Pseudomonas phage phi12	Cystovirus
0161.fasta	2	2603	Pseudomonas phage phi12	Cystovirus
0162.fasta	0	7091	Pseudomonas phage phi13	Cystovirus
0162.fasta	1	4656	Pseudomonas phage phi13	Cystovirus
0162.fasta	2	3316	Pseudomonas phage phi13	Cystovirus
0163.fasta	0	7138	Pseudomonas phage phi2954	Cystovirus
0163.fasta	1	3997	Pseudomonas phage phi2954	Cystovirus
0163.fasta	2	2879	Pseudomonas phage phi2954	Cystovirus
0164.fasta	0	7138	Pseudomonas phage phiNN	Cystovirus
0164.fasta	1	4221	Pseudomonas phage phiNN	Cystovirus
0164.fasta	2	3280	Pseudomonas phage phiNN	Cystovirus
0165.fasta	0	7295	Pseudomonas phage phiYY	Cystovirus
0165.fasta	1	4275	Pseudomonas phage phiYY	Cystovirus
0165.fasta	2	3339	Pseudomonas phage phiYY	Cystovirus
0173.fasta	0	6045	Dendrolimus punctatus virus	Omegatetravirus
0173.fasta	1	2785	Dendrolimus punctatus virus	Omegatetravirus
0174.fasta	0	5850	Helicoverpa armigera stunt virus	Omegatetravirus
0174.fasta	1	2776	Helicoverpa armigera stunt virus	Omegatetravirus
0176.fasta	0	7409	beet necrotic yellow vein virus	Benyvirus
0176.fasta	1	5086	beet necrotic yellow vein virus	Benyvirus
0176.fasta	2	2011	beet necrotic yellow vein virus	Benyvirus
0176.fasta	3	1672	beet necrotic yellow vein virus	Benyvirus
0176.fasta	4	1515	beet necrotic yellow vein virus	Benyvirus
0177.fasta	0	7354	beet soil-borne mosaic virus	Benyvirus
0177.fasta	1	5110	beet soil-borne mosaic virus	Benyvirus
0177.fasta	2	18912	beet soil-borne mosaic virus	Benyvirus
0177.fasta	3	1979	beet soil-borne mosaic virus	Benyvirus
0178.fasta	0	7727	burdock mottle virus	Benyvirus
0178.fasta	1	4770	burdock mottle virus	Benyvirus
0179.fasta	0	7287	rice stripe necrosis virus	Benyvirus
0179.fasta	1	5142	rice stripe necrosis virus	Benyvirus
0200.fasta	0	4032	alfalfa mosaic virus	Alfamovirus
0200.fasta	1	2891	alfalfa mosaic virus	Alfamovirus
0200.fasta	2	2287	alfalfa mosaic virus	Alfamovirus
0201.fasta	0	3563	amazon lily mild mottle virus	Anulavirus
0201.fasta	1	2841	amazon lily mild mottle virus	Anulavirus
0201.fasta	2	2883	amazon lily mild mottle virus	Anulavirus
0202.fasta	0	3754	pelargonium zonate spot virus	Anulavirus
0202.fasta	1	2722	pelargonium zonate spot virus	Anulavirus
0202.fasta	2	2964	pelargonium zonate spot virus	Anulavirus
0203.fasta	0	3507	broad bean mottle virus	Bromovirus
0203.fasta	1	3112	broad bean mottle virus	Bromovirus
0203.fasta	2	2564	broad bean mottle virus	Bromovirus
0204.fasta	0	3584	brome mosaic virus	Bromovirus
0204.fasta	1	3179	brome mosaic virus	Bromovirus
0204.fasta	2	2365	brome mosaic virus	Bromovirus
0205.fasta	0	3527	cassia yellow blotch virus	Bromovirus
0205.fasta	1	3030	cassia yellow blotch virus	Bromovirus
0205.fasta	2	2346	cassia yellow blotch virus	Bromovirus
0206.fasta	0	3526	cowpea chlorotic mottle virus	Bromovirus
0206.fasta	1	3093	cowpea chlorotic mottle virus	Bromovirus
0206.fasta	2	2444	cowpea chlorotic mottle virus	Bromovirus
0207.fasta	0	3643	melandrium yellow fleck virus	Bromovirus
0207.fasta	1	3220	melandrium yellow fleck virus	Bromovirus
0207.fasta	2	2746	melandrium yellow fleck virus	Bromovirus
0208.fasta	0	3610	spring beauty latent virus	Bromovirus
0208.fasta	1	3226	spring beauty latent virus	Bromovirus
0208.fasta	2	2481	spring beauty latent virus	Bromovirus
0209.fasta	0	3716	cucumber mosaic virus	Cucumovirus
0209.fasta	1	3385	cucumber mosaic virus	Cucumovirus
0209.fasta	2	2479	cucumber mosaic virus	Cucumovirus
0210.fasta	0	3716	gayfeather mild mottle virus	Cucumovirus
0210.fasta	1	3263	gayfeather mild mottle virus	Cucumovirus
0210.fasta	2	2484	gayfeather mild mottle virus	Cucumovirus
0211.fasta	0	3713	peanut stunt virus	Cucumovirus
0211.fasta	1	3273	peanut stunt virus	Cucumovirus
0211.fasta	2	2448	peanut stunt virus	Cucumovirus
0212.fasta	0	3774	tomato aspermy virus	Cucumovirus
0212.fasta	1	3408	tomato aspermy virus	Cucumovirus
0212.fasta	2	2666	tomato aspermy virus	Cucumovirus
0213.fasta	0	3873	Ageratum latent virus 1998	Ilarvirus
0213.fasta	1	3216	Ageratum latent virus 1998	Ilarvirus
0213.fasta	2	2508	Ageratum latent virus 1998	Ilarvirus
0214.fasta	0	3746	american plum line pattern virus	Ilarvirus
0214.fasta	1	2693	american plum line pattern virus	Ilarvirus
0214.fasta	2	2312	american plum line pattern virus	Ilarvirus
0215.fasta	0	3880	apple mosaic virus	Ilarvirus
0215.fasta	1	3325	apple mosaic virus	Ilarvirus
0215.fasta	2	2304	apple mosaic virus	Ilarvirus
0216.fasta	0	3796	asparagus virus 2	Ilarvirus
0216.fasta	1	3233	asparagus virus 2	Ilarvirus
0216.fasta	2	2570	asparagus virus 2	Ilarvirus
0217.fasta	0	3860	blackberry chlorotic ringspot virus	Ilarvirus
0217.fasta	1	3213	blackberry chlorotic ringspot virus	Ilarvirus
0217.fasta	2	2548	blackberry chlorotic ringspot virus	Ilarvirus
0218.fasta	0	3747	blueberry shock virus	Ilarvirus
0218.fasta	1	2902	blueberry shock virus	Ilarvirus
0218.fasta	2	2343	blueberry shock virus	Ilarvirus
0219.fasta	0	3772	citrus leaf rugose virus	Ilarvirus
0219.fasta	1	3322	citrus leaf rugose virus	Ilarvirus
0219.fasta	2	2561	citrus leaf rugose virus	Ilarvirus
0220.fasta	0	3806	citrus variegation virus	Ilarvirus
0220.fasta	1	3239	citrus variegation virus	Ilarvirus
0220.fasta	2	2579	citrus variegation virus	Ilarvirus
0221.fasta	0	3801	elm mottle virus	Ilarvirus
0221.fasta	1	3192	elm mottle virus	Ilarvirus
0221.fasta	2	2614	elm mottle virus	Ilarvirus
0222.fasta	0	3811	Fragaria chiloensis latent virus	Ilarvirus
0222.fasta	1	2872	Fragaria chiloensis latent virus	Ilarvirus
0222.fasta	2	2782	Fragaria chiloensis latent virus	Ilarvirus
0223.fasta	0	3748	Humulus japonicus latent virus	Ilarvirus
0223.fasta	1	3128	Humulus japonicus latent virus	Ilarvirus
0223.fasta	2	2178	Humulus japonicus latent virus	Ilarvirus
0224.fasta	0	3823	lilac leaf chlorosis virus	Ilarvirus
0224.fasta	1	3103	lilac leaf chlorosis virus	Ilarvirus
0224.fasta	2	2404	lilac leaf chlorosis virus	Ilarvirus
0226.fasta	0	3895	parietaria mottle virus	Ilarvirus
0226.fasta	1	3245	parietaria mottle virus	Ilarvirus
0226.fasta	2	2539	parietaria mottle virus	Ilarvirus
0227.fasta	0	3803	privet ringspot virus	Ilarvirus
0227.fasta	1	3203	privet ringspot virus	Ilarvirus
0227.fasta	2	2420	privet ringspot virus	Ilarvirus
0228.fasta	0	3735	prune dwarf virus	Ilarvirus
0228.fasta	1	2888	prune dwarf virus	Ilarvirus
0228.fasta	2	2374	prune dwarf virus	Ilarvirus
0229.fasta	0	3698	prunus necrotic ringspot virus	Ilarvirus
0229.fasta	1	2897	prunus necrotic ringspot virus	Ilarvirus
0229.fasta	2	2205	prunus necrotic ringspot virus	Ilarvirus
0230.fasta	0	3822	spinach latent virus	Ilarvirus
0230.fasta	1	3300	spinach latent virus	Ilarvirus
0230.fasta	2	2625	spinach latent virus	Ilarvirus
0231.fasta	0	3802	strawberry necrotic shock virus	Ilarvirus
0231.fasta	1	3207	strawberry necrotic shock virus	Ilarvirus
0231.fasta	2	2522	strawberry necrotic shock virus	Ilarvirus
0232.fasta	0	3861	tobacco streak virus	Ilarvirus
0232.fasta	1	3293	tobacco streak virus	Ilarvirus
0232.fasta	2	2467	tobacco streak virus	Ilarvirus
0233.fasta	0	3388	tomato necrotic streak virus	Ilarvirus
0233.fasta	1	3772	tomato necrotic streak virus	Ilarvirus
0233.fasta	2	2511	tomato necrotic streak virus	Ilarvirus
0234.fasta	0	3833	tulare apple mosaic virus	Ilarvirus
0234.fasta	1	3276	tulare apple mosaic virus	Ilarvirus
0234.fasta	2	2495	tulare apple mosaic virus	Ilarvirus
0235.fasta	0	3468	olive latent virus 2	Oleavirus
0235.fasta	1	3045	olive latent virus 2	Oleavirus
0235.fasta	2	2718	olive latent virus 2	Oleavirus
0265.fasta	0	9815	bean yellow disorder virus	Crinivirus
0265.fasta	1	9338	bean yellow disorder virus	Crinivirus
0266.fasta	0	8769	beet pseudoyellows virus	Crinivirus
0266.fasta	1	8654	beet pseudoyellows virus	Crinivirus
0267.fasta	0	8560	blackberry yellow vein-associated virus	Crinivirus
0267.fasta	1	8686	blackberry yellow vein-associated virus	Crinivirus
0268.fasta	0	9997	cucurbit yellow stunting disorder virus	Crinivirus
0268.fasta	1	8746	cucurbit yellow stunting disorder virus	Crinivirus
0269.fasta	0	8785	diodia vein chlorosis virus	Crinivirus
0269.fasta	1	9013	diodia vein chlorosis virus	Crinivirus
0270.fasta	0	9399	lettuce chlorosis virus	Crinivirus
0270.fasta	1	9364	lettuce chlorosis virus	Crinivirus
0271.fasta	0	8894	lettuce infectious yellows virus	Crinivirus
0271.fasta	1	7891	lettuce infectious yellows virus	Crinivirus
0272.fasta	0	8791	potato yellow vein virus	Crinivirus
0272.fasta	1	5867	potato yellow vein virus	Crinivirus
0272.fasta	2	4306	potato yellow vein virus	Crinivirus
0273.fasta	0	8848	strawberry pallidosis-associated virus	Crinivirus
0273.fasta	1	8748	strawberry pallidosis-associated virus	Crinivirus
0274.fasta	0	10299	sweet potato chlorotic stunt virus	Crinivirus
0274.fasta	1	9015	sweet potato chlorotic stunt virus	Crinivirus
0275.fasta	0	9281	tetterwort vein chlorosis virus	Crinivirus
0275.fasta	1	8897	tetterwort vein chlorosis virus	Crinivirus
0276.fasta	0	9413	tomato chlorosis virus	Crinivirus
0276.fasta	1	9025	tomato chlorosis virus	Crinivirus
0277.fasta	0	9066	tomato infectious chlorosis virus	Crinivirus
0277.fasta	1	8678	tomato infectious chlorosis virus	Crinivirus
0323.fasta	0	6509	blueberry necrotic ring blotch virus	Blunervirus
0323.fasta	1	4370	blueberry necrotic ring blotch virus	Blunervirus
0323.fasta	2	2903	blueberry necrotic ring blotch virus	Blunervirus
0323.fasta	3	1967	blueberry necrotic ring blotch virus	Blunervirus
0324.fasta	0	6561	Tea plant necrotic ring blotch virus	Blunervirus
0324.fasta	1	4593	Tea plant necrotic ring blotch virus	Blunervirus
0324.fasta	2	3032	Tea plant necrotic ring blotch virus	Blunervirus
0324.fasta	3	2578	Tea plant necrotic ring blotch virus	Blunervirus
0325.fasta	0	9566	Citrus leprosis virus C	Cilevirus
0325.fasta	1	5489	Citrus leprosis virus C	Cilevirus
0326.fasta	0	9563	Citrus leprosis virus C2	Cilevirus
0326.fasta	1	5517	Citrus leprosis virus C2	Cilevirus
0327.fasta	0	9192	Hibiscus green spot virus 2	Higrevirus
0327.fasta	1	3572	Hibiscus green spot virus 2	Higrevirus
0327.fasta	2	3504	Hibiscus green spot virus 2	Higrevirus
0328.fasta	0	5912	privet leaf blotch-associated virus	Idaeovirus
0328.fasta	1	2625	privet leaf blotch-associated virus	Idaeovirus
0329.fasta	0	5994	raspberry bushy dwarf virus	Idaeovirus
0329.fasta	1	2500	raspberry bushy dwarf virus	Idaeovirus
0330.fasta	0	6841	Japanese holly fern mottle virus	Pteridovirus
0330.fasta	1	3344	Japanese holly fern mottle virus	Pteridovirus
0385.fasta	0	7840	Chinese wheat mosaic virus	Furovirus
0385.fasta	1	3951	Chinese wheat mosaic virus	Furovirus
0386.fasta	0	8026	Japanese soil-borne wheat mosaic virus	Furovirus
0386.fasta	1	4061	Japanese soil-borne wheat mosaic virus	Furovirus
0388.fasta	0	7792	oat golden stripe virus	Furovirus
0388.fasta	1	3587	oat golden stripe virus	Furovirus
0389.fasta	0	7707	European wheat mosaic virus; Soil-borne rye mosaic virus	Furovirus
0389.fasta	1	4081	European wheat mosaic virus; Soil-borne rye mosaic virus	Furovirus
0390.fasta	0	7789	soil-borne wheat mosaic virus	Furovirus
0390.fasta	1	3983	soil-borne wheat mosaic virus	Furovirus
0391.fasta	0	7550	Sorghum chlorotic spot virus	Furovirus
0391.fasta	1	3790	Sorghum chlorotic spot virus	Furovirus
0393.fasta	0	6101	gentian ovary ringspot virus	Goravirus
0393.fasta	1	4313	gentian ovary ringspot virus	Goravirus
0395.fasta	0	4168	barley stripe mosaic virus	Hordeivirus
0395.fasta	1	3647	barley stripe mosaic virus	Hordeivirus
0395.fasta	2	3516	barley stripe mosaic virus	Hordeivirus
0398.fasta	0	6420	Indian peanut clump virus	Pecluvirus
0398.fasta	1	4972	Indian peanut clump virus	Pecluvirus
0399.fasta	0	6475	peanut clump virus	Pecluvirus
0399.fasta	1	4962	peanut clump virus	Pecluvirus
0400.fasta	0	6409	beet soil-borne virus	Pomovirus
0400.fasta	1	3825	beet soil-borne virus	Pomovirus
0400.fasta	2	3334	beet soil-borne virus	Pomovirus
0401.fasta	0	6581	beet virus Q	Pomovirus
0401.fasta	1	3227	beet virus Q	Pomovirus
0401.fasta	2	2813	beet virus Q	Pomovirus
0402.fasta	0	6155	broad bean necrosis virus	Pomovirus
0402.fasta	1	3152	broad bean necrosis virus	Pomovirus
0402.fasta	2	2702	broad bean necrosis virus	Pomovirus
0403.fasta	0	6787	Colombian potato soil-borne virus	Pomovirus
0403.fasta	1	3523	Colombian potato soil-borne virus	Pomovirus
0403.fasta	2	3375	Colombian potato soil-borne virus	Pomovirus
0404.fasta	0	6635	potato mop-top virus	Pomovirus
0404.fasta	1	3474	potato mop-top virus	Pomovirus
0404.fasta	2	3292	potato mop-top virus	Pomovirus
0442.fasta	0	7759	pea early-browning virus	Tobravirus
0442.fasta	1	3742	pea early-browning virus	Tobravirus
0443.fasta	0	7487	pepper ringspot virus	Tobravirus
0443.fasta	1	2026	pepper ringspot virus	Tobravirus
0444.fasta	0	7449	tobacco rattle virus	Tobravirus
0444.fasta	1	4261	tobacco rattle virus	Tobravirus
0795.fasta	0	3436	black beetle virus	Alphanodavirus
0795.fasta	1	1587	black beetle virus	Alphanodavirus
0796.fasta	0	3430	Boolarra virus	Alphanodavirus
0796.fasta	1	1483	Boolarra virus	Alphanodavirus
0797.fasta	0	3444	Flock House virus	Alphanodavirus
0797.fasta	1	1579	Flock House virus	Alphanodavirus
0801.fasta	0	3551	Nodamura virus	Alphanodavirus
0801.fasta	1	1517	Nodamura virus	Alphanodavirus
0803.fasta	0	3348	Pariacoto virus	Alphanodavirus
0803.fasta	1	1498	Pariacoto virus	Alphanodavirus
0804.fasta	0	3448	barfin flounder nervous necrosis virus	Betanodavirus
0804.fasta	1	1637	barfin flounder nervous necrosis virus	Betanodavirus
0808.fasta	0	3466	red-spotted grouper nervous necrosis virus	Betanodavirus
0808.fasta	1	1651	red-spotted grouper nervous necrosis virus	Betanodavirus
0816.fasta	0	3461	striped jack nervous necrosis virus	Betanodavirus
0816.fasta	1	1643	striped jack nervous necrosis virus	Betanodavirus
0817.fasta	0	3508	Solea senegalensis nervous necrosis virus	Betanodavirus
0817.fasta	1	1664	Solea senegalensis nervous necrosis virus	Betanodavirus
0819.fasta	0	3465	tiger puffer nervous necrosis virus	Betanodavirus
0819.fasta	1	1630	tiger puffer nervous necrosis virus	Betanodavirus
0951.fasta	0	4316	carnation ringspot virus	Dianthovirus
0951.fasta	1	1603	carnation ringspot virus	Dianthovirus
0952.fasta	0	4308	red clover necrotic mosaic virus	Dianthovirus
0952.fasta	1	1656	red clover necrotic mosaic virus	Dianthovirus
0953.fasta	0	4296	sweet clover necrotic mosaic virus	Dianthovirus
0953.fasta	1	1659	sweet clover necrotic mosaic virus	Dianthovirus
0969.fasta	0	3020	cassava virus C	Ourmiavirus
0969.fasta	1	1279	cassava virus C	Ourmiavirus
0969.fasta	2	1082	cassava virus C	Ourmiavirus
0970.fasta	0	3053	Epirus cherry virus	Ourmiavirus
0970.fasta	1	1162	Epirus cherry virus	Ourmiavirus
0970.fasta	2	1088	Epirus cherry virus	Ourmiavirus
0971.fasta	0	3103	Ourmia melon virus	Ourmiavirus
0971.fasta	1	1203	Ourmia melon virus	Ourmiavirus
0971.fasta	2	1101	Ourmia melon virus	Ourmiavirus
0975.fasta	0	6226	Běihǎi sesarmid crab virus 4	Yingvirus
0975.fasta	1	2028	Běihǎi sesarmid crab virus 4	Yingvirus
0976.fasta	0	6840	Wēnzhōu qínvirus-like virus 2	Yingvirus
0976.fasta	1	2140	Wēnzhōu qínvirus-like virus 2	Yingvirus
0977.fasta	0	6355	Húběi qínvirus-like virus 1	Yingvirus
0977.fasta	1	1877	Húběi qínvirus-like virus 1	Yingvirus
0978.fasta	0	7273	Sānxiá qínvirus-like virus 1	Yingvirus
0978.fasta	1	1907	Sānxiá qínvirus-like virus 1	Yingvirus
0979.fasta	0	6556	Shāhé qínvirus-like virus 1	Yingvirus
0979.fasta	1	2159	Shāhé qínvirus-like virus 1	Yingvirus
0980.fasta	0	6647	Wēnzhōu qínvirus-like virus 1	Yingvirus
0980.fasta	1	2073	Wēnzhōu qínvirus-like virus 1	Yingvirus
0981.fasta	0	6512	Wǔhàn insect virus 15	Yingvirus
0981.fasta	1	1844	Wǔhàn insect virus 15	Yingvirus
0982.fasta	0	6557	Xīnzhōu nematode virus 3	Yingvirus
0982.fasta	1	1988	Xīnzhōu nematode virus 3	Yingvirus
0983.fasta	0	8737	blueberry mosaic associated virus	Ophiovirus
0983.fasta	1	2185	blueberry mosaic associated virus	Ophiovirus
0983.fasta	2	1798	blueberry mosaic associated virus	Ophiovirus
0984.fasta	0	8956	citrus psorosis virus	Ophiovirus
0984.fasta	1	1857	citrus psorosis virus	Ophiovirus
0984.fasta	2	1641	citrus psorosis virus	Ophiovirus
0986.fasta	0	8386	lettuce ring necrosis virus	Ophiovirus
0986.fasta	1	2067	lettuce ring necrosis virus	Ophiovirus
0986.fasta	2	1734	lettuce ring necrosis virus	Ophiovirus
0986.fasta	3	1618	lettuce ring necrosis virus	Ophiovirus
0987.fasta	0	8539	Mirafiori lettuce big-vein virus	Ophiovirus
0987.fasta	1	2017	Mirafiori lettuce big-vein virus	Ophiovirus
0987.fasta	2	1720	Mirafiori lettuce big-vein virus	Ophiovirus
0987.fasta	3	1601	Mirafiori lettuce big-vein virus	Ophiovirus
0994.fasta	0	7393	Wēnlǐng crustacean virus 14	Mivirus
0994.fasta	1	5175	Wēnlǐng crustacean virus 14	Mivirus
0997.fasta	0	7863	Wǔchāng cockroach virus 3	Mivirus
0997.fasta	1	5295	Wǔchāng cockroach virus 3	Mivirus
0999.fasta	0	7446	Wēnlǐng crustacean virus 13	Mivirus
0999.fasta	1	4574	Wēnlǐng crustacean virus 13	Mivirus
1002.fasta	0	7488	Wǔhàn louse fly virus 7	Mivirus
1002.fasta	1	2639	Wǔhàn louse fly virus 7	Mivirus
1003.fasta	0	7583	Húběi chǔvirus-like virus 1	Mivirus
1003.fasta	1	4435	Húběi chǔvirus-like virus 1	Mivirus
1009.fasta	0	2581	Wǔhàn louse fly virus 6	Mivirus
1009.fasta	1	7451	Wǔhàn louse fly virus 6	Mivirus
1077.fasta	0	6621	Wēnzhōu tapeworm virus 1	Tapwovirus
1077.fasta	1	5301	Wēnzhōu tapeworm virus 1	Tapwovirus
1231.fasta	0	7191	Clerodendrum chlorotic spot virus	Dichorhavirus
1231.fasta	1	6736	Clerodendrum chlorotic spot virus	Dichorhavirus
1232.fasta	0	7208	coffee ringspot virus	Dichorhavirus
1232.fasta	1	6547	coffee ringspot virus	Dichorhavirus
1233.fasta	0	7054	orchid fleck virus	Dichorhavirus
1233.fasta	1	6606	orchid fleck virus	Dichorhavirus
1347.fasta	0	7466	lettuce big vein-associated virus	Varicosavirus
1347.fasta	1	6688	lettuce big vein-associated virus	Varicosavirus
1373.fasta	0	7566	Běihǎi sesarmid crab virus 3	Yuyuevirus
1373.fasta	1	1546	Běihǎi sesarmid crab virus 3	Yuyuevirus
1374.fasta	0	7242	Shāhé yuèvirus-like virus 1	Yuyuevirus
1374.fasta	1	1434	Shāhé yuèvirus-like virus 1	Yuyuevirus
1375.fasta	0	7078	Wēnlǐngfrogfish arenavirus 2	Antennavirus
1375.fasta	1	2874	Wēnlǐngfrogfish arenavirus 2	Antennavirus
1375.fasta	2	2291	Wēnlǐngfrogfish arenavirus 2	Antennavirus
1376.fasta	0	7202	Wēnlǐng frogfish arenavirus 1	Antennavirus
1376.fasta	1	3643	Wēnlǐng frogfish arenavirus 1	Antennavirus
1376.fasta	2	2369	Wēnlǐng frogfish arenavirus 1	Antennavirus
1377.fasta	0	6553	Haartman Institute snake virus 1	Hartmanivirus
1377.fasta	1	3765	Haartman Institute snake virus 1	Hartmanivirus
1381.fasta	0	7729	Allpahuayo virus	Mammarenavirus
1381.fasta	1	3701	Allpahuayo virus	Mammarenavirus
1383.fasta	0	7789	Junín virus	Mammarenavirus
1383.fasta	1	3768	Junín virus	Mammarenavirus
1384.fasta	0	7785	Bear Canyon virus	Mammarenavirus
1384.fasta	1	3698	Bear Canyon virus	Mammarenavirus
1385.fasta	0	7808	Sabiá virus	Mammarenavirus
1385.fasta	1	3713	Sabiá virus	Mammarenavirus
1386.fasta	0	7670	Pichindé virus	Mammarenavirus
1386.fasta	1	3790	Pichindé virus	Mammarenavirus
1387.fasta	0	7786	Chapare virus	Mammarenavirus
1387.fasta	1	3712	Chapare virus	Mammarenavirus
1389.fasta	0	7784	Cupixi virus	Mammarenavirus
1389.fasta	1	3686	Cupixi virus	Mammarenavirus
1390.fasta	0	7710	Flexal virus	Mammarenavirus
1390.fasta	1	3770	Flexal virus	Mammarenavirus
1391.fasta	0	7972	Gairo virus	Mammarenavirus
1391.fasta	1	3717	Gairo virus	Mammarenavirus
1392.fasta	0	7760	Guanarito virus	Mammarenavirus
1392.fasta	1	3698	Guanarito virus	Mammarenavirus
1393.fasta	0	8010	Ippy virus	Mammarenavirus
1393.fasta	1	3724	Ippy virus	Mammarenavirus
1394.fasta	0	7968	Lassa virus	Mammarenavirus
1394.fasta	1	3761	Lassa virus	Mammarenavirus
1395.fasta	0	7858	Latino virus	Mammarenavirus
1395.fasta	1	3840	Latino virus	Mammarenavirus
1396.fasta	0	7928	Loei River virus	Mammarenavirus
1396.fasta	1	3766	Loei River virus	Mammarenavirus
1397.fasta	0	7843	Lujo virus	Mammarenavirus
1397.fasta	1	3527	Lujo virus	Mammarenavirus
1398.fasta	0	7916	Luna virus	Mammarenavirus
1398.fasta	1	3733	Luna virus	Mammarenavirus
1400.fasta	0	7881	Lunk virus	Mammarenavirus
1400.fasta	1	3781	Lunk virus	Mammarenavirus
1401.fasta	0	7344	lymphocytic choriomeningitis virus	Mammarenavirus
1401.fasta	1	3758	lymphocytic choriomeningitis virus	Mammarenavirus
1402.fasta	0	7879	Machupo virus	Mammarenavirus
1402.fasta	1	3804	Machupo virus	Mammarenavirus
1403.fasta	0	7516	Mariental virus	Mammarenavirus
1403.fasta	1	3785	Mariental virus	Mammarenavirus
1404.fasta	0	7894	Merino Walk virus	Mammarenavirus
1404.fasta	1	3740	Merino Walk virus	Mammarenavirus
1405.fasta	0	8021	mobala virus	Mammarenavirus
1405.fasta	1	3740	mobala virus	Mammarenavirus
1406.fasta	0	7967	Mopeia virus	Mammarenavirus
1406.fasta	1	3793	Mopeia virus	Mammarenavirus
1407.fasta	0	7891	Morogoro virus	Mammarenavirus
1407.fasta	1	3743	Morogoro virus	Mammarenavirus
1408.fasta	0	7877	Okahandja virus	Mammarenavirus
1408.fasta	1	3811	Okahandja virus	Mammarenavirus
1409.fasta	0	7870	Oliveros virus	Mammarenavirus
1409.fasta	1	3909	Oliveros virus	Mammarenavirus
1410.fasta	0	7766	Paraná virus	Mammarenavirus
1410.fasta	1	3772	Paraná virus	Mammarenavirus
1411.fasta	0	7766	Pirital virus	Mammarenavirus
1411.fasta	1	3754	Pirital virus	Mammarenavirus
1412.fasta	0	7933	Aporé virus	Mammarenavirus
1412.fasta	1	3786	Aporé virus	Mammarenavirus
1413.fasta	0	7847	Ryukyu virus	Mammarenavirus
1413.fasta	1	3742	Ryukyu virus	Mammarenavirus
1414.fasta	0	7719	Amaparí virus	Mammarenavirus
1414.fasta	1	3696	Amaparí virus	Mammarenavirus
1415.fasta	0	7856	Solwezi virus	Mammarenavirus
1415.fasta	1	3793	Solwezi virus	Mammarenavirus
1416.fasta	0	7985	souris virus	Mammarenavirus
1416.fasta	1	3775	souris virus	Mammarenavirus
1417.fasta	0	7782	Tacaribe virus	Mammarenavirus
1417.fasta	1	3800	Tacaribe virus	Mammarenavirus
1418.fasta	0	7826	Tamiami virus	Mammarenavirus
1418.fasta	1	3912	Tamiami virus	Mammarenavirus
1419.fasta	0	7846	Wēnzhōu virus	Mammarenavirus
1419.fasta	1	3707	Wēnzhōu virus	Mammarenavirus
1420.fasta	0	7821	Whitewater Arroyo virus	Mammarenavirus
1420.fasta	1	3681	Whitewater Arroyo virus	Mammarenavirus
1426.fasta	0	7461	CAS virus	Reptarenavirus
1426.fasta	1	3723	CAS virus	Reptarenavirus
1427.fasta	0	7483	University of Giessen virus 1	Reptarenavirus
1427.fasta	1	3839	University of Giessen virus 1	Reptarenavirus
1430.fasta	0	7585	Golden Gate virus	Reptarenavirus
1430.fasta	1	3851	Golden Gate virus	Reptarenavirus
1431.fasta	0	7655	tavallinen suomalainen mies virus 2	Reptarenavirus
1431.fasta	1	3835	tavallinen suomalainen mies virus 2	Reptarenavirus
1432.fasta	0	7613	ROUT virus	Reptarenavirus
1432.fasta	1	3720	ROUT virus	Reptarenavirus
1433.fasta	0	6397	University of Helsinki virus 1	Reptarenavirus
1433.fasta	1	1233	University of Helsinki virus 1	Reptarenavirus
1433.fasta	2	3788	University of Helsinki virus 1	Reptarenavirus
1434.fasta	0	7384	Wēnlǐng crustacean virus 9	Lincruvirus
1434.fasta	1	3659	Wēnlǐng crustacean virus 9	Lincruvirus
1434.fasta	2	982	Wēnlǐng crustacean virus 9	Lincruvirus
1435.fasta	0	7811	Actinidia chlorotic ringspot-associated virus	Emaravirus
1435.fasta	1	2604	Actinidia chlorotic ringspot-associated virus	Emaravirus
1435.fasta	2	1958	Actinidia chlorotic ringspot-associated virus	Emaravirus
1435.fasta	3	1948	Actinidia chlorotic ringspot-associated virus	Emaravirus
1435.fasta	4	1740	Actinidia chlorotic ringspot-associated virus	Emaravirus
1437.fasta	0	7741	European mountain ash ringspot-associated virus	Emaravirus
1437.fasta	1	2634	European mountain ash ringspot-associated virus	Emaravirus
1437.fasta	2	1792	European mountain ash ringspot-associated virus	Emaravirus
1437.fasta	3	1563	European mountain ash ringspot-associated virus	Emaravirus
1438.fasta	0	7736	fig mosaic virus	Emaravirus
1438.fasta	1	2559	fig mosaic virus	Emaravirus
1438.fasta	2	1725	fig mosaic virus	Emaravirus
1438.fasta	3	1691	fig mosaic virus	Emaravirus
1438.fasta	4	2001	fig mosaic virus	Emaravirus
1438.fasta	5	1413	fig mosaic virus	Emaravirus
1439.fasta	0	7686	High Plains wheat mosaic virus	Emaravirus
1439.fasta	1	2508	High Plains wheat mosaic virus	Emaravirus
1439.fasta	2	1656	High Plains wheat mosaic virus	Emaravirus
1439.fasta	3	1937	High Plains wheat mosaic virus	Emaravirus
1439.fasta	4	1970	High Plains wheat mosaic virus	Emaravirus
1439.fasta	5	2013	High Plains wheat mosaic virus	Emaravirus
1439.fasta	6	1665	High Plains wheat mosaic virus	Emaravirus
1439.fasta	7	1564	High Plains wheat mosaic virus	Emaravirus
1440.fasta	0	7763	pigeonpea sterility mosaic virus 1	Emaravirus
1440.fasta	1	2548	pigeonpea sterility mosaic virus 1	Emaravirus
1440.fasta	2	1699	pigeonpea sterility mosaic virus 1	Emaravirus
1440.fasta	3	1828	pigeonpea sterility mosaic virus 1	Emaravirus
1440.fasta	4	2063	pigeonpea sterility mosaic virus 1	Emaravirus
1441.fasta	0	7719	pigeonpea sterility mosaic virus 2	Emaravirus
1441.fasta	1	2525	pigeonpea sterility mosaic virus 2	Emaravirus
1441.fasta	2	1559	pigeonpea sterility mosaic virus 2	Emaravirus
1441.fasta	3	1727	pigeonpea sterility mosaic virus 2	Emaravirus
1441.fasta	4	2092	pigeonpea sterility mosaic virus 2	Emaravirus
1441.fasta	5	1400	pigeonpea sterility mosaic virus 2	Emaravirus
1443.fasta	0	7750	raspberry leaf blotch virus	Emaravirus
1443.fasta	1	2403	raspberry leaf blotch virus	Emaravirus
1443.fasta	2	1567	raspberry leaf blotch virus	Emaravirus
1443.fasta	3	1901	raspberry leaf blotch virus	Emaravirus
1443.fasta	4	1950	raspberry leaf blotch virus	Emaravirus
1443.fasta	5	1294	raspberry leaf blotch virus	Emaravirus
1443.fasta	6	1288	raspberry leaf blotch virus	Emaravirus
1443.fasta	7	1490	raspberry leaf blotch virus	Emaravirus
1445.fasta	0	7697	rose rosette virus	Emaravirus
1445.fasta	1	2508	rose rosette virus	Emaravirus
1445.fasta	2	1747	rose rosette virus	Emaravirus
1445.fasta	3	1744	rose rosette virus	Emaravirus
1445.fasta	4	1901	rose rosette virus	Emaravirus
1445.fasta	5	1630	rose rosette virus	Emaravirus
1445.fasta	6	1885	rose rosette virus	Emaravirus
1452.fasta	0	7173	Láibīn virus	Mobatvirus
1452.fasta	1	4322	Láibīn virus	Mobatvirus
1452.fasta	2	2181	Láibīn virus	Mobatvirus
1453.fasta	0	7222	Nova virus	Mobatvirus
1453.fasta	1	3981	Nova virus	Mobatvirus
1453.fasta	2	2066	Nova virus	Mobatvirus
1454.fasta	0	7204	Quezon virus	Mobatvirus
1454.fasta	1	4180	Quezon virus	Mobatvirus
1454.fasta	2	2076	Quezon virus	Mobatvirus
1455.fasta	0	7189	Andes virus	Orthohantavirus
1455.fasta	1	4052	Andes virus	Orthohantavirus
1455.fasta	2	2098	Andes virus	Orthohantavirus
1457.fasta	0	1682	Asikkala virus	Orthohantavirus
1457.fasta	1	4038	Asikkala virus	Orthohantavirus
1457.fasta	2	1756	Asikkala virus	Orthohantavirus
1458.fasta	0	7203	Bayou virus	Orthohantavirus
1458.fasta	1	4068	Bayou virus	Orthohantavirus
1458.fasta	2	2197	Bayou virus	Orthohantavirus
1460.fasta	0	7212	Bowé virus	Orthohantavirus
1460.fasta	1	3990	Bowé virus	Orthohantavirus
1460.fasta	2	1962	Bowé virus	Orthohantavirus
1461.fasta	0	7226	Bruges virus	Orthohantavirus
1461.fasta	1	4078	Bruges virus	Orthohantavirus
1461.fasta	2	2107	Bruges virus	Orthohantavirus
1462.fasta	0	7250	Caño Delgadito virus	Orthohantavirus
1462.fasta	1	4082	Caño Delgadito virus	Orthohantavirus
1462.fasta	2	2249	Caño Delgadito virus	Orthohantavirus
1463.fasta	0	7185	Cao Bang virus	Orthohantavirus
1463.fasta	1	4039	Cao Bang virus	Orthohantavirus
1463.fasta	2	2093	Cao Bang virus	Orthohantavirus
1466.fasta	0	7216	Dobrava-Belgrade virus	Orthohantavirus
1466.fasta	1	4079	Dobrava-Belgrade virus	Orthohantavirus
1466.fasta	2	1938	Dobrava-Belgrade virus	Orthohantavirus
1468.fasta	0	7200	Fugong virus	Orthohantavirus
1468.fasta	1	4048	Fugong virus	Orthohantavirus
1468.fasta	2	2074	Fugong virus	Orthohantavirus
1470.fasta	0	7162	Hantaan virus	Orthohantavirus
1470.fasta	1	3983	Hantaan virus	Orthohantavirus
1470.fasta	2	1901	Hantaan virus	Orthohantavirus
1471.fasta	0	7254	Jeju virus	Orthohantavirus
1471.fasta	1	3967	Jeju virus	Orthohantavirus
1471.fasta	2	1998	Jeju virus	Orthohantavirus
1472.fasta	0	7165	Kenkeme virus	Orthohantavirus
1472.fasta	1	4039	Kenkeme virus	Orthohantavirus
1472.fasta	2	1827	Kenkeme virus	Orthohantavirus
1473.fasta	0	7262	Khabarovsk virus	Orthohantavirus
1473.fasta	1	4119	Khabarovsk virus	Orthohantavirus
1473.fasta	2	2102	Khabarovsk virus	Orthohantavirus
1475.fasta	0	7195	Luxi virus	Orthohantavirus
1475.fasta	1	4075	Luxi virus	Orthohantavirus
1475.fasta	2	2386	Luxi virus	Orthohantavirus
1476.fasta	0	7213	Maporal virus	Orthohantavirus
1476.fasta	1	4088	Maporal virus	Orthohantavirus
1476.fasta	2	2109	Maporal virus	Orthohantavirus
1477.fasta	0	7202	Montano virus	Orthohantavirus
1477.fasta	1	4051	Montano virus	Orthohantavirus
1477.fasta	2	2281	Montano virus	Orthohantavirus
1480.fasta	0	7196	Prospect Hill virus	Orthohantavirus
1480.fasta	1	4102	Prospect Hill virus	Orthohantavirus
1480.fasta	2	1880	Prospect Hill virus	Orthohantavirus
1482.fasta	0	7207	Rockport virus	Orthohantavirus
1482.fasta	1	4050	Rockport virus	Orthohantavirus
1482.fasta	2	2077	Rockport virus	Orthohantavirus
1483.fasta	0	7185	Sangassou virus	Orthohantavirus
1483.fasta	1	4067	Sangassou virus	Orthohantavirus
1483.fasta	2	1981	Sangassou virus	Orthohantavirus
1485.fasta	0	7157	Seoul virus	Orthohantavirus
1485.fasta	1	4034	Seoul virus	Orthohantavirus
1485.fasta	2	2003	Seoul virus	Orthohantavirus
1487.fasta	0	2098	Anjozorobe virus	Orthohantavirus
1487.fasta	1	4023	Anjozorobe virus	Orthohantavirus
1487.fasta	2	7196	Anjozorobe virus	Orthohantavirus
1489.fasta	0	7169	Tula virus	Orthohantavirus
1489.fasta	1	4076	Tula virus	Orthohantavirus
1489.fasta	2	2055	Tula virus	Orthohantavirus
1491.fasta	0	7245	Imjin virus	Thottimvirus
1491.fasta	1	4045	Imjin virus	Thottimvirus
1491.fasta	2	1784	Imjin virus	Thottimvirus
1492.fasta	0	7224	Thottopalayam virus	Thottimvirus
1492.fasta	1	4006	Thottopalayam virus	Thottimvirus
1492.fasta	2	1735	Thottopalayam virus	Thottimvirus
1495.fasta	0	10838	Húběi myriapoda virus 5	Hubavirus
1495.fasta	1	3935	Húběi myriapoda virus 5	Hubavirus
1495.fasta	2	2907	Húběi myriapoda virus 5	Hubavirus
1496.fasta	0	12989	Artashat virus	Orthonairovirus
1496.fasta	1	4629	Artashat virus	Orthonairovirus
1496.fasta	2	1677	Artashat virus	Orthonairovirus
1497.fasta	0	13172	Chim virus	Orthonairovirus
1497.fasta	1	5532	Chim virus	Orthonairovirus
1497.fasta	2	1719	Chim virus	Orthonairovirus
1498.fasta	0	13237	Crimean-Congo hemorrhagic fever virus	Orthonairovirus
1498.fasta	1	5919	Crimean-Congo hemorrhagic fever virus	Orthonairovirus
1498.fasta	2	1907	Crimean-Congo hemorrhagic fever virus	Orthonairovirus
1503.fasta	0	13376	Dugbe virus	Orthonairovirus
1503.fasta	1	5373	Dugbe virus	Orthonairovirus
1503.fasta	2	1931	Dugbe virus	Orthonairovirus
1506.fasta	0	13092	Hazara virus	Orthonairovirus
1506.fasta	1	5051	Hazara virus	Orthonairovirus
1506.fasta	2	1901	Hazara virus	Orthonairovirus
1507.fasta	0	13263	Tofla virus	Orthonairovirus
1507.fasta	1	5103	Tofla virus	Orthonairovirus
1507.fasta	2	1925	Tofla virus	Orthonairovirus
1508.fasta	0	13268	Farallon virus	Orthonairovirus
1508.fasta	1	4910	Farallon virus	Orthonairovirus
1508.fasta	2	2158	Farallon virus	Orthonairovirus
1510.fasta	0	13178	Great Saltee virus	Orthonairovirus
1510.fasta	1	4834	Great Saltee virus	Orthonairovirus
1510.fasta	2	2400	Great Saltee virus	Orthonairovirus
1515.fasta	0	13315	Zirqa virus	Orthonairovirus
1515.fasta	1	4939	Zirqa virus	Orthonairovirus
1515.fasta	2	2076	Zirqa virus	Orthonairovirus
1516.fasta	0	13204	Kasokero virus	Orthonairovirus
1516.fasta	1	5090	Kasokero virus	Orthonairovirus
1516.fasta	2	1957	Kasokero virus	Orthonairovirus
1517.fasta	0	13165	Leopards Hill virus	Orthonairovirus
1517.fasta	1	5063	Leopards Hill virus	Orthonairovirus
1517.fasta	2	2012	Leopards Hill virus	Orthonairovirus
1518.fasta	0	13205	Yogue virus	Orthonairovirus
1518.fasta	1	4883	Yogue virus	Orthonairovirus
1518.fasta	2	2004	Yogue virus	Orthonairovirus
1519.fasta	0	13430	Keterah virus	Orthonairovirus
1519.fasta	1	5975	Keterah virus	Orthonairovirus
1519.fasta	2	2030	Keterah virus	Orthonairovirus
1523.fasta	0	13243	Nairobi sheep disease virus	Orthonairovirus
1523.fasta	1	5634	Nairobi sheep disease virus	Orthonairovirus
1523.fasta	2	1836	Nairobi sheep disease virus	Orthonairovirus
1524.fasta	0	13231	Qalyub virus	Orthonairovirus
1524.fasta	1	5447	Qalyub virus	Orthonairovirus
1524.fasta	2	2506	Qalyub virus	Orthonairovirus
1527.fasta	0	12910	Clo Mor virus	Orthonairovirus
1527.fasta	1	4888	Clo Mor virus	Orthonairovirus
1527.fasta	2	1847	Clo Mor virus	Orthonairovirus
1528.fasta	0	12923	Avalon virus	Orthonairovirus
1528.fasta	1	4899	Avalon virus	Orthonairovirus
1528.fasta	2	1871	Avalon virus	Orthonairovirus
1532.fasta	0	13047	Burana virus	Orthonairovirus
1532.fasta	1	4480	Burana virus	Orthonairovirus
1532.fasta	2	1708	Burana virus	Orthonairovirus
1533.fasta	0	12948	Huángpí tick virus 1	Orthonairovirus
1533.fasta	1	5182	Huángpí tick virus 1	Orthonairovirus
1533.fasta	2	2245	Huángpí tick virus 1	Orthonairovirus
1534.fasta	0	13344	Tǎchéng tick virus 1	Orthonairovirus
1534.fasta	1	5695	Tǎchéng tick virus 1	Orthonairovirus
1534.fasta	2	2103	Tǎchéng tick virus 1	Orthonairovirus
1536.fasta	0	13219	Wēnzhōu tick virus	Orthonairovirus
1536.fasta	1	4914	Wēnzhōu tick virus	Orthonairovirus
1536.fasta	2	2045	Wēnzhōu tick virus	Orthonairovirus
1537.fasta	0	12847	Thiafora virus	Orthonairovirus
1537.fasta	1	4470	Thiafora virus	Orthonairovirus
1537.fasta	2	2574	Thiafora virus	Orthonairovirus
1538.fasta	0	12750	Erve virus	Orthonairovirus
1538.fasta	1	4455	Erve virus	Orthonairovirus
1538.fasta	2	2436	Erve virus	Orthonairovirus
1539.fasta	0	14757	Shāyáng spider virus 1	Shaspivirus
1539.fasta	1	5326	Shāyáng spider virus 1	Shaspivirus
1539.fasta	2	2212	Shāyáng spider virus 1	Shaspivirus
1540.fasta	0	13399	Sānxiá water strider virus 1	Striwavirus
1540.fasta	1	4667	Sānxiá water strider virus 1	Striwavirus
1540.fasta	2	2474	Sānxiá water strider virus 1	Striwavirus
1541.fasta	0	8156	Herbert virus	Herbevirus
1541.fasta	1	3004	Herbert virus	Herbevirus
1541.fasta	2	1272	Herbert virus	Herbevirus
1542.fasta	0	8190	Kibale virus	Herbevirus
1542.fasta	1	3031	Kibale virus	Herbevirus
1542.fasta	2	1422	Kibale virus	Herbevirus
1543.fasta	0	8214	Taï virus	Herbevirus
1543.fasta	1	3499	Taï virus	Herbevirus
1543.fasta	2	1357	Taï virus	Herbevirus
1546.fasta	0	7681	Aino virus	Orthobunyavirus
1546.fasta	1	4812	Aino virus	Orthobunyavirus
1546.fasta	2	994	Aino virus	Orthobunyavirus
1547.fasta	0	7529	Akabane virus	Orthobunyavirus
1547.fasta	1	4748	Akabane virus	Orthobunyavirus
1547.fasta	2	1003	Akabane virus	Orthobunyavirus
1550.fasta	0	7605	Alajuela virus	Orthobunyavirus
1550.fasta	1	5612	Alajuela virus	Orthobunyavirus
1550.fasta	2	1341	Alajuela virus	Orthobunyavirus
1553.fasta	0	7681	Anhembi virus	Orthobunyavirus
1553.fasta	1	5079	Anhembi virus	Orthobunyavirus
1553.fasta	2	1218	Anhembi virus	Orthobunyavirus
1554.fasta	0	7484	Lukuni virus	Orthobunyavirus
1554.fasta	1	4782	Lukuni virus	Orthobunyavirus
1554.fasta	2	1023	Lukuni virus	Orthobunyavirus
1568.fasta	0	7545	Batai virus	Orthobunyavirus
1568.fasta	1	4909	Batai virus	Orthobunyavirus
1568.fasta	2	1109	Batai virus	Orthobunyavirus
1570.fasta	0	7665	Bellavista virus	Orthobunyavirus
1570.fasta	1	4951	Bellavista virus	Orthobunyavirus
1570.fasta	2	1498	Bellavista virus	Orthobunyavirus
1577.fasta	0	7520	bimiti virus	Orthobunyavirus
1577.fasta	1	4892	bimiti virus	Orthobunyavirus
1577.fasta	2	1021	bimiti virus	Orthobunyavirus
1578.fasta	0	7573	Birao virus	Orthobunyavirus
1578.fasta	1	4905	Birao virus	Orthobunyavirus
1578.fasta	2	1118	Birao virus	Orthobunyavirus
1580.fasta	0	7539	Bozo virus	Orthobunyavirus
1580.fasta	1	4894	Bozo virus	Orthobunyavirus
1580.fasta	2	1119	Bozo virus	Orthobunyavirus
1581.fasta	0	7539	Bunyamwera virus	Orthobunyavirus
1581.fasta	1	4912	Bunyamwera virus	Orthobunyavirus
1581.fasta	2	1115	Bunyamwera virus	Orthobunyavirus
1594.fasta	0	7583	Buttonwillow virus	Orthobunyavirus
1594.fasta	1	4966	Buttonwillow virus	Orthobunyavirus
1594.fasta	2	1130	Buttonwillow virus	Orthobunyavirus
1595.fasta	0	7623	Bwamba virus	Orthobunyavirus
1595.fasta	1	5054	Bwamba virus	Orthobunyavirus
1595.fasta	2	1315	Bwamba virus	Orthobunyavirus
1597.fasta	0	7549	Cache Valley virus	Orthobunyavirus
1597.fasta	1	4932	Cache Valley virus	Orthobunyavirus
1597.fasta	2	1119	Cache Valley virus	Orthobunyavirus
1600.fasta	0	7601	Cachoeira Porteira virus	Orthobunyavirus
1600.fasta	1	5152	Cachoeira Porteira virus	Orthobunyavirus
1600.fasta	2	1013	Cachoeira Porteira virus	Orthobunyavirus
1600.fasta	3	200	Cachoeira Porteira virus	Orthobunyavirus
1603.fasta	0	7557	Capim virus	Orthobunyavirus
1603.fasta	1	4851	Capim virus	Orthobunyavirus
1603.fasta	2	999	Capim virus	Orthobunyavirus
1604.fasta	0	7546	Caraparú virus	Orthobunyavirus
1604.fasta	1	4820	Caraparú virus	Orthobunyavirus
1604.fasta	2	1260	Caraparú virus	Orthobunyavirus
1611.fasta	0	7605	Cát Quế virus	Orthobunyavirus
1611.fasta	1	4957	Cát Quế virus	Orthobunyavirus
1611.fasta	2	1161	Cát Quế virus	Orthobunyavirus
1613.fasta	0	7483	Catú virus	Orthobunyavirus
1613.fasta	1	4885	Catú virus	Orthobunyavirus
1613.fasta	2	969	Catú virus	Orthobunyavirus
1614.fasta	0	7626	Enseada virus	Orthobunyavirus
1614.fasta	1	5197	Enseada virus	Orthobunyavirus
1614.fasta	2	1349	Enseada virus	Orthobunyavirus
1616.fasta	0	7564	Fort Sherman virus	Orthobunyavirus
1616.fasta	1	4934	Fort Sherman virus	Orthobunyavirus
1616.fasta	2	1119	Fort Sherman virus	Orthobunyavirus
1618.fasta	0	7629	Gamboa virus	Orthobunyavirus
1618.fasta	1	5518	Gamboa virus	Orthobunyavirus
1618.fasta	2	1087	Gamboa virus	Orthobunyavirus
1623.fasta	0	7545	Guajará virus	Orthobunyavirus
1623.fasta	1	4882	Guajará virus	Orthobunyavirus
1623.fasta	2	999	Guajará virus	Orthobunyavirus
1624.fasta	0	7555	Guamá virus	Orthobunyavirus
1624.fasta	1	4879	Guamá virus	Orthobunyavirus
1624.fasta	2	1020	Guamá virus	Orthobunyavirus
1628.fasta	0	7494	Guaroa virus	Orthobunyavirus
1628.fasta	1	4958	Guaroa virus	Orthobunyavirus
1628.fasta	2	1121	Guaroa virus	Orthobunyavirus
1629.fasta	0	7832	Iaco virus	Orthobunyavirus
1629.fasta	1	5093	Iaco virus	Orthobunyavirus
1629.fasta	2	1181	Iaco virus	Orthobunyavirus
1630.fasta	0	7561	Ilesha virus	Orthobunyavirus
1630.fasta	1	4903	Ilesha virus	Orthobunyavirus
1630.fasta	2	1133	Ilesha virus	Orthobunyavirus
1631.fasta	0	7609	Ingwavuma virus	Orthobunyavirus
1631.fasta	1	4994	Ingwavuma virus	Orthobunyavirus
1631.fasta	2	1157	Ingwavuma virus	Orthobunyavirus
1632.fasta	0	7651	Jamestown Canyon virus	Orthobunyavirus
1632.fasta	1	4995	Jamestown Canyon virus	Orthobunyavirus
1632.fasta	2	1193	Jamestown Canyon virus	Orthobunyavirus
1636.fasta	0	7508	Jatobal virus	Orthobunyavirus
1636.fasta	1	4870	Jatobal virus	Orthobunyavirus
1636.fasta	2	1129	Jatobal virus	Orthobunyavirus
1637.fasta	0	7555	Kaeng Khoi virus	Orthobunyavirus
1637.fasta	1	5071	Kaeng Khoi virus	Orthobunyavirus
1637.fasta	2	1188	Kaeng Khoi virus	Orthobunyavirus
1638.fasta	0	7585	Kairi virus	Orthobunyavirus
1638.fasta	1	5071	Kairi virus	Orthobunyavirus
1638.fasta	2	1164	Kairi virus	Orthobunyavirus
1639.fasta	0	7648	Keystone virus	Orthobunyavirus
1639.fasta	1	5006	Keystone virus	Orthobunyavirus
1639.fasta	2	1136	Keystone virus	Orthobunyavirus
1640.fasta	0	7598	koongol virus	Orthobunyavirus
1640.fasta	1	3791	koongol virus	Orthobunyavirus
1640.fasta	2	1051	koongol virus	Orthobunyavirus
1643.fasta	0	7602	Leanyer virus	Orthobunyavirus
1643.fasta	1	1108	Leanyer virus	Orthobunyavirus
1643.fasta	2	4980	Leanyer virus	Orthobunyavirus
1644.fasta	0	7662	Lumbo virus	Orthobunyavirus
1644.fasta	1	4962	Lumbo virus	Orthobunyavirus
1644.fasta	2	1255	Lumbo virus	Orthobunyavirus
1646.fasta	0	7565	Madrid virus	Orthobunyavirus
1646.fasta	1	5126	Madrid virus	Orthobunyavirus
1646.fasta	2	1304	Madrid virus	Orthobunyavirus
1652.fasta	0	7589	Marituba virus	Orthobunyavirus
1652.fasta	1	5074	Marituba virus	Orthobunyavirus
1652.fasta	2	1327	Marituba virus	Orthobunyavirus
1658.fasta	0	7639	Melao virus	Orthobunyavirus
1658.fasta	1	4970	Melao virus	Orthobunyavirus
1658.fasta	2	1135	Melao virus	Orthobunyavirus
1659.fasta	0	7695	Mermet virus	Orthobunyavirus
1659.fasta	1	4858	Mermet virus	Orthobunyavirus
1659.fasta	2	1130	Mermet virus	Orthobunyavirus
1664.fasta	0	7649	Nyando virus	Orthobunyavirus
1664.fasta	1	4935	Nyando virus	Orthobunyavirus
1664.fasta	2	1104	Nyando virus	Orthobunyavirus
1671.fasta	0	7589	Oriboca virus	Orthobunyavirus
1671.fasta	1	4787	Oriboca virus	Orthobunyavirus
1671.fasta	2	1241	Oriboca virus	Orthobunyavirus
1673.fasta	0	7501	Oropouche virus	Orthobunyavirus
1673.fasta	1	4832	Oropouche virus	Orthobunyavirus
1673.fasta	2	887	Oropouche virus	Orthobunyavirus
1678.fasta	0	7669	Patois virus	Orthobunyavirus
1678.fasta	1	5143	Patois virus	Orthobunyavirus
1678.fasta	2	1241	Patois virus	Orthobunyavirus
1683.fasta	0	7540	Peaton virus	Orthobunyavirus
1683.fasta	1	4809	Peaton virus	Orthobunyavirus
1683.fasta	2	1025	Peaton virus	Orthobunyavirus
1684.fasta	0	7551	Potosi virus	Orthobunyavirus
1684.fasta	1	5001	Potosi virus	Orthobunyavirus
1684.fasta	2	1113	Potosi virus	Orthobunyavirus
1685.fasta	0	7567	Sabo virus	Orthobunyavirus
1685.fasta	1	4791	Sabo virus	Orthobunyavirus
1685.fasta	2	1067	Sabo virus	Orthobunyavirus
1686.fasta	0	7624	San Angelo virus	Orthobunyavirus
1686.fasta	1	4986	San Angelo virus	Orthobunyavirus
1686.fasta	2	1143	San Angelo virus	Orthobunyavirus
1687.fasta	0	7536	Sango virus	Orthobunyavirus
1687.fasta	1	4796	Sango virus	Orthobunyavirus
1687.fasta	2	1003	Sango virus	Orthobunyavirus
1688.fasta	0	7560	Schmallenberg virus	Orthobunyavirus
1688.fasta	1	4835	Schmallenberg virus	Orthobunyavirus
1688.fasta	2	995	Schmallenberg virus	Orthobunyavirus
1690.fasta	0	7562	Sathuperi virus	Orthobunyavirus
1690.fasta	1	4799	Sathuperi virus	Orthobunyavirus
1690.fasta	2	1001	Sathuperi virus	Orthobunyavirus
1691.fasta	0	7583	Shamonda virus	Orthobunyavirus
1691.fasta	1	4802	Shamonda virus	Orthobunyavirus
1691.fasta	2	1110	Shamonda virus	Orthobunyavirus
1692.fasta	0	7651	Serra do Navio virus	Orthobunyavirus
1692.fasta	1	5006	Serra do Navio virus	Orthobunyavirus
1692.fasta	2	1144	Serra do Navio virus	Orthobunyavirus
1693.fasta	0	7603	Shuni virus	Orthobunyavirus
1693.fasta	1	4811	Shuni virus	Orthobunyavirus
1693.fasta	2	1039	Shuni virus	Orthobunyavirus
1695.fasta	0	7610	Simbu virus	Orthobunyavirus
1695.fasta	1	4912	Simbu virus	Orthobunyavirus
1695.fasta	2	1032	Simbu virus	Orthobunyavirus
1699.fasta	0	7591	Sororoca virus	Orthobunyavirus
1699.fasta	1	5110	Sororoca virus	Orthobunyavirus
1699.fasta	2	1204	Sororoca virus	Orthobunyavirus
1700.fasta	0	7521	Tacaiuma virus	Orthobunyavirus
1700.fasta	1	4837	Tacaiuma virus	Orthobunyavirus
1700.fasta	2	1162	Tacaiuma virus	Orthobunyavirus
1705.fasta	0	7505	Tataguine virus	Orthobunyavirus
1705.fasta	1	4888	Tataguine virus	Orthobunyavirus
1705.fasta	2	981	Tataguine virus	Orthobunyavirus
1706.fasta	0	7544	Tensaw virus	Orthobunyavirus
1706.fasta	1	4931	Tensaw virus	Orthobunyavirus
1706.fasta	2	1115	Tensaw virus	Orthobunyavirus
1707.fasta	0	7609	Tete virus	Orthobunyavirus
1707.fasta	1	4751	Tete virus	Orthobunyavirus
1707.fasta	2	1152	Tete virus	Orthobunyavirus
1717.fasta	0	7616	Umbre virus	Orthobunyavirus
1717.fasta	1	4913	Umbre virus	Orthobunyavirus
1717.fasta	2	1030	Umbre virus	Orthobunyavirus
1720.fasta	0	7571	Utinga virus	Orthobunyavirus
1720.fasta	1	4943	Utinga virus	Orthobunyavirus
1720.fasta	2	1099	Utinga virus	Orthobunyavirus
1722.fasta	0	7664	Witwatersrand virus	Orthobunyavirus
1722.fasta	1	4918	Witwatersrand virus	Orthobunyavirus
1722.fasta	2	1050	Witwatersrand virus	Orthobunyavirus
1723.fasta	0	7581	Wolkberg virus	Orthobunyavirus
1723.fasta	1	4943	Wolkberg virus	Orthobunyavirus
1723.fasta	2	1161	Wolkberg virus	Orthobunyavirus
1724.fasta	0	7545	Wyeomyia virus	Orthobunyavirus
1724.fasta	1	5016	Wyeomyia virus	Orthobunyavirus
1724.fasta	2	1258	Wyeomyia virus	Orthobunyavirus
1727.fasta	0	7628	Zegla virus	Orthobunyavirus
1727.fasta	1	5182	Zegla virus	Orthobunyavirus
1727.fasta	2	1287	Zegla virus	Orthobunyavirus
1730.fasta	0	7576	Pacui virus	Pacuvirus
1730.fasta	1	5156	Pacui virus	Pacuvirus
1730.fasta	2	1137	Pacui virus	Pacuvirus
1731.fasta	0	7523	Rio Preto da Eva virus	Pacuvirus
1731.fasta	1	5093	Rio Preto da Eva virus	Pacuvirus
1731.fasta	2	1139	Rio Preto da Eva virus	Pacuvirus
1733.fasta	0	8066	Shuāngào insect virus 1	Shangavirus
1733.fasta	1	5268	Shuāngào insect virus 1	Shangavirus
1733.fasta	2	1445	Shuāngào insect virus 1	Shangavirus
1734.fasta	0	7622	Ferak virus	Feravirus
1734.fasta	1	4730	Ferak virus	Feravirus
1734.fasta	2	1743	Ferak virus	Feravirus
1735.fasta	0	7584	jonchet virus	Jonvirus
1735.fasta	1	6003	jonchet virus	Jonvirus
1735.fasta	2	1981	jonchet virus	Jonvirus
1738.fasta	0	7106	Ganda bee virus	Orthophasmavirus
1738.fasta	1	2376	Ganda bee virus	Orthophasmavirus
1738.fasta	2	2151	Ganda bee virus	Orthophasmavirus
1739.fasta	0	7387	Kigluaik phantom virus	Orthophasmavirus
1739.fasta	1	3140	Kigluaik phantom virus	Orthophasmavirus
1739.fasta	2	2500	Kigluaik phantom virus	Orthophasmavirus
1740.fasta	0	7075	Húběi odonate virus 8	Orthophasmavirus
1740.fasta	1	3193	Húběi odonate virus 8	Orthophasmavirus
1740.fasta	2	1822	Húběi odonate virus 8	Orthophasmavirus
1741.fasta	0	7110	Húběi odonate virus 9	Orthophasmavirus
1741.fasta	1	2837	Húběi odonate virus 9	Orthophasmavirus
1741.fasta	2	1824	Húběi odonate virus 9	Orthophasmavirus
1742.fasta	0	7167	Wǔchāng cockroach virus	Orthophasmavirus
1742.fasta	1	2974	Wǔchāng cockroach virus	Orthophasmavirus
1742.fasta	2	2071	Wǔchāng cockroach virus	Orthophasmavirus
1743.fasta	0	7145	Wǔhàn mosquito virus 1	Orthophasmavirus
1743.fasta	1	2516	Wǔhàn mosquito virus 1	Orthophasmavirus
1743.fasta	2	2401	Wǔhàn mosquito virus 1	Orthophasmavirus
1744.fasta	0	7250	Wǔhàn mosquito virus 2	Orthophasmavirus
1744.fasta	1	2359	Wǔhàn mosquito virus 2	Orthophasmavirus
1744.fasta	2	2503	Wǔhàn mosquito virus 2	Orthophasmavirus
1746.fasta	0	7978	Wǔhàn insect virus 2	Wuhivirus
1746.fasta	1	7184	Wǔhàn insect virus 2	Wuhivirus
1746.fasta	2	1952	Wǔhàn insect virus 2	Wuhivirus
1747.fasta	0	6961	Bhanja virus	Bandavirus
1747.fasta	1	3677	Bhanja virus	Bandavirus
1747.fasta	2	2115	Bhanja virus	Bandavirus
1748.fasta	0	6981	severe fever with thrombocytopenia syndrome virus	Bandavirus
1748.fasta	1	3739	severe fever with thrombocytopenia syndrome virus	Bandavirus
1748.fasta	2	1961	severe fever with thrombocytopenia syndrome virus	Bandavirus
1749.fasta	0	6989	Guertu virus	Bandavirus
1749.fasta	1	3742	Guertu virus	Bandavirus
1749.fasta	2	1971	Guertu virus	Bandavirus
1753.fasta	0	6973	Lone Star virus	Bandavirus
1753.fasta	1	3687	Lone Star virus	Bandavirus
1753.fasta	2	2124	Lone Star virus	Bandavirus
1754.fasta	0	7434	Húběi diptera virus 3	Beidivirus
1754.fasta	1	4190	Húběi diptera virus 3	Beidivirus
1754.fasta	2	1833	Húběi diptera virus 3	Beidivirus
1755.fasta	0	7362	Citrus concave gum-associated virus	Coguvirus
1755.fasta	1	3042	Citrus concave gum-associated virus	Coguvirus
1758.fasta	0	6993	Cumuto virus	Goukovirus
1758.fasta	1	3631	Cumuto virus	Goukovirus
1758.fasta	2	1358	Cumuto virus	Goukovirus
1759.fasta	0	6990	Gouléako virus	Goukovirus
1759.fasta	1	3550	Gouléako virus	Goukovirus
1759.fasta	2	1269	Gouléako virus	Goukovirus
1760.fasta	0	7084	Yíchāng insect virus	Goukovirus
1760.fasta	1	3665	Yíchāng insect virus	Goukovirus
1760.fasta	2	1222	Yíchāng insect virus	Goukovirus
1761.fasta	0	10481	Wǔhàn horsefly virus	Horwuvirus
1761.fasta	1	3154	Wǔhàn horsefly virus	Horwuvirus
1761.fasta	2	2152	Wǔhàn horsefly virus	Horwuvirus
1761.fasta	3	1953	Wǔhàn horsefly virus	Horwuvirus
1762.fasta	0	7657	Húběi diptera virus 4	Hudivirus
1762.fasta	1	4649	Húběi diptera virus 4	Hudivirus
1762.fasta	2	1448	Húběi diptera virus 4	Hudivirus
1763.fasta	0	8308	Húběi lepidoptera virus 1	Hudovirus
1763.fasta	1	5666	Húběi lepidoptera virus 1	Hudovirus
1763.fasta	2	1471	Húběi lepidoptera virus 1	Hudovirus
1767.fasta	0	7981	Laurel Lake virus	Laulavirus
1767.fasta	1	2815	Laurel Lake virus	Laulavirus
1767.fasta	2	1332	Laurel Lake virus	Laulavirus
1769.fasta	0	7677	Mothra virus	Mobuvirus
1769.fasta	1	2236	Mothra virus	Mobuvirus
1769.fasta	2	1763	Mothra virus	Mobuvirus
1770.fasta	0	7536	Badu virus	Phasivirus
1770.fasta	1	4286	Badu virus	Phasivirus
1770.fasta	2	1724	Badu virus	Phasivirus
1771.fasta	0	7685	Húběi diptera virus 5	Phasivirus
1771.fasta	1	4794	Húběi diptera virus 5	Phasivirus
1771.fasta	2	1822	Húběi diptera virus 5	Phasivirus
1772.fasta	0	7469	Wǔhàn fly virus 1	Phasivirus
1772.fasta	1	4940	Wǔhàn fly virus 1	Phasivirus
1772.fasta	2	1311	Wǔhàn fly virus 1	Phasivirus
1773.fasta	0	7513	Phasi Charoen-like virus	Phasivirus
1773.fasta	1	4380	Phasi Charoen-like virus	Phasivirus
1773.fasta	2	1581	Phasi Charoen-like virus	Phasivirus
1774.fasta	0	7446	Wǔtái mosquito virus	Phasivirus
1774.fasta	1	4304	Wǔtái mosquito virus	Phasivirus
1774.fasta	2	1681	Wǔtái mosquito virus	Phasivirus
1775.fasta	0	7033	Adana virus	Phlebovirus
1775.fasta	1	1987	Adana virus	Phlebovirus
1776.fasta	0	7011	Aguacate virus	Phlebovirus
1776.fasta	1	4611	Aguacate virus	Phlebovirus
1776.fasta	2	2058	Aguacate virus	Phlebovirus
1779.fasta	0	7044	Ambe virus	Phlebovirus
1779.fasta	1	4826	Ambe virus	Phlebovirus
1779.fasta	2	2107	Ambe virus	Phlebovirus
1780.fasta	0	7038	Anhangá virus	Phlebovirus
1780.fasta	1	5012	Anhangá virus	Phlebovirus
1780.fasta	2	1856	Anhangá virus	Phlebovirus
1786.fasta	0	6938	Candiru virus	Phlebovirus
1786.fasta	1	4763	Candiru virus	Phlebovirus
1786.fasta	2	2069	Candiru virus	Phlebovirus
1807.fasta	0	7089	Mukawa virus	Phlebovirus
1807.fasta	1	3703	Mukawa virus	Phlebovirus
1807.fasta	2	2163	Mukawa virus	Phlebovirus
1808.fasta	0	7091	Munguba virus	Phlebovirus
1808.fasta	1	5120	Munguba virus	Phlebovirus
1808.fasta	2	2029	Munguba virus	Phlebovirus
1816.fasta	0	7043	Punta Toro virus	Phlebovirus
1816.fasta	1	4810	Punta Toro virus	Phlebovirus
1816.fasta	2	2125	Punta Toro virus	Phlebovirus
1817.fasta	0	7031	Rift Valley fever virus	Phlebovirus
1817.fasta	1	4296	Rift Valley fever virus	Phlebovirus
1817.fasta	2	1915	Rift Valley fever virus	Phlebovirus
1823.fasta	0	7072	sandfly fever Sicilian virus	Phlebovirus
1823.fasta	1	4862	sandfly fever Sicilian virus	Phlebovirus
1823.fasta	2	1998	sandfly fever Sicilian virus	Phlebovirus
1824.fasta	0	7030	Tapará virus	Phlebovirus
1824.fasta	1	4683	Tapará virus	Phlebovirus
1824.fasta	2	2069	Tapará virus	Phlebovirus
1827.fasta	0	7090	Toros virus	Phlebovirus
1827.fasta	1	4774	Toros virus	Phlebovirus
1827.fasta	2	1928	Toros virus	Phlebovirus
1828.fasta	0	7023	Toscana virus	Phlebovirus
1828.fasta	1	4648	Toscana virus	Phlebovirus
1828.fasta	2	2098	Toscana virus	Phlebovirus
1832.fasta	0	7147	Urucuri virus	Phlebovirus
1832.fasta	1	5003	Urucuri virus	Phlebovirus
1832.fasta	2	2111	Urucuri virus	Phlebovirus
1834.fasta	0	7032	Zerdali virus	Phlebovirus
1834.fasta	1	4645	Zerdali virus	Phlebovirus
1834.fasta	2	2152	Zerdali virus	Phlebovirus
1835.fasta	0	7608	Pidgey virus	Pidchovirus
1835.fasta	1	4264	Pidgey virus	Pidchovirus
1841.fasta	0	9975	melon chlorotic spot virus	Tenuivirus
1841.fasta	1	2108	melon chlorotic spot virus	Tenuivirus
1841.fasta	2	1835	melon chlorotic spot virus	Tenuivirus
1841.fasta	3	1829	melon chlorotic spot virus	Tenuivirus
1841.fasta	4	1782	melon chlorotic spot virus	Tenuivirus
1841.fasta	5	1740	melon chlorotic spot virus	Tenuivirus
1841.fasta	6	1717	melon chlorotic spot virus	Tenuivirus
1841.fasta	7	1631	melon chlorotic spot virus	Tenuivirus
1842.fasta	0	10673	rice grassy stunt virus	Tenuivirus
1842.fasta	1	4477	rice grassy stunt virus	Tenuivirus
1842.fasta	2	3466	rice grassy stunt virus	Tenuivirus
1842.fasta	3	3240	rice grassy stunt virus	Tenuivirus
1842.fasta	4	3011	rice grassy stunt virus	Tenuivirus
1842.fasta	5	2879	rice grassy stunt virus	Tenuivirus
1843.fasta	0	9857	rice hoja blanca virus	Tenuivirus
1843.fasta	1	4016	rice hoja blanca virus	Tenuivirus
1843.fasta	2	2581	rice hoja blanca virus	Tenuivirus
1843.fasta	3	2256	rice hoja blanca virus	Tenuivirus
1844.fasta	0	9811	rice stripe virus	Tenuivirus
1844.fasta	1	3887	rice stripe virus	Tenuivirus
1844.fasta	2	2787	rice stripe virus	Tenuivirus
1844.fasta	3	2410	rice stripe virus	Tenuivirus
1849.fasta	0	7111	Huángpí tick virus2	Uukuvirus
1849.fasta	1	3980	Huángpí tick virus2	Uukuvirus
1849.fasta	2	1995	Huángpí tick virus2	Uukuvirus
1850.fasta	0	7098	Kabuto mountain virus	Uukuvirus
1850.fasta	1	3536	Kabuto mountain virus	Uukuvirus
1850.fasta	2	2164	Kabuto mountain virus	Uukuvirus
1851.fasta	0	7115	Kaisodi virus	Uukuvirus
1851.fasta	1	3596	Kaisodi virus	Uukuvirus
1851.fasta	2	1995	Kaisodi virus	Uukuvirus
1860.fasta	0	7044	Uukuniemi virus	Uukuvirus
1860.fasta	1	3589	Uukuniemi virus	Uukuvirus
1860.fasta	2	1927	Uukuniemi virus	Uukuvirus
1863.fasta	0	6938	Wēnzhōu shrimp virus 1	Wenrivirus
1863.fasta	1	3335	Wēnzhōu shrimp virus 1	Wenrivirus
1863.fasta	2	1081	Wēnzhōu shrimp virus 1	Wenrivirus
1865.fasta	0	9728	Alstroemeria yellow spot virus	Orthotospovirus
1865.fasta	1	5312	Alstroemeria yellow spot virus	Orthotospovirus
1865.fasta	2	3075	Alstroemeria yellow spot virus	Orthotospovirus
1866.fasta	0	9900	bean necrotic mosaic virus	Orthotospovirus
1866.fasta	1	5386	bean necrotic mosaic virus	Orthotospovirus
1866.fasta	2	2886	bean necrotic mosaic virus	Orthotospovirus
1868.fasta	0	9758	Capsicum chlorosis virus	Orthotospovirus
1868.fasta	1	5315	Capsicum chlorosis virus	Orthotospovirus
1868.fasta	2	3855	Capsicum chlorosis virus	Orthotospovirus
1869.fasta	0	9828	chrysanthemum stem necrosis virus	Orthotospovirus
1869.fasta	1	5349	chrysanthemum stem necrosis virus	Orthotospovirus
1869.fasta	2	3310	chrysanthemum stem necrosis virus	Orthotospovirus
1870.fasta	0	9762	groundnut bud necrosis virus	Orthotospovirus
1870.fasta	1	5297	groundnut bud necrosis virus	Orthotospovirus
1870.fasta	2	3403	groundnut bud necrosis virus	Orthotospovirus
1872.fasta	0	9463	groundnut ringspot virus	Orthotospovirus
1872.fasta	1	3791	groundnut ringspot virus	Orthotospovirus
1872.fasta	2	943	groundnut ringspot virus	Orthotospovirus
1875.fasta	0	9615	impatiens necrotic spot virus	Orthotospovirus
1875.fasta	1	5487	impatiens necrotic spot virus	Orthotospovirus
1875.fasta	2	3333	impatiens necrotic spot virus	Orthotospovirus
1876.fasta	0	9718	iris yellow spot virus	Orthotospovirus
1876.fasta	1	5334	iris yellow spot virus	Orthotospovirus
1876.fasta	2	3493	iris yellow spot virus	Orthotospovirus
1877.fasta	0	9779	melon severe mosaic virus	Orthotospovirus
1877.fasta	1	5393	melon severe mosaic virus	Orthotospovirus
1877.fasta	2	3665	melon severe mosaic virus	Orthotospovirus
1878.fasta	0	9763	melon yellow spot virus	Orthotospovirus
1878.fasta	1	5306	melon yellow spot virus	Orthotospovirus
1878.fasta	2	3591	melon yellow spot virus	Orthotospovirus
1879.fasta	0	9769	mulberry vein banding-associated virus	Orthotospovirus
1879.fasta	1	5235	mulberry vein banding-associated virus	Orthotospovirus
1879.fasta	2	3678	mulberry vein banding-associated virus	Orthotospovirus
1880.fasta	0	9778	pepper chlorotic spot virus	Orthotospovirus
1880.fasta	1	5216	pepper chlorotic spot virus	Orthotospovirus
1880.fasta	2	3695	pepper chlorotic spot virus	Orthotospovirus
1881.fasta	0	9758	polygonum ringspot virus	Orthotospovirus
1881.fasta	1	5215	polygonum ringspot virus	Orthotospovirus
1881.fasta	2	2798	polygonum ringspot virus	Orthotospovirus
1884.fasta	0	9740	tomato spotted wilt virus	Orthotospovirus
1884.fasta	1	5310	tomato spotted wilt virus	Orthotospovirus
1884.fasta	2	3243	tomato spotted wilt virus	Orthotospovirus
1886.fasta	0	9765	tomato zonate spot virus	Orthotospovirus
1886.fasta	1	5449	tomato zonate spot virus	Orthotospovirus
1886.fasta	2	3639	tomato zonate spot virus	Orthotospovirus
1887.fasta	0	9777	watermelon bud necrosis virus	Orthotospovirus
1887.fasta	1	5301	watermelon bud necrosis virus	Orthotospovirus
1887.fasta	2	3788	watermelon bud necrosis virus	Orthotospovirus
1888.fasta	0	9769	watermelon silver mottle virus	Orthotospovirus
1888.fasta	1	5384	watermelon silver mottle virus	Orthotospovirus
1888.fasta	2	3924	watermelon silver mottle virus	Orthotospovirus
1889.fasta	0	9748	zucchini lethal chlorosis virus	Orthotospovirus
1889.fasta	1	5381	zucchini lethal chlorosis virus	Orthotospovirus
1889.fasta	2	3931	zucchini lethal chlorosis virus	Orthotospovirus
1890.fasta	0	12673	Wǔhàn millipede virus 2	Wumivirus
1890.fasta	1	7660	Wǔhàn millipede virus 2	Wumivirus
1890.fasta	2	2215	Wǔhàn millipede virus 2	Wumivirus
1891.fasta	0	1876	tilapia lake virus	Tilapinevirus
1891.fasta	1	1694	tilapia lake virus	Tilapinevirus
1891.fasta	2	1582	tilapia lake virus	Tilapinevirus
1891.fasta	3	1449	tilapia lake virus	Tilapinevirus
1891.fasta	4	1286	tilapia lake virus	Tilapinevirus
1891.fasta	5	1225	tilapia lake virus	Tilapinevirus
1891.fasta	6	940	tilapia lake virus	Tilapinevirus
1891.fasta	7	808	tilapia lake virus	Tilapinevirus
1891.fasta	8	687	tilapia lake virus	Tilapinevirus
1891.fasta	9	599	tilapia lake virus	Tilapinevirus
1892.fasta	0	2645	influenza A virus	Alphainfluenzavirus
1892.fasta	1	2645	influenza A virus	Alphainfluenzavirus
1892.fasta	2	2525	influenza A virus	Alphainfluenzavirus
1892.fasta	3	2034	influenza A virus	Alphainfluenzavirus
1892.fasta	4	1803	influenza A virus	Alphainfluenzavirus
1892.fasta	5	1639	influenza A virus	Alphainfluenzavirus
1892.fasta	6	1217	influenza A virus	Alphainfluenzavirus
1892.fasta	7	1068	influenza A virus	Alphainfluenzavirus
1893.fasta	0	2639	influenza B virus	Betainfluenzavirus
1893.fasta	1	2601	influenza B virus	Betainfluenzavirus
1893.fasta	2	2480	influenza B virus	Betainfluenzavirus
1893.fasta	3	2128	influenza B virus	Betainfluenzavirus
1893.fasta	4	2087	influenza B virus	Betainfluenzavirus
1893.fasta	5	1779	influenza B virus	Betainfluenzavirus
1893.fasta	6	1383	influenza B virus	Betainfluenzavirus
1893.fasta	7	1276	influenza B virus	Betainfluenzavirus
1894.fasta	0	2670	influenza C virus	Deltainfluenzavirus
1894.fasta	1	2668	influenza C virus	Deltainfluenzavirus
1894.fasta	2	2475	influenza C virus	Deltainfluenzavirus
1894.fasta	3	2371	influenza C virus	Deltainfluenzavirus
1894.fasta	4	2053	influenza C virus	Deltainfluenzavirus
1894.fasta	5	1403	influenza C virus	Deltainfluenzavirus
1894.fasta	6	1109	influenza C virus	Deltainfluenzavirus
1895.fasta	0	2689	influenza D virus	Gammainfluenzavirus
1895.fasta	1	2655	influenza D virus	Gammainfluenzavirus
1895.fasta	2	2505	influenza D virus	Gammainfluenzavirus
1895.fasta	3	2368	influenza D virus	Gammainfluenzavirus
1895.fasta	4	2050	influenza D virus	Gammainfluenzavirus
1895.fasta	5	1437	influenza D virus	Gammainfluenzavirus
1895.fasta	6	1111	influenza D virus	Gammainfluenzavirus
1896.fasta	0	2439	infectious salmon anemia virus	Isavirus
1896.fasta	1	2461	infectious salmon anemia virus	Isavirus
1896.fasta	2	2310	infectious salmon anemia virus	Isavirus
1896.fasta	3	2027	infectious salmon anemia virus	Isavirus
1896.fasta	4	1719	infectious salmon anemia virus	Isavirus
1896.fasta	5	1521	infectious salmon anemia virus	Isavirus
1896.fasta	6	1134	infectious salmon anemia virus	Isavirus
1896.fasta	7	886	infectious salmon anemia virus	Isavirus
1898.fasta	0	2728	Quaranfil virus	Quaranjavirus
1898.fasta	1	2708	Quaranfil virus	Quaranjavirus
1898.fasta	2	2693	Quaranfil virus	Quaranjavirus
1898.fasta	3	1973	Quaranfil virus	Quaranjavirus
1898.fasta	4	1855	Quaranfil virus	Quaranjavirus
1898.fasta	5	1048	Quaranfil virus	Quaranjavirus
1899.fasta	0	2666	Dhori virus	Thogotovirus
1899.fasta	1	2503	Dhori virus	Thogotovirus
1899.fasta	2	2233	Dhori virus	Thogotovirus
1899.fasta	3	1831	Dhori virus	Thogotovirus
1899.fasta	4	1697	Dhori virus	Thogotovirus
1899.fasta	5	1132	Dhori virus	Thogotovirus
1900.fasta	0	2646	Thogoto virus	Thogotovirus
1900.fasta	1	2471	Thogoto virus	Thogotovirus
1900.fasta	2	2162	Thogoto virus	Thogotovirus
1900.fasta	3	1779	Thogoto virus	Thogotovirus
1900.fasta	4	1611	Thogoto virus	Thogotovirus
1900.fasta	5	1106	Thogoto virus	Thogotovirus
1915.fasta	0	2250	beet cryptic virus 1	Alphapartitivirus
1915.fasta	1	2007	beet cryptic virus 1	Alphapartitivirus
1916.fasta	0	2252	carrot cryptic virus	Alphapartitivirus
1916.fasta	1	2023	carrot cryptic virus	Alphapartitivirus
1917.fasta	0	2260	cherry chlorotic rusty spot associated partitivirus	Alphapartitivirus
1917.fasta	1	2085	cherry chlorotic rusty spot associated partitivirus	Alphapartitivirus
1919.fasta	0	2167	Chondrostereum purpureum cryptic virus 1	Alphapartitivirus
1919.fasta	1	1992	Chondrostereum purpureum cryptic virus 1	Alphapartitivirus
1920.fasta	0	2200	Flammulina velutipes browning virus	Alphapartitivirus
1920.fasta	1	1980	Flammulina velutipes browning virus	Alphapartitivirus
1922.fasta	0	2328	Heterobasidion partitivirus 1	Alphapartitivirus
1922.fasta	1	2139	Heterobasidion partitivirus 1	Alphapartitivirus
1923.fasta	0	2155	Heterobasidion partitivirus 3	Alphapartitivirus
1923.fasta	1	2080	Heterobasidion partitivirus 3	Alphapartitivirus
1924.fasta	0	2168	Heterobasidion partitivirus 12	Alphapartitivirus
1924.fasta	1	2070	Heterobasidion partitivirus 12	Alphapartitivirus
1925.fasta	0	2157	Heterobasidion partitivirus 13	Alphapartitivirus
1925.fasta	1	2040	Heterobasidion partitivirus 13	Alphapartitivirus
1929.fasta	0	2166	Heterobasidion partitivirus 15	Alphapartitivirus
1929.fasta	1	2055	Heterobasidion partitivirus 15	Alphapartitivirus
1930.fasta	0	2275	Rosellinia necatrix partitivirus 2	Alphapartitivirus
1930.fasta	1	2090	Rosellinia necatrix partitivirus 2	Alphapartitivirus
1931.fasta	0	2254	Vicia cryptic virus	Alphapartitivirus
1931.fasta	1	2001	Vicia cryptic virus	Alphapartitivirus
1938.fasta	0	2198	white clover cryptic virus 1	Alphapartitivirus
1938.fasta	1	1933	white clover cryptic virus 1	Alphapartitivirus
1939.fasta	0	2457	Atkinsonella hypoxylon virus	Betapartitivirus
1939.fasta	1	2406	Atkinsonella hypoxylon virus	Betapartitivirus
1941.fasta	0	2717	Cannabis cryptic virus	Betapartitivirus
1941.fasta	1	2558	Cannabis cryptic virus	Betapartitivirus
1942.fasta	0	2485	Ceratocystis resinifera virus 1	Betapartitivirus
1942.fasta	1	2589	Ceratocystis resinifera virus 1	Betapartitivirus
1943.fasta	0	2605	Ceratocystis polonica partitivirus	Betapartitivirus
1943.fasta	1	2526	Ceratocystis polonica partitivirus	Betapartitivirus
1945.fasta	0	2765	crimson clover cryptic virus 2	Betapartitivirus
1945.fasta	1	2669	crimson clover cryptic virus 2	Betapartitivirus
1946.fasta	0	2739	dill cryptic virus 2	Betapartitivirus
1946.fasta	1	2657	dill cryptic virus 2	Betapartitivirus
1947.fasta	0	2503	Fusarium poae virus 1	Betapartitivirus
1947.fasta	1	2448	Fusarium poae virus 1	Betapartitivirus
1948.fasta	0	2752	Fusarium poae virus 1	Betapartitivirus
1948.fasta	1	2534	Fusarium poae virus 1	Betapartitivirus
1949.fasta	0	2618	Heterobasidion partitivirus 2	Betapartitivirus
1949.fasta	1	2544	Heterobasidion partitivirus 2	Betapartitivirus
1956.fasta	0	2574	Heterobasidion partitivirus 7	Betapartitivirus
1956.fasta	1	2502	Heterobasidion partitivirus 7	Betapartitivirus
1959.fasta	0	2599	Heterobasidion partitivirus 8	Betapartitivirus
1959.fasta	1	2533	Heterobasidion partitivirus 8	Betapartitivirus
1961.fasta	0	2745	hop trefoil cryptic virus 2	Betapartitivirus
1961.fasta	1	2657	hop trefoil cryptic virus 2	Betapartitivirus
1962.fasta	0	2569	Pleurotus ostreatus virus 1	Betapartitivirus
1962.fasta	1	2490	Pleurotus ostreatus virus 1	Betapartitivirus
1963.fasta	0	2686	Primula malacoides virus 1	Betapartitivirus
1963.fasta	1	2634	Primula malacoides virus 1	Betapartitivirus
1964.fasta	0	2743	red clover cryptic virus 2	Betapartitivirus
1964.fasta	1	2660	red clover cryptic virus 2	Betapartitivirus
1965.fasta	0	2642	Rhizoctonia solani virus 717	Betapartitivirus
1965.fasta	1	2471	Rhizoctonia solani virus 717	Betapartitivirus
1966.fasta	0	2586	Rosellinia necatrix virus 1	Betapartitivirus
1966.fasta	1	2566	Rosellinia necatrix virus 1	Betapartitivirus
1967.fasta	0	2750	white clover cryptic virus 2	Betapartitivirus
1967.fasta	1	2657	white clover cryptic virus 2	Betapartitivirus
1968.fasta	0	2099	Cryptosporidium parvum virus 1	Cryspovirus
1968.fasta	1	1743	Cryptosporidium parvum virus 1	Cryspovirus
1970.fasta	0	1816	beet cryptic virus 2	Deltapartitivirus
1970.fasta	1	1792	beet cryptic virus 2	Deltapartitivirus
1970.fasta	2	1734	beet cryptic virus 2	Deltapartitivirus
1972.fasta	0	1915	fig cryptic virus	Deltapartitivirus
1972.fasta	1	1610	fig cryptic virus	Deltapartitivirus
1973.fasta	0	1795	pepper cryptic virus 1	Deltapartitivirus
1973.fasta	1	1738	pepper cryptic virus 1	Deltapartitivirus
1974.fasta	0	1840	pepper cryptic virus 2	Deltapartitivirus
1974.fasta	1	1750	pepper cryptic virus 2	Deltapartitivirus
1976.fasta	0	2034	Aspergillus ochraceous virus	Gammapartitivirus
1976.fasta	1	1794	Aspergillus ochraceous virus	Gammapartitivirus
1976.fasta	2	1427	Aspergillus ochraceous virus	Gammapartitivirus
1977.fasta	0	2022	Discula destructiva virus 1	Gammapartitivirus
1977.fasta	1	1802	Discula destructiva virus 1	Gammapartitivirus
1978.fasta	0	2016	Discula destructiva virus 2	Gammapartitivirus
1978.fasta	1	1834	Discula destructiva virus 2	Gammapartitivirus
1979.fasta	0	1854	Fusarium solani virus 1	Gammapartitivirus
1979.fasta	1	1636	Fusarium solani virus 1	Gammapartitivirus
1980.fasta	0	2036	Gremmeniella abietina RNA virus MS1	Gammapartitivirus
1980.fasta	1	1825	Gremmeniella abietina RNA virus MS1	Gammapartitivirus
1980.fasta	2	1361	Gremmeniella abietina RNA virus MS1	Gammapartitivirus
1981.fasta	0	2020	Gremmeniella abietina RNA virus MS1	Gammapartitivirus
1981.fasta	1	1807	Gremmeniella abietina RNA virus MS1	Gammapartitivirus
1981.fasta	2	1371	Gremmeniella abietina RNA virus MS1	Gammapartitivirus
1982.fasta	0	1987	Ophiostoma partitivirus 1	Gammapartitivirus
1982.fasta	1	1782	Ophiostoma partitivirus 1	Gammapartitivirus
1983.fasta	0	1905	Penicillium stoloniferum virus F	Gammapartitivirus
1983.fasta	1	1716	Penicillium stoloniferum virus F	Gammapartitivirus
1984.fasta	0	1994	Penicillium stoloniferum virus S	Gammapartitivirus
1984.fasta	1	1804	Penicillium stoloniferum virus S	Gammapartitivirus
2001.fasta	0	2339	Běihǎi picobirnavirus 7	Picobirnavirus
2001.fasta	1	1812	Běihǎi picobirnavirus 7	Picobirnavirus
2003.fasta	0	2825	human picobirnavirus	Picobirnavirus
2003.fasta	1	1973	human picobirnavirus	Picobirnavirus
2838.fasta	0	4051	bean pod mottle virus	Comovirus
2838.fasta	1	6582	bean pod mottle virus	Comovirus
2839.fasta	0	6493	bean rugose mosaic virus	Comovirus
2839.fasta	1	4036	bean rugose mosaic virus	Comovirus
2841.fasta	0	6689	broad bean true mosaic virus	Comovirus
2841.fasta	1	3937	broad bean true mosaic virus	Comovirus
2842.fasta	0	6468	cowpea mosaic virus	Comovirus
2842.fasta	1	3861	cowpea mosaic virus	Comovirus
2843.fasta	0	6549	cowpea severe mosaic virus	Comovirus
2843.fasta	1	4132	cowpea severe mosaic virus	Comovirus
2848.fasta	0	6654	radish mosaic virus	Comovirus
2848.fasta	1	4436	radish mosaic virus	Comovirus
2849.fasta	0	6628	red clover mottle virus	Comovirus
2849.fasta	1	3922	red clover mottle virus	Comovirus
2850.fasta	0	6438	squash mosaic virus	Comovirus
2850.fasta	1	3711	squash mosaic virus	Comovirus
2852.fasta	0	6394	broad bean wilt virus 1	Fabavirus
2852.fasta	1	3819	broad bean wilt virus 1	Fabavirus
2853.fasta	0	6540	broad bean wilt virus 2	Fabavirus
2853.fasta	1	3992	broad bean wilt virus 2	Fabavirus
2854.fasta	0	6477	cucurbit mild mosaic virus	Fabavirus
[truncated: 117 more rows]
